# Supplementary material for: Characterization of an isogenic bimA mutant in the ATS2021 strain of Burkholderia pseudomallei
Source: Infect Immun. 2026 Jun 18;94(7):e00727-25. doi: 10.1128/iai.00727-25 (PMC13367048; doi:10.1128/iai.00727-25)
Supplement: Supplemental tables — Tables S1 and S2. [file iai.00727-25-s0002.xlsx]

## Sheet: Table S1. lung differences
		Table S1. Statistical analyses comparing cytokines detected in lung homogenates of mice infected with aerosolized wild-type ATS2021 or mutant bimABp bacteria.
	Target Dose	Challenge Dose		Day	IL-6	IL-1 beta	MIP-2a /CXCL2	MCP-3 /CCL7	GM-CSF	IL-1 alpha	TNF alpha	LIF	MIP-1b /CCL4	M-CSF	G-CSF	GRO-a /CXCL1	IL-23	ENA-78 /CXCL5	Eotaxin	IL-28	IP-10 / CXCL10	IL-27	IL-10	IL-22	IL-17A	IL-2	IL-4	IL-3	IL-5	IL-15	IL-31	IL-18	IL-9	IL-12p70	IFN gamma	IL-13
	102	ATS2021: 107 CFU		1	0.367	0.385	6.173	1.333	0.824	0.501	0.383	1.053	4.752	0.278	0.603	1.278	0.144	0.403	0.678	0.172	6.823	1.761	0.772	1.502	0.506	0.364	2.165	3.627	2.502	0.695	1.178	0.217	0.917	2.703	0.922	6.95
				3	0.525	0.472	0.733	0.253	0.964	0.584	0.411	0.887	1.589	0.682	0.4	0.861	0.371	0.241	0.698	0.297	1.267	1.328	1.357	0.488	0.226	0.762	1.065	0.775	1.058	0.768	1	2.617	1.481	1.492	1.737	0.802
		bimABp mut: 204 CFU		7	0.607	0.286	0.459	0.294	0.931	0.404	0.306	1.734	0.928	0.391	0.481	0.673	0.39	0.799	0.575	0.48	1.146	0.937	1.389	0.857	0.833	0.712	2.329	1.979	4.641	1.013	1	1.858	2.274	1.772	0.757	6.891
				10	1.288	0.482	0.758	0.625	1.917	0.638	0.495	3.279	1.842	0.624	0.632	0.498	0.314	0.904	0.639	0.717	1.922	1.063	1.335	3.927	2.388	0.698	3.097	1.539	5.383	0.92	1.026	1.913	2.336	2.231	2.004	8.035
	103	ATS2021: 1,149 CFU		1	0.313	0.318	0.518	0.095	1.107	0.437	0.271	1.228	1.341	0.212	0.585	0.921	0.106	0.387	0.395	0.139	0.85	1.009	0.547	0.314	0.758	0.266	0.692	1	0.503	0.611	1.068	0.572	0.633	0.863	1.916	1.652
				2	0.152	0.175	0.157	0.177	0.483	0.388	0.22	0.504	0.389	0.307	0.629	0.694	0.183	0.221	0.803	0.177	0.768	0.873	0.93	0.707	0.501	0.554	1.722	3.425	4.139	0.937	1	2.48	1.558	1.122	1.555	8.234
		bimABp mut: 1,563 CFU		3	0.1	0.194	0.081	0.117	0.44	0.313	0.191	0.328	0.223	0.253	0.249	0.341	0.118	0.233	0.412	0.149	0.448	0.487	0.782	0.394	0.405	0.408	0.899	0.732	0.983	0.862	1	1.649	0.909	1.338	0.921	2.36
				4	0.078	0.157	0.052	0.047	0.363	0.261	0.172	0.252	0.054	0.266	0.407	0.579	0.119	0.234	0.304	0.428	0.219	0.597	0.701	0.486	0.394	0.444	0.961	0.425	1.006	0.949	1	1.563	1.176	1.32	1.495	3.885
				5	0.009	0.039	0.051	0.061	0.063	0.071	0.082	0.088	0.094	0.137	0.14	0.153	0.175	0.181	0.205	0.315	0.318	0.318	0.341	0.504	0.531	0.541	0.74	0.87	0.874	0.948	1	1.035	1.112	1.196	2.6	2.693
	104	ATS2021: 4,488 CFU		1	0.218	0.475	0.215	0.251	1.236	0.545	0.358	1.039	0.937	0.241	0.712	1.173	0.129	0.676	1.072	0.109	1.059	1.647	0.766	1.065	1.014	0.432	1.034	2.358	1.897	1.024	0.632	1.983	1.261	1.667	2.703	2.679
				2	0.321	0.411	0.172	0.485	0.719	0.634	0.292	0.562	0.613	0.547	0.692	1	0.199	0.487	1.129	0.204	1.445	0.962	1.362	0.445	0.53	0.603	1.187	0.473	1.417	0.859	0.645	2.51	1.375	1.02	1.387	2.813
		bimABp mut: 15,566 CFU		2.5	0.312	0.287	0.117	0.413	0.581	0.329	0.25	0.547	0.454	0.358	0.636	1	0.177	0.364	0.856	0.192	1.042	0.817	1.816	0.428	0.251	0.54	1.145	0.173	0.76	0.707	0.347	2.963	1.141	0.68	1.425	1.457
				3	0.198	0.243	0.142	0.267	0.462	0.237	0.217	0.401	0.453	0.278	0.58	1	0.109	0.391	0.577	0.131	0.822	0.648	0.872	0.247	0.252	0.433	0.753	0.306	0.934	0.746	0.33	1.905	0.86	0.675	0.759	1.979
		Supplemental Table S1: Comparison of cytokine levels (pg/ml) in lung homogenates from mice challenged with ATS2021 (n = 4) and ATS2021 bimABp mutant (n = 4). Fold change values [(geomean of bimABp mutant) / (geomean of ATS2021 wild-type)] are shown for each cytokine at each shared timepoint. Color scheme indicates the p-value for each comparison based on a linear mixed effects model.
		Yellow: ATS2021 > bimABp, p<0.05
		Red: ATS2021 > bimABp, p<0.001
		Green: bimABp > ATS2021, p<0.05

## Sheet: Table S2. brain differences
		Table S2. Statistical analyses comparing cytokines detected in brain homogenates of mice infected with aerosolized wild-type ATS2021 or mutant bimABp bacteria.
	Target Dose	Challenge Dose		Day	MIP-2a /CXCL2	MCP-3 /CCL7	IL-6	IL-1 beta	GRO-a /CXCL1	Eotaxin	TNF alpha	IL-1 alpha	G-CSF	GM-CSF	ENA-78 /CXCL5	IP-10 / CXCL10	IL-2	IL-12p70	IL-27	IL-4	M-CSF	IL-5	IL-10	IL-22	IL-23	IL-28	IL-17A	IL-18	IL-9	IL-3	IL-31	IL-15	IL-13	IFN gamma
	102	ATS2021: 107 CFU		1	3.885	0.619	0.651	1	2.124	1.262	0.512	0.685	1	1	0.26	8.34	0.301	1	1.654	1	0.559	1	0.534	0.892	0.345	0.097	0.216	0.125	1.059	1	0.177	1.097	1	1.251
				3	0.711	0.054	2.485	1.431	0.945	0.101	0.809	1.181	2.089	0.942	0.158	1.013	0.713	1.597	2.969	1	0.836	1	0.817	2.854	0.858	0.076	0.668	0.366	1.193	1	0.525	1.523	1	2.17
		bimABp mut: 204 CFU		7	0.061	0.02	0.037	0.084	0.18	0.041	0.147	0.188	0.173	0.406	0.441	0.368	0.38	0.252	0.441	0.702	0.478	0.747	0.517	0.138	0.609	0.146	0.083	0.09	0.977	1	1	1.004	1	0.039
				10	0.12	0.034	0.167	0.478	0.344	0.05	0.384	0.75	0.337	0.804	1	0.385	0.6	0.58	1.183	1.262	1.07	1.467	0.666	0.724	1	0.152	0.267	0.335	1.574	1	1	1.694	1.492	0.309
	103	ATS2021: 1,149 CFU		1	2.045	0.223	0.978	1	0.409	0.753	0.63	0.652	0.781	1	0.728	6.64	0.449	1	2.775	1	0.843	1	0.526	1.12	0.476	0.139	0.181	0.156	1.069	1	0.36	1.726	1	1.752
				2	0.187	0.02	0.539	0.282	0.261	0.132	0.367	0.572	0.67	0.531	0.216	0.372	0.297	1.225	1.924	0.768	0.851	0.946	0.37	1.357	0.752	0.094	0.192	0.406	1	1	0.288	1.229	1	1.043
		bimABp mut: 1,563 CFU		3	0.007	0.011	0.025	0.039	0.04	0.099	0.041	0.097	0.045	0.13	0.125	0.285	0.243	0.186	0.266	0.311	0.3	0.422	0.602	0.398	0.244	0.07	0.234	0.204	1.123	1	1	0.988	1.364	0.755
				4	0.022	0.024	0.484	0.874	0.176	0.192	0.366	0.613	0.634	0.51	0.413	0.335	0.512	0.711	1.172	0.668	0.788	0.937	0.98	1.69	0.502	0.284	0.657	1.551	1.576	1	1	1.402	3.698	3.54
				5	0.004	0.01	0.034	0.034	0.036	0.061	0.061	0.08	0.098	0.135	0.207	0.208	0.273	0.354	0.364	0.367	0.391	0.413	0.457	0.464	0.536	0.614	0.707	0.884	0.915	1	1	1.139	2.005	3.586
	104	ATS2021: 4,488 CFU		1	0.169	0.494	0.54	1	0.543	0.786	0.444	0.68	0.844	1	0.362	10.184	0.283	1.08	1.961	1	0.618	1	0.484	1.402	0.195	0.116	0.289	0.188	1.102	1	0.322	1.187	1	1.569
				2	0.082	0.032	1.667	3.061	1.241	0.254	0.874	1.16	0.897	0.782	0.604	0.895	0.487	2.113	3.892	0.919	1.006	1.103	0.566	1.96	0.472	0.082	0.655	1.289	1.502	1	0.405	1.864	1.522	3.028
		bimABp mut: 15,566 CFU		2.5	0.028	0.03	2.557	2.301	1.003	0.433	1.901	4.29	0.81	1.192	0.338	0.35	0.594	1.848	4.705	1.165	0.747	1.645	0.767	2.403	0.719	0.076	0.498	2.375	1.268	1	0.391	1.709	2.782	3.388
				3	0.015	0.032	0.677	1.093	1	0.381	0.742	1.332	0.735	0.594	0.121	0.481	0.594	1.212	1.635	0.709	0.713	0.639	0.832	0.665	0.709	0.067	0.522	1.515	1.863	1	0.305	1.83	2.49	1.092
		Supplemental Table S2: Comparison of cytokine levels (pg/ml) in brain homogenates from mice challenged with ATS2021 (n = 4) and ATS2021 bimABp mutant (n = 4). Fold change values [(geomean of bimABp mutant) / (geomean of ATS2021 wild-type)] are shown for each cytokine at each shared timepoint. Color scheme indicates the p-value for each comparison based on a linear mixed effects model.
		Yellow: ATS2021 > bimABp, p<0.05
		Red: ATS2021 > bimABp, p<0.001
		Green: bimABp > ATS2021, p<0.05
