# Supplementary material for: Characterization of an isogenic bimA mutant in the ATS2021 strain of Burkholderia pseudomallei
Source: Infect Immun. 2026 Jun 18;94(7):e00727-25. doi: 10.1128/iai.00727-25 (PMC13367048; doi:10.1128/iai.00727-25)
Supplement: Table S5 — Wild-type ATS2021 attributes and normalized counts. [file iai.00727-25-s0004.xlsx]

## Sheet: WT_Day1_sampleAttributes
Table S5. Wild-type ATS2021 Attributes and normalized counts: Metadata attributes and normalized NanoString counts separated by day and dose exposure to wild-type ATS2021 B. pseudomallei (bimABm).
Sample Name	Description	Laboratory Identifier	Calibration Sample	Input Control	Animal ID	Study Day	Group
BR_S34.RCC	Default Run	1	No	No	3A	Day 1	100 CFU
BR_S38.RCC	Default Run	7	No	No	3B	Day 1	100 CFU
BR_S42.RCC	Default Run	9	No	No	3C	Day 1	100 CFU
BR_S46.RCC	Default Run	12	No	No	3D	Day 1	100 CFU
BR_S50.RCC	Default Run	8	No	No	4A	Day 1	1000 CFU
BR_S54.RCC	Default Run	3	No	No	4B	Day 1	1000 CFU
BR_S58.RCC	Default Run	9	No	No	4C	Day 1	1000 CFU
BR_S62.RCC	Default Run	8	No	No	4D	Day 1	1000 CFU
BR_S66.RCC	Default Run	5	No	No	5A	Day 1	10000 CFU
BR_S70.RCC	Default Run	3	No	No	5B	Day 1	10000 CFU
BR_S74.RCC	Default Run	12	No	No	5C	Day 1	10000 CFU
BR_S78.RCC	Default Run	10	No	No	5D	Day 1	10000 CFU
BR_S405.RCC	Default Run	4	No	No	405	Day 0	Control
BR_S406.RCC	Default Run	8	No	No	406	Day 0	Control
BR_S407.RCC	Default Run	4	No	No	407	Day 0	Control
BR_S408.RCC	Default Run	8	No	No	408	Day 0	Control
BR_S2.RCC	Default Run	5	No	No	1A	Day 1	1 CFU
BR_S6.RCC	Default Run	3	No	No	1B	Day 1	1 CFU
BR_S10.RCC	Default Run	6	No	No	1C	Day 1	1 CFU
BR_S14.RCC	Default Run	3	No	No	1D	Day 1	1 CFU
BR_S18.RCC	Default Run	2	No	No	2A	Day 1	10 CFU
BR_S22.RCC	Default Run	4	No	No	2B	Day 1	10 CFU
BR_S26.RCC	Default Run	4	No	No	2C	Day 1	10 CFU
BR_S30.RCC	Default Run	3	No	No	2D	Day 1	10 CFU

## Sheet: WT_Day1_normalizedCounts
Symbol	BR_S34.RCC	BR_S38.RCC	BR_S42.RCC	BR_S46.RCC	BR_S50.RCC	BR_S54.RCC	BR_S58.RCC	BR_S62.RCC	BR_S66.RCC	BR_S70.RCC	BR_S74.RCC	BR_S78.RCC	BR_S405.RCC	BR_S406.RCC	BR_S407.RCC	BR_S408.RCC	BR_S2.RCC	BR_S6.RCC	BR_S10.RCC	BR_S14.RCC	BR_S18.RCC	BR_S22.RCC	BR_S26.RCC	BR_S30.RCC
AI464131	6.84609	6.53817	6.69134	6.85568	7.11383	6.72285	6.58263	6.63723	7.34095	6.91187	6.747	6.54397	7.02372	6.38412	6.80475	6.66174	6.85491	6.79047	6.67555	6.87046	6.67931	6.72464	7.13996	6.81166
Abcc8	6.33548	5.51979	5.87354	5.61176	5.98259	6.01235	5.83131	5.74193	5.81321	6.24372	5.825	6.0439	5.79784	6.16434	6.31254	5.59761	6.1455	5.80255	5.94303	5.87046	5.94234	6.01542	6.40613	5.85083
Abl1	8.37927	8.03529	8.28092	8.2342	8.20498	8.3299	8.20519	8.33169	8.29002	8.38481	8.12397	8.36582	8.1536	8.44176	8.21838	8.04025	8.32836	8.12928	8.19213	8.36632	8.31763	8.02113	8.39827	8.2723
Adamts16	4.46758	4.6267	4.57586	5.17119	4.59027	4.72285	4.38385	4.42	4.55017	4.37582	4.16204	4.49957	4.86939	5.03048	5.38971	5.13818	4.84294	4.48062	4.92066	4.87046	5.32567	5.08253	5.30883	4.62844
Ago4	5.27493	5.90681	4.94509	5.64923	5.88795	5.77532	5.7573	5.38347	5.63424	5.37582	5.825	5.27216	5.84594	5.61544	5.87084	5.88234	5.71741	6.14358	5.24259	5.70335	5.04327	6.10423	5.49728	5.08787
Agt	7.44027	7.21167	7.64195	7.70368	7.61264	7.57529	6.71883	7.27798	8.39817	7.86767	8.00334	7.6828	7.08512	7.45301	7.21414	6.57114	7.6434	7.2707	7.36361	7.78933	8.01373	6.80632	8.13996	7.32888
Ak1	11.3852	11.2344	11.3659	11.4989	11.6839	11.5292	11.5656	11.518	11.633	11.6709	11.5181	11.5117	11.54	11.4488	11.5108	11.1246	11.4016	11.3125	11.4919	11.3935	11.454	11.3719	11.3923	11.5724
Akt1	10.555	10.2031	10.4182	10.5085	10.6537	10.5061	10.3849	10.4957	10.561	10.5547	10.2636	10.4372	10.4784	10.4863	10.6859	10.1605	10.5097	10.5159	10.6202	10.5251	10.5583	10.1335	10.5264	10.57
Akt2	8.53367	8.25675	8.33075	8.44598	8.64193	8.64392	8.47516	8.60983	8.24171	8.19855	8.03651	8.27216	8.58408	8.77643	8.82156	8.17819	8.5285	8.51037	8.47525	8.60856	8.654	8.22796	8.55145	8.59422
Aldh1l1	8.62138	8.74218	8.80468	8.74321	8.6015	8.69588	8.67261	8.91506	9.07875	8.97275	9.24241	9.05927	8.54455	8.3604	8.44137	8.37849	8.73371	8.60646	8.44814	8.70335	8.5273	8.63433	8.77739	8.60572
Ambra1	10.0067	10.1186	10.124	10.0486	9.93161	10.1968	10.0754	10.1204	10.0573	10.0511	10.0159	10.0783	10.2517	10.2582	10.1765	10.2394	10.0354	10.1305	10.0729	10.1089	10.0261	10.2118	10.2717	10.1349
Amigo2	7.97854	7.8491	8.04075	7.97116	8.13459	7.91047	8.03294	7.95605	8.2857	8.20364	8.35843	8.16254	8.01323	7.84355	8.04792	8.14268	7.84894	7.64385	7.72802	7.9685	8.01869	7.77285	8.09202	7.76458
Anapc15	8.37927	8.40431	8.41296	8.44065	8.30909	8.3731	8.52433	8.23762	8.30292	8.4505	8.6105	8.42636	8.32459	8.51519	8.41208	8.53393	8.43987	8.41136	8.44423	8.31341	8.56174	8.54989	8.44862	8.3922
Anxa1	6.00363	6.25675	5.87354	5.75615	6.74678	5.8506	5.85515	6.05227	6.1731	5.80878	6.38443	6.08454	5.82209	4.98984	5.75894	5.48867	6.20283	5.62358	5.8514	5.32989	5.98356	5.8195	6.01185	5.68733
Apc	11.716	11.7111	11.7214	11.6648	11.7079	11.4822	11.6039	11.4872	11.6574	11.5799	11.6738	11.3994	11.789	11.5739	11.7817	11.8303	11.6343	11.7556	11.663	11.6494	11.7248	11.8631	11.8684	11.5528
Apex1	8.93681	8.86374	8.80468	8.73452	8.80297	8.73614	8.72208	8.79504	8.74867	8.93653	8.9907	8.92024	8.74175	8.70918	8.60888	8.76169	8.80641	8.90968	8.77865	8.76528	8.77926	9.08253	8.83967	8.81166
Apoe	11.4036	11.2231	11.7408	11.3274	11.4268	11.4871	11.1634	11.2118	11.602	11.3071	11.3143	11.1464	11.3746	11.418	11.3239	11.254	11.4997	11.4904	11.3178	11.2735	11.5954	11.2199	11.8379	11.3427
Arc	9.6375	9.2088	9.28092	9.53876	8.46474	9.06862	8.8757	9.00496	8.26387	8.36223	8.25655	8.66616	8.88674	9.69818	9.60241	9.33195	10.1958	10.3282	8.83953	9.97506	8.7851	8.93598	8.94056	9.20335
Arhgap24	7.32556	7.14128	7.38321	7.54374	7.21476	7.14787	6.6793	7.06386	7.51365	6.99641	7.40996	7.13378	6.95959	7.11794	7.1446	7.25088	7.24893	7.30505	7.24259	7.30509	7.35738	6.79303	7.28345	6.83789
Arid1a	9.63148	9.58311	9.61843	9.69922	9.73493	9.75912	9.70085	9.68116	9.67781	9.55374	9.64047	9.72197	9.7161	9.66791	9.75311	9.64597	9.67245	9.75364	9.66213	9.6153	9.75566	9.73684	9.68023	9.71943
Asb2	5.66921	5.09237	4.9909	5.22181	5.7602	5.21589	4.83131	4.85296	5.49128	5.30182	5.22093	5.40647	4.82209	5.03048	5.19707	4.98617	4.79403	5.18106	5.16859	4.82466	5.32567	4.84549	5.61049	4.95037
Ash2l	9.37927	9.6116	9.46866	9.66304	9.57327	9.5435	9.57905	9.48609	9.65451	9.56564	9.71407	9.44599	9.60868	9.64191	9.62652	9.67734	9.53596	9.39351	9.43833	9.36232	9.60696	9.59273	9.52823	9.46764
Asph	11.8021	11.8142	11.5749	11.6194	11.6505	11.5683	11.6008	11.5358	11.7376	11.6209	11.7064	11.3351	11.427	11.4821	11.4612	11.1924	11.5078	11.6056	11.5591	11.7026	11.814	11.4396	11.7004	11.6646
Atf3	4.78951	4.6267	4.51446	4.94879	4.32724	4.42739	4.83131	5.346	4.66121	4.37582	3.57707	4.08454	3.50016	3.66791	3.50519	4.06418	3.84294	4.35509	4.16859	4.62535	4.64117	4.28607	4.27489	4.85083
Atg14	8.9072	8.80424	8.89478	8.90299	8.87259	8.94237	8.79169	8.7091	8.93699	8.87087	8.97368	8.8275	8.68999	8.83497	8.69044	8.8106	8.79713	8.76602	8.65198	8.70019	8.65718	8.82277	8.77131	8.71236
Atg3	10.9097	10.809	10.8955	10.7838	10.8741	10.7077	10.7414	10.7509	10.8237	10.8138	10.8831	10.6246	10.8318	10.7037	10.6859	10.7536	10.7305	10.7927	10.8025	10.8137	10.7549	10.5898	10.8177	10.874
Atg5	9.86675	10.0578	9.86895	9.77746	9.87875	9.85213	9.82075	9.83954	9.90632	9.89938	10.1182	9.88184	9.80394	9.82778	9.81458	9.9974	9.92046	9.90828	9.73605	9.82757	9.88638	10.115	9.91047	9.82155
Atg7	8.11144	8.12313	8.21007	8.34682	8.09807	8.0817	7.94122	8.1093	8.08124	8.07626	8.19913	8.172	8.01849	8.02043	8.17979	8.1561	8.08579	7.98841	7.98136	7.9685	8.06264	8.2329	8.27059	8.03216
Atg9a	10.7484	10.4918	10.5455	10.3397	10.6089	10.6217	10.3221	10.4677	10.5183	10.5102	10.6064	10.4254	10.7677	10.8082	10.8505	10.7096	10.6571	10.663	10.5895	10.6203	10.577	10.7299	10.6282	10.6846
Atm	7.46758	7.51051	7.28552	7.18401	7.59027	7.26258	7.44011	7.30753	7.22825	7.25356	7.37149	7.54397	7.47744	7.49718	7.74139	7.35541	7.5799	7.14358	7.28699	7.47779	7.3652	7.60038	7.38241	7.3381
Atp6v0e	7.80386	7.80424	7.78531	7.94126	7.95368	7.78174	7.71232	7.82599	8.13514	7.93041	8.11623	8.12407	7.85771	7.80892	7.68739	7.85517	7.53596	7.54671	7.55729	7.63201	7.77633	7.80632	7.72177	7.65819
Atp6v1a	12.9194	12.6363	12.6957	12.6356	12.739	12.6435	12.7312	12.6486	12.705	12.7408	12.7047	12.7426	12.738	12.6827	12.7167	12.6282	12.758	12.754	12.7728	12.8472	12.7212	12.7665	12.6917	12.7693
Atr	6.80386	6.78897	6.36594	6.47236	6.5599	6.83832	6.61092	6.57381	6.59282	6.7121	6.66454	6.57282	6.57341	6.7432	6.78203	6.97612	7.06533	6.75364	6.80331	6.90389	6.93185	6.8195	6.91599	6.43579
Axl	6.88712	7.27878	7.44211	7.54374	7.21476	7.10751	7.16282	7.1961	7.23723	7.14135	7.03651	7.14343	7.01323	7.0103	7.12668	6.66174	7.1455	7.07557	7.14948	6.9894	7.04327	6.94503	7.42173	7.04348
B3gnt5	6.27493	6.50117	5.92163	6.19672	5.9122	6.07648	6.7573	5.98072	6.38205	6.30182	5.899	5.9807	5.00266	5.76745	5.55964	4.81625	5.66397	5.80255	6.2957	6.44032	6.22613	4.36007	5.76521	6.45287
Bad	9.4241	9.33242	9.34404	9.39725	9.60336	9.45178	9.39812	9.40641	9.57697	9.56367	9.43816	9.47112	9.45242	9.41514	9.3708	9.22776	9.37692	9.34274	9.51125	9.46105	9.38456	9.25488	9.36033	9.4571
Bag3	6.94007	6.72624	6.54549	6.7901	6.93605	6.74932	6.63866	6.18554	6.86051	6.16242	7.22093	6.42241	6.23713	6.12734	6.05268	6.04507	6.55076	6.66384	6.71508	6.85915	7.02364	5.96888	6.62404	6.72998
Bag4	9.96423	9.95206	10.0583	10.0643	10.3562	10.1266	10.2121	10.2066	10.2814	10.4015	10.3269	10.3229	10.1596	10.1215	10.1579	9.85654	10.1022	9.97114	10.0615	9.88448	9.85341	10.1532	9.94326	10.2382
Bak1	7.58859	7.81935	7.61295	7.91073	7.83186	7.67532	7.81923	7.76341	7.8721	7.74738	8.1545	7.9033	7.65666	7.75537	7.92887	7.86064	7.82479	7.80255	7.88645	7.59156	7.66037	7.59273	7.95403	7.74392
Bard1	4.84609	4.48231	4.74578	4.88739	5.36286	5.55292	4.50938	5.22736	5.33258	4.86125	5.27751	4.72197	4.67009	4.66791	4.89221	4.94553	4.98044	5.06558	5.34693	5.22802	5.32567	4.73858	5.61049	4.62844
Bax	7.70789	7.74218	7.62752	7.69475	7.64193	7.36884	7.46357	7.75628	7.61368	7.66122	7.96939	7.55847	7.70961	7.78537	7.59916	7.43096	7.60138	7.56808	7.72802	7.43271	7.75268	7.88363	7.59681	7.57486
Bbc3	6.78951	7.00257	6.83639	7.05033	6.97109	7.00138	6.83131	6.79851	7.04587	7.31128	6.98647	6.9807	7.17259	6.58847	6.77053	6.38611	6.71741	6.80255	6.70202	6.93655	6.92128	7.08253	6.8938	6.93829
Bcas1	9.24631	9.36109	9.76239	9.08151	8.95368	9.29214	8.95508	9.1961	8.86342	8.4505	9.12397	8.80031	8.77938	9.15288	9.23311	9.53906	9.0807	9.40345	9.05252	9.27985	9.36715	9.15708	9.96605	8.99476
Bcl10	9.23841	9.20017	9.08629	9.01129	9.2172	9.25336	9.24409	9.30509	9.08871	9.14929	9.37149	9.1814	9.06748	9.04295	9.12893	9.00112	9.09844	9.13167	9.04737	8.9685	9.00874	8.92078	8.891	9.20838
Bcl2	6.6375	6.30047	6.56075	7.02204	6.99399	6.73614	6.56827	6.75628	6.56453	6.68325	6.88086	6.80943	7.08512	6.80307	6.74726	6.48867	6.94727	6.99369	6.92066	6.90389	6.62823	6.72464	6.99109	6.79836
Bcl2a1a	4.84609	5.18858	4.79825	4.53376	5.29071	5.05542	5.01188	5.18554	5.81321	5.60848	6.03651	5.69597	5.37463	4.98984	5.0142	5.3081	4.84294	4.35509	4.72802	5.04039	5.15574	4.79303	5.49728	4.90146
Bcl2l1	10.4517	10.4523	10.3374	10.5262	10.5161	10.5688	10.5131	10.472	10.7185	10.6905	10.8202	10.691	10.2837	10.39	10.3972	10.2889	10.4645	10.3438	10.3739	10.462	10.3701	10.2573	10.3724	10.4347
Bcl2l11	5.5032	5.36367	5.20035	5.61176	5.70575	5.17741	5.56827	4.74193	5.60676	5.44621	5.66454	5.52932	5.58762	5.38412	5.53267	5.72314	5.10597	5.14358	5.04995	5.45543	5.9631	4.99234	5.43716	5.50291
Bcl2l2	10.7437	10.8109	10.7926	10.9049	10.9024	10.8898	10.9003	10.774	10.9231	10.8701	10.8262	10.8644	10.9698	11.0572	11.0081	10.8372	10.883	10.8182	10.7504	10.7751	10.7945	10.7905	10.8185	10.8772
Bdnf	7.9722	8.21738	7.73909	7.82326	7.9182	7.67532	7.64551	7.69053	6.91755	6.87407	7.53127	7.324	8.06495	8.23559	8.02875	8.1694	8.0288	8.12928	7.93189	7.76528	7.66671	7.59273	7.64412	8.14676
Becn1	11.8348	11.7909	11.7898	11.7192	11.8098	11.701	11.737	11.7709	11.6954	11.8	11.957	11.8264	11.8024	11.7573	11.7538	11.8056	11.7462	11.7014	11.7024	11.786	11.6189	11.8463	11.6578	11.7765
Bid	7.30552	7.51979	7.68438	7.68576	7.80621	7.59001	7.58975	7.54102	7.96701	7.82868	7.91692	7.75382	7.6017	7.29518	7.61853	7.43096	7.40365	7.44255	7.33006	7.35428	7.698	7.71762	7.79546	7.56704
Bin1	11.1859	11.0546	11.007	11.0318	11.1262	11.1441	11.0543	11.0273	11.0611	10.9935	11.0054	10.9787	11.0458	11.0906	11.1295	11.1962	11.1406	11.1221	11.1816	11.0379	11.1974	11.001	11.1863	11.0491
Birc2	9.23311	9.15325	9.10464	9.15173	9.30909	9.21351	9.2282	9.24528	9.41014	9.25356	9.37474	9.18374	9.2989	9.16889	9.2226	9.14941	9.11097	9.23773	9.24259	9.26063	9.26636	9.19549	9.20224	9.26265
Birc3	4.95301	5.04174	4.51446	4.88739	5.13459	4.55292	4.92441	5.30753	5.68768	5.54574	5.899	5.6695	4.55905	4.94802	4.55964	4.81625	4.5799	4.65054	4.50563	5.11839	5.00374	4.94503	5.01185	4.43579
Birc5	4.66921	4.69382	4.31283	3.17119	4.52887	3.96796	4.31673	4.09807	3.49128	3.86125	4.899	4.23654	4.55905	4.31999	3.50519	4.6236	4.7434	4.21758	4.6211	4.32989	4.08174	4.89612	4.2045	4.3654
Blm	6.37447	6.23439	6.56075	6.59265	6.5131	6.15778	6.17234	6.38347	6.47617	6.80878	6.305	6.27216	6.10502	6.25287	6.4341	6.1561	6.45961	6.32192	6.33006	6.36232	6.43373	6.37799	6.80143	6.3654
Blnk	6.84609	6.6267	6.79825	6.53376	6.95951	6.59732	6.7699	6.43792	6.59282	6.80878	7.13166	6.72197	7.40705	7.16434	7.21414	7.55096	7.16486	7.02494	6.90935	7.09928	6.66671	7.43046	6.88257	6.95037
Bmi1	8.42642	8.56082	8.52617	8.44065	8.6383	8.36457	8.60389	8.36954	8.45706	8.4505	8.7115	8.40245	8.57341	8.48261	8.3165	8.44196	8.49447	8.39948	8.35946	8.21919	8.1376	8.58503	8.26627	8.32425
Bnip3	11.9694	11.9461	11.9484	11.7037	11.8814	11.8403	11.9349	11.9978	11.9764	12.1264	12.1918	11.9951	11.7998	11.856	11.7056	11.7971	11.8686	11.8374	11.8698	11.8613	11.6667	11.886	11.6964	11.9462
Bnip3l	11.4483	11.4438	11.4447	11.5369	11.5637	11.3419	11.4391	11.4183	11.358	11.4516	11.6015	11.4586	11.5146	11.4511	11.4567	11.5197	11.4849	11.4	11.3605	11.3558	11.3855	11.4164	11.3629	11.4454
Bok	8.37447	8.24561	8.30831	8.25257	8.63467	8.56042	8.25084	8.50321	8.63764	8.57353	8.65389	8.78498	8.23261	8.22688	8.4807	8.40871	8.43589	8.43482	8.4637	8.2455	8.07699	8.61179	8.33378	8.39662
Bola2	11.1548	11.0578	11.1053	11.1888	11.2603	11.2153	11.0447	11.1301	11.2078	11.1683	11.3633	11.1773	11.0086	11.1448	11.149	11.0636	11.237	11.1729	11.1921	11.0316	11.1365	11.1089	11.1983	11.1276
Braf	11.0705	11.0854	11.0856	11.014	11.0795	11.1291	11.1062	11.1987	11.0459	11.1793	11.0997	11.1259	11.0289	11.0651	10.9822	11.0208	11.1607	11.1106	11.0793	10.9757	10.9266	11.2199	11.0755	11.1624
Brd2	11.0473	11.0174	10.8933	11.0238	11.0483	10.9229	11.0754	10.9475	10.9905	11.1598	11.1554	10.923	11.0178	10.9527	10.9385	10.8964	10.9584	10.8964	10.9534	10.9196	11.0181	11.0431	10.9891	10.9519
Brd3	9.58652	9.52671	9.33963	9.49569	9.58463	9.39841	9.479	9.46658	9.47047	9.54574	9.42256	9.45571	9.4717	9.4247	9.41946	9.45106	9.52476	9.52683	9.36153	9.46665	9.443	9.45599	9.43332	9.42069
Brd4	10.4089	10.3072	10.3274	10.525	10.3987	10.4233	10.4102	10.3341	10.4377	10.3497	10.4194	10.4125	10.3899	10.4567	10.4594	10.324	10.3903	10.4712	10.4205	10.4289	10.4065	10.3835	10.4314	10.3564
C1qa	7.7967	7.66065	7.76568	7.41911	7.93605	7.68221	7.68597	7.87286	7.98847	7.93653	8.16953	7.7788	8.01323	8.00011	8.15348	8.328	7.34544	7.35509	7.33852	7.30509	7.54806	7.4644	7.68347	7.2723
C1qb	8.59273	8.26781	8.75577	8.18401	8.58274	8.67877	8.53544	8.5327	8.81621	8.87087	9.07692	8.86881	8.68999	8.84355	8.88956	9.08771	8.32836	8.22209	8.27822	8.04539	8.39606	8.48935	8.68992	7.90146
C1qc	7.77501	7.6267	8.04075	7.5635	7.93012	7.9046	7.95232	7.7705	7.95617	7.8931	8.00334	7.90897	8.10502	8.10848	8.24769	8.40496	7.68424	7.58914	7.61415	7.49252	7.83382	7.88363	8.17259	7.52729
C3	4.60508	5.04174	4.16082	4.17119	3.81266	4.82594	4.31673	4.74193	4.71367	4.37582	5.53127	4.72197	4.23713	4.10848	4.26418	4.77045	4.18397	3.89566	3.82756	4.72844	4.83382	4.1256	5.16797	3.62844
C3ar1	5.00363	5.27878	4.51446	5.06427	5.43157	5.01235	5.24634	4.90543	5.22825	5.30182	5.33196	4.61505	5.58762	4.90495	5.23101	5.1738	5.2936	4.84985	5.09059	5.15587	5.35738	4.84549	5.61049	4.95037
C4a	7.13434	7.22307	7.19057	7.17119	7.2627	7.46781	6.9131	6.86626	7.78896	7.16242	7.62147	7.28965	6.88098	6.90495	6.99457	7.05465	7.31975	7.32192	7.45205	7.25417	7.48487	7.36007	7.67047	6.96234
C5ar1	4.31558	5.23439	3.9909	4.94879	6.02768	5.36028	5.59684	5.45562	5.78896	6.05389	6.53127	5.93698	4.9152	4.61544	4.50519	4.81625	4.10597	4.53951	4.50563	3.5709	4.5887	4.6231	4.78946	4.62844
Cables1	8.35997	8.63953	8.63475	8.5684	8.67773	8.75586	9.01717	8.9022	8.7705	8.98758	8.825	9.03096	8.58408	8.7123	8.70863	8.69583	8.74018	8.49185	8.35946	8.45543	8.25167	8.77623	8.49728	8.55127
Calr	12.6717	12.1747	12.4211	12.2457	12.714	12.4412	12.2231	11.9673	12.235	12.0458	12.2495	12.0225	12.845	12.7817	12.8095	12.9207	12.474	12.49	12.4022	12.4819	12.3812	12.4218	12.4897	12.3228
Camk4	11.7031	11.658	11.3307	11.5059	11.664	11.8364	11.7123	11.6793	11.6141	11.8705	11.9575	11.5339	11.4655	11.5999	11.454	11.2404	11.7811	11.6047	11.5744	11.5911	11.5399	11.625	11.4193	11.8269
Casp1	5.84609	5.81935	5.79825	5.82326	6.23413	5.09724	5.87861	5.93096	6.0356	5.83525	6.10064	5.4692	6.06495	5.50441	5.78203	5.54417	5.79403	5.56808	5.3801	5.75311	6.29325	6.24759	6.05249	5.92612
Casp2	7.32556	7.15325	7.09942	7.41911	7.36286	7.15778	7.29945	7.09807	7.28136	7.37582	7.14693	6.99143	7.43876	7.52589	7.27235	7.18257	7.45175	7.47309	7.15907	7.40184	7.57528	7.22796	7.32551	7.22339
Casp3	8.30047	8.20593	8.2763	8.25257	8.37163	8.21113	8.43617	8.25794	8.34095	8.33466	8.40362	8.12407	8.09012	8.01537	7.93403	7.67423	7.98044	8.17178	8.04995	8.11839	8.25588	8.28131	8.04748	8.25293
Casp6	6.09985	6.21167	5.82379	6.03626	5.95951	5.42739	5.80706	5.98072	5.7643	5.57745	5.747	5.40647	5.9152	5.96908	5.82712	6.1738	5.71741	5.65054	5.64859	5.95793	5.50624	5.73858	5.94866	5.82484
Casp7	6.37447	6.4632	6.56075	6.55366	6.77349	6.58267	6.29945	6.60587	6.62056	6.42893	6.86248	6.7601	6.43876	6.41514	6.23101	6.1738	6.25797	6.08548	6.26051	5.91486	6.66671	6.6675	6.24012	6.31026
Casp8	5.23311	5.18858	5.16082	4.53376	5.17523	5.09724	4.87861	4.95605	5.33258	5.00809	5.27751	5.08454	5.04448	4.86055	5.12668	5.43096	5.1455	5.10511	4.67555	5.04039	4.87821	5.4644	5.27489	5.13094
Casp9	7.96583	7.61809	7.75908	7.88739	8.19018	8.05011	8.0277	8.01096	8.01484	7.88044	7.86248	7.91461	7.79784	7.80307	7.99457	7.57114	7.94727	7.75984	8.02395	7.88169	7.82817	7.83255	7.97533	8.02647
Ccl2	3.14565	2.55631	3.79825	4.36383	5.43157	4.36028	4.83131	5.42	5.33258	4.69775	5.10064	5.00207	2.23713	2.86055	2.97467	3.51669	3.63649	3.06558	3.09059	3.32989	3.53426	5.39569	3.05249	3.50291
Ccng2	9.37206	9.48705	9.32405	9.42453	9.53083	9.49739	9.6438	9.58993	9.44548	9.66307	9.57425	9.26113	9.55905	9.43798	9.46474	9.328	9.34119	9.37947	9.36153	9.48885	9.2045	9.37129	9.11858	9.46133
Ccni	11.5561	11.5023	11.4493	11.4737	11.5875	11.5307	11.5696	11.4845	11.5357	11.5422	11.5472	11.4259	11.5327	11.4981	11.4683	11.3121	11.4473	11.4483	11.405	11.4451	11.4704	11.2549	11.4149	11.4449
Cd109	4.84609	4.48231	4.63475	4.53376	4.81266	5.09724	4.56827	4.95605	4.55017	4.30182	5.16204	5.08454	4.30752	4.71854	4.19707	4.20857	4.25797	4.53951	4.87486	4.51432	4.47767	4.1256	4.74055	4.90146
Cd14	3.46758	4.87824	2.79825	3.68576	5.32724	5.21589	4.83131	5.18554	5.90632	5.05389	6.48397	4.6695	3.37463	3.56099	3.6121	4.46011	3.7434	2.89566	4.00813	3.95793	3.00374	4.1256	3.78946	4.13094
Cd163	3.31558	4.69382	3.79825	4.17119	4.32724	4.05542	4.17234	4.79851	5.22825	4.37582	5.33196	4.6695	4.30752	3.66791	4.05268	3.81625	4.39548	3.48062	4.3801	3.67782	4.35738	4.49757	4.342	4.13094
Cd24a	7.40304	7.70199	7.4585	7.76471	7.6988	7.35166	7.71883	7.31724	7.66787	6.91187	8.05281	7.22749	7.13437	7.26143	7.52585	7.44561	7.28477	7.40345	7.43636	7.60517	7.75268	7.32354	7.93785	7.00926
Cd33	4.60508	3.93483	4.74578	4.61176	4.52887	4.92216	4.7824	4.74193	4.55017	4.37582	4.747	4.72197	4.08512	5.07001	4.84914	4.72314	4.5799	4.5961	4.16859	3.95793	4.00374	4.36007	4.97003	4.68733
Cd36	3.95301	4.14128	4.16082	4.53376	4.9122	3.87485	4.44798	4.09807	3.71367	4.14135	4.66454	4.08454	4.00266	3.94802	4.71164	4.13818	4.25797	4.28797	4.72802	4.11839	4.00374	4.49757	4.2045	4.56704
Cd47	11.2967	11.0665	11.2016	11.0041	11.2135	11.1998	11.0665	10.97	11.235	11.0623	11.2362	11.0087	11.2252	11.2475	11.3091	11.2638	11.2075	11.188	11.0786	11.2159	11.2627	11.3973	11.3286	11.2735
Cd6	4.53797	4.69382	4.23882	4.61176	4.81266	4.87485	4.7824	4.68304	4.60676	4.57745	4.96939	4.6695	4.30752	4.76745	5.05268	4.90371	5.02351	4.98312	4.3801	4.72844	4.41878	4.43046	5.16797	4.74392
Cd68	6.31558	6.06728	6.74578	6.03626	6.46474	6.32551	6.40015	6.74193	6.42988	6.37582	6.55435	6.51452	6.68338	6.62874	6.84914	6.80493	6.20283	6.45025	6.63491	6.39403	6.29325	6.83255	6.63746	6.2723
Cd70	5.19005	4.98927	4.63475	5.06427	4.70575	4.55292	5.0537	5.05227	4.55017	4.44621	4.03651	3.8215	4.86939	4.81475	4.84914	3.72314	4.45961	4.28797	4.56452	4.99975	4.6918	3.36007	3.68992	4.99767
Cd74	7.09985	6.50117	6.48275	6.14519	7.06059	6.23475	6.59684	6.43792	6.63424	6.22382	6.72682	6.57282	5.86939	6.21811	6.34391	6.27568	6.66397	6.51037	6.33006	6.07992	6.71646	6.34192	6.18635	6.04348
Cd83	9.27236	9.1769	9.10203	9.13862	9.0687	8.90754	8.66588	8.88598	9.39215	9.22882	9.55149	9.02314	8.75125	9.0179	8.88156	9.07128	8.94447	8.82639	8.99481	8.96058	9.15574	8.64547	9.209	8.82811
Cd84	4.84609	4.6267	4.9909	4.36383	3.46474	4.61182	4.73177	4.09807	4.22825	4.91187	5.03651	3.72197	4.86939	4.81475	4.80475	5.27568	4.45961	4.75364	3.82756	4.04039	4.29325	4.6231	4.92696	4.50291
Cd86	4.66921	4.32185	3.45033	4.61176	4.25324	4.28989	4.50938	4.18554	4.07624	4.44621	4.96939	4.30693	4.00266	4.71854	5.09015	4.27568	4.25797	4.28797	4.3801	4.11839	4.15574	4.79303	4.46753	3.85083
Cdc25a	7.78228	7.70199	7.75908	7.70368	7.7801	7.75586	7.53175	7.60587	7.91755	7.92426	7.899	7.7601	7.76069	7.76745	7.68739	7.4673	7.72395	7.89001	7.66213	7.85346	7.93185	6.94503	7.8938	7.82484
Cdc7	6.84609	6.77354	7.2293	6.96374	6.62002	6.92216	7.04336	7.31724	6.70073	6.24372	6.22093	6.9033	6.97048	6.91584	7.17979	6.88234	6.76894	7.00418	6.82756	6.75311	6.74071	6.26696	7.16797	6.96234
Cdk20	7.32556	7.51979	7.25768	7.54374	7.62002	7.5302	7.42426	7.35546	7.69422	7.74039	7.65389	7.46151	7.41504	7.40745	7.13566	7.37084	7.4279	7.3955	7.31298	7.18335	7.37298	7.51387	7.38241	7.46133
Cdkn1a	8.17907	8.32714	8.41716	8.88347	8.9883	8.70943	8.92441	9.15606	10.7432	10.7587	10.6119	10.4323	8.84594	8.57823	8.65024	8.29603	8.4752	8.59262	8.48672	8.3901	8.28914	8.24759	8.48248	8.20838
Cdkn1c	6.94007	7.21167	6.89779	6.87163	6.86329	7.01235	6.93564	6.98072	6.81321	6.88678	6.7669	7.07448	6.02372	6.39971	6.41946	6.44561	6.85491	6.63712	7.09059	6.49982	6.9631	6.44753	6.87125	7.04348
Cflar	7.75298	7.8926	7.75245	7.50338	7.86329	7.54539	7.63177	7.81232	7.7265	7.86767	7.83446	7.79113	7.77938	7.53298	7.51211	7.59761	7.66397	7.64385	7.61415	7.44789	7.6918	7.43902	7.46	7.73696
Chek1	4.14565	5.14128	5.20035	5.06427	5.17523	5.25336	4.50938	4.90543	5.15425	5.09829	5.27751	5.0439	4.82209	5.14596	5.05268	5.3081	4.89024	5.10511	5.13012	5.04039	4.87821	4.94503	5.40613	4.79836
Chek2	4.73061	4.55631	4.45033	4.82326	4.81266	4.42739	4.56827	4.00496	5.0356	3.63885	4.48397	4.61505	4.50016	4.86055	4.26418	4.67423	4.39548	3.89566	4.67555	3.87046	4.35738	4.28607	4.342	4.2914
Chn2	11.4693	11.4793	10.9767	11.5363	11.5264	11.5061	11.5777	11.2254	11.6317	11.6561	11.3828	10.6737	10.9018	10.9606	10.4549	9.6428	11.0472	11.3008	11.195	11.3758	11.5347	9.67113	10.9139	11.5448
Chst8	7.16802	6.81935	7.00212	6.97854	7.2721	6.93374	7.03294	7.2066	7.13514	7.00809	7.10064	7.00207	7.2006	7.26995	7.3972	7.11087	6.90183	6.97247	7.17805	7.22802	7.1006	6.8195	7.36638	7.2134
Chuk	8.99114	9.09237	9.08365	8.97116	8.92119	8.99587	8.94401	9.08959	8.92869	8.77157	9.20278	8.9941	9.08512	9.21811	9.30857	9.47625	8.99133	9.1124	8.79103	8.89005	9.03839	8.97478	9.26195	8.77819
Cidea	6.65345	6.8491	6.6774	6.40823	6.7602	6.49152	6.44798	6.268	6.9616	6.76814	7.11623	6.6828	6.16313	6.03048	6.31254	5.966	6.71741	6.55387	6.74084	6.59838	6.89991	6.36007	6.40613	6.31026
Cideb	5.60508	5.90681	5.82379	5.7901	5.5599	5.77532	5.479	5.58993	5.68768	5.75433	5.899	6.02314	5.50016	5.64191	5.71164	5.48867	5.7434	5.62358	5.67555	5.62535	5.38841	5.52999	5.97003	6.10957
Cks1b	6.46758	6.48231	6.36594	6.61176	6.38035	6.62617	6.52433	6.50746	6.62056	6.7121	6.33196	6.79726	6.30752	5.98984	6.17979	6.04507	6.34544	6.37139	6.42846	6.36232	6.20886	6.1256	6.29196	6.7159
Cldn5	7.70024	7.47279	7.97958	7.55366	7.35404	7.13789	6.9131	6.75628	7.05607	6.16242	6.91692	6.23654	8.36641	8.07487	8.2226	8.10627	7.95285	8.2576	7.63491	7.8071	8.00874	8.02682	8.72177	7.75084
Clic4	9.65146	9.35073	9.7918	9.83144	10.2148	9.87335	10.0601	10.1191	10.1255	9.93347	9.98009	10.0982	9.69163	9.59526	9.72659	9.22139	9.51725	9.38751	9.586	9.61361	9.71951	9.15448	9.73744	9.45922
Cln3	6.76036	6.75795	6.82379	6.53376	6.92417	6.70943	6.73177	6.52434	6.70073	6.33929	6.38443	6.45377	6.70961	6.79129	6.65024	6.94553	6.83086	6.43482	6.75355	6.94728	6.87821	6.69635	7.03232	6.64339
Clstn1	11.7117	11.1784	11.5325	11.4232	11.6447	11.7374	11.466	11.5196	11.5502	11.6932	11.6008	11.5795	11.6017	11.7776	11.8132	11.5707	11.8068	11.7082	11.6626	11.6212	11.6057	11.7767	11.7728	11.8411
Cnn2	6.81808	7.24561	6.66332	7.1053	7.2721	6.6684	7.00123	7.02881	6.82518	6.60848	6.80589	6.72197	6.69656	6.70604	6.53267	6.48867	6.70423	6.84985	6.98675	6.77735	7.02364	6.72464	7.1305	6.53533
Cnp	13.4938	13.2529	13.1632	13.1474	13.0035	13.3333	13.1018	13.1372	13.2087	12.9924	13.3603	12.933	12.937	13.2127	13.1439	13.209	13.2856	13.2026	13.3742	13.2846	13.2808	13.0667	13.291	13.2071
Cntnap2	10.0465	9.50117	9.74244	9.71918	9.90467	9.68735	9.7414	9.74193	9.9616	9.89152	9.99493	9.66616	9.86648	9.85349	9.73401	9.68969	9.91189	9.75052	9.85877	9.82029	9.7996	9.91312	9.91324	9.83952
Coa5	9.93029	9.6794	9.92163	9.77957	10.0011	9.91194	9.94539	10.0868	9.96701	10.0468	9.77429	9.97125	10.0914	10.0014	9.99457	9.87018	9.92615	9.80705	9.8514	9.7668	9.79816	9.85192	9.74521	9.96532
Col6a3	4.73061	5.04174	4.23882	4.75615	4.81266	4.92216	4.92441	5.05227	5.15425	4.80878	4.96939	4.55847	4.30752	3.86055	4.97467	4.67423	4.69093	4.65054	5.13012	4.51432	4.6918	5.03814	4.83677	4.79836
Cotl1	10.1186	9.88364	10.0902	10.1599	10.3057	10.2683	10.17	10.2066	10.3831	10.3577	10.1936	10.372	9.9053	10.0342	9.94558	9.72314	10.0182	10.0352	10.1031	9.94861	9.98483	9.80301	10.081	10.0672
Cox5b	13.9423	13.8636	13.7719	13.7179	13.7995	13.6936	13.6239	13.6107	13.8695	13.794	13.9562	13.6858	13.627	13.663	13.5996	13.7277	13.7977	13.7695	13.7924	13.7532	13.7426	13.7401	13.7513	13.7061
Cp	7.14565	7.40431	7.21972	6.80677	7.74678	7.42739	7.40015	7.49895	8.09614	7.41144	8.48996	7.64253	6.76069	6.58847	6.91327	6.77045	7.17445	7.10511	6.87486	6.90389	7.04327	7.22796	7.40613	6.61333
Creb1	8.84609	8.98927	8.73573	8.92225	8.99115	8.79133	8.93284	8.77755	8.73287	8.96678	8.96078	8.83942	8.75755	8.84924	8.69957	8.89039	8.75303	8.61676	8.62457	8.59838	8.49915	8.82277	8.60708	8.75084
Crebbp	10.9204	10.9174	10.8174	10.7953	10.9227	10.8228	10.8373	10.8909	10.82	10.8978	10.8532	10.8955	10.81	10.8045	10.8368	10.8483	10.9112	10.9249	10.8418	10.8984	10.87	10.9762	10.8591	10.866
Crem	7.31558	7.15325	7.02432	7.28269	7.54447	7.14787	7.06397	7.31724	7.0356	6.93653	7.29132	7.13378	7.42299	7.56791	7.51211	7.54417	7.33693	7.37947	7.22445	7.28832	7.01373	7.30493	7.342	7.20335
Crip1	7.9072	7.86374	7.61295	7.64923	7.89405	7.39423	7.34227	7.45562	7.63424	7.09829	7.70636	7.06436	7.51511	7.43798	7.59265	7.48159	7.99674	8.00418	7.52058	7.88727	8.03839	7.79303	8.17719	7.40103
Csf1	8.09985	8.18275	7.9509	8.17119	7.93012	8.02866	8.14842	8.14247	8.36984	8.11459	8.40996	8.25446	7.84001	8.08937	7.94941	8.18694	8.11595	8.09041	7.92629	7.85915	8.05299	8.1096	8.27059	7.91384
Csf1r	8.02217	7.6856	8.01326	7.61176	7.94195	7.68221	7.58263	7.88598	7.7201	7.66122	7.53127	7.56566	8.37053	8.31177	8.3972	8.45649	7.6434	7.69656	7.84548	7.73465	7.7996	7.78633	8.25326	7.62844
Csf3r	3.31558	3.93483	3.69134	4.36383	4.95951	4.21589	4.31673	4.85296	3.99378	4.37582	3.747	4.08454	3.9152	3.94802	4.32831	4.90371	3.93605	3.89566	4.09059	4.39403	4.64117	4.49757	4.2045	4.50291
Csk	8.54653	8.3892	8.59081	8.59265	8.65277	8.55292	8.63866	8.49039	8.58228	8.47596	8.37149	8.39843	8.50766	8.47526	8.40837	8.26333	8.52476	8.62698	8.50187	8.44411	8.68869	8.20305	8.68347	8.4781
Ctsf	9.82513	9.50117	9.58709	9.34111	9.41894	9.53211	9.34858	9.31239	9.8503	9.68143	9.75947	9.35132	9.53358	9.49537	9.48774	9.47625	9.44582	9.47497	9.52984	9.62368	9.75566	9.39129	9.78494	9.4781
Ctss	7.40304	6.92089	7.74578	7.13202	7.16518	7.05542	7.10432	7.31724	7.45321	7.2923	7.73695	7.40647	7.68338	7.60875	7.75894	7.94037	7.17445	7.21758	7.08054	7.04039	7.26008	7.16742	7.49728	6.91384
Cx3cl1	9.74184	9.44384	9.50265	9.40275	9.61818	9.88085	9.61964	9.30264	9.31146	9.38257	9.64047	9.60111	9.90814	10.1378	10.0774	10.1945	10.0209	9.88718	9.71183	9.67943	9.62498	10.0757	9.74521	9.86366
Cx3cr1	7.88036	7.41429	8.21007	7.73015	7.74678	7.36884	7.57547	7.7054	6.78896	6.76814	6.825	6.9033	8.33726	8.2137	8.22681	8.41988	7.75622	7.82047	7.50563	7.5358	7.91597	7.7455	8.27489	7.2333
Cycs	5.70024	5.78897	5.57586	5.91842	5.93605	5.49152	5.65234	5.62163	5.86051	5.60848	5.70636	5.27216	5.82209	5.61544	5.93403	5.40121	5.5799	5.67702	5.44423	5.59838	5.76455	5.99234	5.46753	5.50291
Cyp27a1	5.60508	5.36367	5.74578	5.72138	5.29071	5.25336	5.24634	5.52434	5.46091	5.30182	5.53127	5.16254	4.9152	5.38412	5.19707	4.94553	4.98044	5.14358	5.27822	5.54289	5.41878	4.1256	5.46753	5.04348
Cyp7b1	7.07639	7.22307	7.02432	7.06427	7.06059	7.00138	6.92441	7.23762	7.39817	7.09829	7.44744	7.21839	7.14402	7.22688	7.28048	7.28386	7.06533	6.98312	7.03961	6.92575	7.16473	7.42184	7.38241	7.19322
Dab2	6.21174	5.8491	5.79825	5.97854	6.30909	5.87485	6.0537	6.02881	5.83706	5.75433	6.16204	5.7475	5.37463	5.41514	5.73548	5.51669	5.71741	5.35509	5.87486	5.42505	5.89991	5.87103	5.78946	5.97421
Dapk1	10.042	10.053	10.0063	10.038	10.1151	10.1152	9.9905	10.2491	10.2943	10.3381	10.4163	10.6502	10.2946	10.1168	10.231	10.3506	10.0433	9.9577	9.96915	9.86623	9.79527	10.4465	10.0374	9.9668
Ddb2	6.60508	6.4632	6.49869	6.22181	6.30909	6.39423	6.31673	6.38347	6.59282	6.32068	6.43506	6.25446	6.70961	6.65497	6.86003	6.1561	6.71741	6.48062	6.31298	6.75311	6.6918	6.48108	6.88257	6.79836
Ddx58	6.14565	6.40431	6.21972	6.19672	6.25324	6.03405	6.07416	6.02881	6.2101	6.07626	6.06893	5.77259	6.08512	6.07001	6.3746	5.90371	6.1455	6.06558	6.11049	6.02021	6.17367	6.24759	6.43716	6.17276
Dicer1	8.83565	8.88902	8.94218	8.66304	8.8695	8.82283	8.75096	8.84291	8.86051	8.75433	9.0117	8.85713	8.86064	8.8464	8.86274	8.79924	8.74662	8.76602	8.78175	8.81591	8.99872	8.83904	8.88819	8.91999
Dlg1	10.7069	10.6543	10.5262	10.5794	10.7459	10.6865	10.6429	10.5555	10.5302	10.5921	10.723	10.4845	10.6541	10.6386	10.7221	10.7179	10.7705	10.7246	10.5473	10.6337	10.5351	10.7644	10.6156	10.6359
Dlg4	12.1784	11.5342	12.014	12.1951	12.3466	12.136	12.1139	12.1918	12.1306	12.2667	11.8208	12.2464	12.3527	12.3474	12.5927	11.8688	12.2703	12.1206	12.2432	12.148	12.1273	11.8895	12.2174	12.2741
Dlx1	7.6455	7.9691	8.62389	9.06427	9.00812	7.70943	8.94122	8.74193	8.75181	8.72278	8.33196	8.57639	9.06748	7.87736	8.57953	7.83306	7.99674	8.27503	8.14467	8.20138	8.52381	8.81622	8.59338	7.61333
Dlx2	5.23311	5.04174	6.25768	6.27072	6.66352	5.09724	6.6793	6.24782	6.42988	6.14135	5.66454	6.27216	6.21898	5.69344	5.97467	5.46011	5.52101	5.87294	5.80331	5.99975	6.1376	6.39569	6.27489	5.7159
Dna2	3.46758	3.81935	3.89779	4.17119	3.46474	4.96796	4.38385	4.09807	3.90632	3.22382	4.825	4.30693	4.08512	4.03048	4.38971	4.27568	4.45961	4.35509	4.67555	3.32989	4.00374	4.84549	4.05249	4.56704
Dnmt1	7.95301	7.50117	7.91571	7.87953	7.93605	7.70943	7.6793	7.80543	7.65451	7.68325	7.305	7.70251	7.76695	7.75537	7.6121	7.6236	7.7434	7.7783	7.74084	7.95261	7.70418	7.73858	7.67047	7.90766
Dnmt3a	7.9072	7.87101	7.79825	7.89521	8.11905	7.98477	8.00656	7.86626	7.73921	7.79536	7.83446	7.62886	8.00266	8.06023	8.12668	8.12459	7.88441	7.94005	7.586	8.22361	8.13302	7.91466	8.17719	7.81166
Dock1	8.38883	8.33242	8.40875	8.40823	8.24848	8.3731	8.11917	8.26298	8.14472	7.93653	7.8717	7.8804	8.14402	8.2004	8.31254	8.34763	8.15521	8.33028	8.23808	8.48885	8.32967	8.09884	8.61049	8.10417
Dock2	4.46758	3.69382	5.23882	4.53376	4.7602	4.49152	4.7824	5.14247	4.60676	4.63885	4.27751	4.43817	4.37463	4.81475	4.89221	5.43096	4.52101	4.5961	4.87486	4.72844	4.78801	4.84549	5.40613	4.79836
Dot1l	6.60508	6.97585	6.70514	7.13202	6.4147	6.91047	6.96881	7.16416	6.83706	6.37582	6.66454	6.70903	7.03414	7.12734	7.31254	7.22564	7.02351	6.83817	6.70202	6.81298	7.08174	6.52999	7.30883	6.82484
Dst	9.55504	9.4704	9.46866	9.42992	9.39333	9.55292	9.09934	9.20398	9.35133	9.13071	9.55721	9.26776	9.30106	9.4771	9.65024	9.70042	9.68759	9.56631	9.60366	9.54289	9.6524	9.41318	9.74985	9.35409
Dusp7	10.4101	10.2287	10.3572	10.3737	10.4472	10.4345	10.3951	10.4567	10.1684	10.2947	10.2844	10.4479	10.4707	10.54	10.6321	10.3956	10.5078	10.5431	10.4165	10.334	10.2674	10.456	10.3593	10.4947
E2f1	6.76036	6.8491	6.75908	6.29457	6.57517	6.82594	6.73177	6.65266	6.62056	6.94871	6.899	7.09452	6.52991	6.98984	7.00442	7.06418	6.90183	6.89566	6.89794	6.70335	6.53426	7.23781	6.62404	7.0769
Eed	9.17079	9.18858	9.06236	9.06427	9.25324	9.0869	9.14842	9.12044	8.97778	9.09006	9.17326	8.85419	9.13194	9.1757	9.08087	8.96345	9.15036	9.18568	9.11296	9.13021	9.02117	9.04376	8.90771	9.13094
Eef2k	8.30047	8.20593	8.2149	8.05033	8.0714	8.11771	8.27756	8.18022	8.57165	8.46752	8.50781	8.27656	7.90388	8.16434	8.34778	7.72914	8.12587	8.11483	8.18276	8.30092	8.13302	8.30023	8.24889	8.2914
Egfr	5.87357	5.90681	5.74578	5.85568	6.02768	5.96796	5.65234	5.95605	6.38205	5.91187	6.13166	5.86881	5.50016	5.58847	5.89221	5.77045	5.89024	5.84985	6.02919	5.70335	5.76455	5.5617	6.342	5.85083
Egr1	12.1897	12.3883	12.0472	12.445	11.6835	11.9574	12.1652	12.0832	11.1853	11.196	11.3261	11.5648	12.238	12.6765	12.6376	12.3927	12.5215	13.0102	12.0596	12.3859	11.6351	12.0978	12.1063	12.3003
Ehmt2	11.1839	11.0247	11.0744	11.0229	11.0761	11.0607	11.0205	11.0804	11.0681	11.1506	11.0406	11.0574	11.1965	11.178	11.1917	11.1399	11.2444	11.2933	11.09	11.0529	11.0006	11.2093	11.1581	11.1546
Eif1	12.9962	12.9398	12.8827	12.9415	13.0195	12.9018	12.9475	12.9925	12.9555	13.0281	12.9912	12.9158	12.8446	12.8323	12.7693	12.6766	12.8971	12.9058	12.8778	12.8499	12.7927	12.8028	12.756	12.9136
Emcn	5.6375	5.44384	5.34845	5.36383	5.64917	5.72285	4.96881	5.346	5.11577	5.00809	5.62147	4.43817	5.30752	5.31999	5.93403	5.43096	5.45961	5.70301	5.3801	5.72844	5.74071	5.6231	6.01185	5.3654
Emp1	4.53797	4.69382	4.57586	4.88739	4.59027	5.09724	4.31673	4.268	4.81321	4.44621	4.825	4.6695	4.82209	4.50441	4.12668	4.57114	4.79403	4.48062	4.44423	4.51432	4.41878	4.6231	4.92696	4.43579
Enpp6	6.78951	6.27878	6.20035	5.85568	5.81266	6.45981	5.92441	6.22736	5.71367	5.44621	5.899	5.49957	5.74809	6.2004	6.21414	6.44561	6.18397	6.6099	6.20607	6.32989	6.49203	5.65285	6.25761	6.13094
Entpd2	5.05254	4.55631	5.31283	5.27072	5.25324	5.17741	4.62485	5.05227	5.46091	5.26334	5.33196	4.37404	4.82209	5.18248	5.19707	4.98617	5.2936	5.25321	5.27822	5.48517	5.00374	4.36007	5.43716	4.99767
Eomes	6.14565	6.6267	7.19057	7.83956	7.57517	6.11771	7.74459	7.1093	7.38205	7.48852	6.38443	6.02314	7.66339	6.05038	6.90278	3.6236	5.89024	7.34687	5.77865	6.42505	7.28503	6.49757	7.13996	5.87637
Ep300	9.44257	9.31919	9.4585	9.56595	9.57706	9.51485	9.62312	9.63723	9.47427	9.5051	9.54286	9.61158	9.46016	9.58165	9.67973	9.42173	9.55993	9.47309	9.45788	9.48149	9.50977	9.44965	9.52462	9.59807
Epg5	8.83914	8.77742	8.71882	8.51358	8.73663	8.83832	8.64893	8.74912	8.75494	8.93959	8.8717	8.80031	8.83108	8.80013	8.85187	8.73511	8.81563	8.67702	8.64176	8.83047	8.7497	8.90542	8.82215	8.7748
Erbb3	6.2954	6.14128	5.74578	5.75615	6.02768	5.8987	5.6793	6.24782	6.52103	5.48016	6.10064	5.64253	6.43876	6.50441	6.75894	6.3081	6.34544	6.3386	6.24259	6.29673	6.24321	6.14666	6.51193	6.2914
Ercc2	8.64151	8.88184	8.77553	8.66304	8.73663	8.72285	8.70249	8.80198	8.80114	8.69052	8.63777	8.73479	8.82209	8.82056	8.92109	8.76462	8.63301	8.74115	8.79103	8.62535	8.78218	8.77961	8.75909	8.82484
Esam	6.25418	6.4632	6.41716	5.94879	6.0714	6.47575	6.01188	6.14247	6.8836	6.07626	6.40996	6.324	6.42299	6.64191	6.73548	6.67423	6.32836	6.5961	6.02919	6.45543	6.5887	6.8195	7.09202	6.2333
Ets2	9.84609	9.91211	9.72899	9.74537	10.0249	9.98198	9.81923	9.99743	10.1625	10.1819	10.2618	10.2556	9.72255	9.78981	9.74433	9.70042	9.95564	9.80705	9.84251	9.81004	9.73468	9.97478	9.74676	9.87003
Ezh1	7.6455	7.87824	7.89176	7.99319	8.02212	8.21589	8.12899	7.99894	8.09614	8.10374	8.2495	8.25	7.9152	7.9104	8.07153	7.89307	8.0756	8.05047	8.04995	7.72844	8.05299	7.90233	8.11139	8.13623
Ezh2	8.61326	8.48231	8.29011	8.53876	8.46064	8.36457	8.58263	8.43346	8.52837	8.51332	8.59388	8.03355	8.3118	8.15518	8.19276	8.11546	8.05499	8.22657	8.02395	8.25848	8.28914	7.94503	8.19998	8.2771
F3	8.68868	9.09547	9.33519	9.22181	8.96821	9.25105	9.18651	9.29037	9.50064	9.31599	9.48397	9.37609	8.6017	8.6966	8.74726	8.75876	8.84294	8.71902	8.63491	8.70335	8.86172	8.80632	9.10657	8.60953
Fa2h	8.42642	8.22307	8.10984	8.14519	8.10334	8.47971	7.97426	8.30264	7.79506	7.55374	7.90799	7.7475	8.06495	8.52589	8.3708	8.29603	8.21682	8.19028	8.34273	8.40962	8.26008	7.8195	8.5479	8.23823
Fabp5	11.7259	11.4947	11.5959	11.5848	11.5536	11.6078	11.5497	11.6162	11.5339	11.5102	11.589	11.6068	11.3864	11.5619	11.5151	11.3761	11.612	11.4792	11.646	11.564	11.607	11.4438	11.5826	11.6019
Fadd	5.09985	5.36367	4.89779	4.68576	5.52887	5.09724	5.41627	5.00496	5.26387	4.75433	5.33196	4.95901	5.40705	5.7432	4.80475	5.46011	5.1455	5.18106	5.09059	5.36232	5.15574	5.43046	5.24012	5.17276
Fancc	6.62138	6.6267	6.81108	6.91842	6.73323	6.99033	6.7573	6.65266	6.77668	6.93653	6.53127	6.86881	6.61564	7.04046	6.97467	6.63643	6.79403	6.75364	6.67555	6.87046	7.15574	6.6231	7.05249	7.12029
Fancg	6.76036	7.18858	6.74578	6.87163	6.99399	7.06599	6.80706	7.1093	7.18244	7.11998	7.08487	7.10444	6.93757	6.95859	7.02392	7.1561	7.17445	7.20854	6.82756	7.01001	7.20886	6.84549	7.19545	6.87637
Fas	3.84609	4.93483	3.45033	3.36383	4.9122	5.01235	4.38385	4.79851	5.42988	4.22382	5.22093	4.95901	4.23713	4.61544	4.05268	4.33981	4.45961	4.48062	4.24259	3.95793	3.83382	4.28607	4.63746	4.43579
Fbln5	6.46758	6.21167	5.84888	5.85568	6.38035	5.99033	5.73177	5.58993	6.31571	5.96078	6.78653	5.84535	5.67009	5.88292	5.71164	5.74699	6.1455	6.06558	5.94303	5.87046	6.06264	5.84549	6.18635	6.08787
Fcer1g	5.3551	5.51979	5.34845	5.53376	5.70575	5.21589	5.70577	5.95605	5.97241	5.41144	5.53127	6.28965	5.12465	5.47526	5.41946	5.79353	5.63649	5.14358	5.56452	4.95793	5.44853	5.32354	5.24012	5.2134
Fcgr1	5.3551	5.27878	5.66332	5.22181	6.34516	5.72285	5.73177	5.22736	5.71367	5.6686	5.48397	5.34088	5.52991	5.53298	5.47717	5.83862	5.45961	5.56808	5.04995	5.04039	5.08174	5.79303	5.27489	4.68733
Fcgr2b	5.87357	6.06728	5.77226	5.22181	6.97109	6.59732	6.6926	6.66793	7.16371	7.00809	7.19178	7.324	6.06495	6.07001	6.10853	5.90371	5.84294	5.7783	5.72802	5.75311	5.71646	6.14666	5.78946	5.2134
Fcgr3	5.05254	5.04174	5.16082	4.06427	5.64917	5.58267	5.24634	5.82599	6.05607	6.05389	5.747	5.93698	5.55905	5.31999	5.32831	5.6236	5.06533	4.35509	5.00813	4.62535	5.11922	5.5617	5.40613	4.3654
Fcrls	5.66921	5.6267	5.77226	5.36383	6.39763	5.8987	5.85515	5.98072	5.73921	6.14135	5.70636	5.93698	6.6017	6.35241	6.6121	6.67423	5.45961	5.62358	5.64859	5.48517	5.61518	5.43046	6.16797	5.56704
Fdxr	4.46758	4.6267	4.63475	4.75615	4.70575	5.09724	5.01188	4.42	4.86051	4.63885	4.16204	5.16254	4.37463	4.56099	4.05268	4.77045	4.39548	4.21758	4.77865	4.82466	4.64117	4.20806	5.1305	4.95037
Fen1	7.80386	7.66901	7.67038	7.65845	7.42316	7.70943	7.87861	7.65266	7.95071	7.76814	7.78653	7.61505	7.33305	7.6871	7.6313	7.5305	7.57267	7.76602	7.70202	7.59156	7.87274	7.84549	7.54078	7.62844
Fgd2	4.53797	3.55631	4.45033	3.82326	4.39763	3.77532	4.24634	3.68304	3.36575	3.86125	2.899	3.37404	3.50016	4.50441	4.26418	4.6236	4.7434	4.5961	4.16859	3.95793	4.41878	4.20806	4.63746	4.3654
Fgf13	11.574	11.4517	11.4992	11.4795	11.544	11.4462	11.4411	11.5389	11.4367	11.5189	11.5946	11.6064	11.5142	11.5281	11.6048	11.5951	11.6304	11.5565	11.5528	11.4971	11.3884	11.6968	11.4633	11.507
Fgl2	5.57192	5.75795	5.45033	5.57328	6.38035	5.64039	5.85515	5.7705	5.92869	6.07626	6.13166	6.06436	5.00266	4.94802	4.97467	5.51669	5.4279	5.72855	5.87486	5.32989	5.32567	4.36007	5.55499	5.32888
Fkbp5	7.44027	7.40431	7.81745	7.63996	8.17022	8.09208	8.06397	8.17489	9.5118	9.4505	9.35843	9.55124	7.72255	7.62874	7.81037	7.5778	7.78779	7.52501	7.72802	7.59156	7.43373	8.09342	7.61049	7.52729
Flt1	5.46758	5.09237	6.03529	5.45129	6.00531	5.58267	4.96881	5.22736	5.7643	4.86125	5.66454	4.86881	5.82209	6.0103	6.24769	5.69889	5.66397	6.08548	5.44423	5.67782	6.08174	6.03814	6.43716	5.82484
Fos	9.59273	9.76186	9.40875	9.93369	8.65995	9.343	9.65573	9.95138	8.25946	8.0707	8.39725	9.06182	8.79478	9.36239	9.4268	9.25088	9.67414	9.95094	8.50938	9.57955	8.66987	8.58117	9.14936	9.02362
Fscn1	11.6819	11.3835	11.6419	11.675	11.9231	11.8024	11.7882	11.8782	11.5659	11.7179	11.4757	11.7621	11.981	11.9991	12.0485	11.6428	11.8549	11.7583	11.7555	11.7136	11.6922	11.6955	11.6903	11.8843
Fyn	10.9138	10.92	10.8918	10.9859	11.0781	10.9588	11.0019	10.9568	10.95	10.9227	10.9013	10.9631	10.9691	11.0001	10.9652	10.862	10.9804	11.0211	10.9058	10.9579	10.9266	10.9931	10.9304	10.9292
Gadd45a	8.68093	8.71012	8.41296	8.63062	8.38901	8.43557	8.26871	8.22219	8.70398	8.57745	8.77675	8.44209	8.28152	8.56791	8.38595	8.45649	8.41583	8.70623	8.3964	8.58471	8.40746	7.92078	8.51919	8.4098
Gadd45g	7.44027	6.86374	6.84888	7.13202	7.98259	7.44369	7.24634	7.4468	7.895	8.06512	7.7669	7.8215	7.41504	7.06023	7.28856	6.74699	7.13572	7.29654	7.20607	7.06029	7.28503	6.98065	6.93785	6.99767
Gal3st1	7.38406	6.96231	7.21972	7.27072	7.19513	7.28084	6.90169	7.27798	7.13514	6.99641	7.03651	7.20001	6.97048	7.47526	7.46296	7.06418	7.23067	7.07557	7.45205	7.3462	7.44853	7.08253	7.55499	7.20335
Gba	7.92701	7.48231	7.74578	7.42992	7.7602	7.65446	7.50938	7.54102	7.56453	7.76125	7.99493	7.61505	7.86357	7.84355	7.68126	7.93519	7.75622	7.82047	7.73445	7.70335	7.63472	7.5773	7.94866	7.83138
Gbp2	4.46758	5.14128	4.79825	4.75615	5.46474	5.28989	5.44798	5.38347	4.95071	4.86125	5.43506	4.8215	4.43876	5.14596	4.50519	5.10165	4.7434	4.84985	4.72802	4.77735	5.44853	5.1256	4.83677	4.95037
Gclc	9.41478	9.47518	9.55695	9.45923	9.45239	9.55667	9.51687	9.67172	9.50994	9.47385	9.57989	9.6081	9.33305	9.46418	9.41762	9.37467	9.41178	9.47686	9.55184	9.36832	9.53772	9.40665	9.5101	9.40323
Gdpd2	5.92701	5.69382	5.92163	5.97854	5.62002	5.8987	5.50938	5.38347	5.22825	5.30182	5.78653	5.7475	5.9152	5.7432	5.84914	6.1738	5.63649	5.82639	5.3801	5.45543	6.02364	5.4644	6.49728	5.53533
Gja1	11.0029	10.8306	11.0896	10.9117	10.9234	10.7559	10.6214	10.5999	11.1121	10.8377	11.0324	10.7066	10.8085	10.7386	10.6874	10.6617	11.0235	10.9509	10.7709	10.8391	11.0859	10.7771	11.1569	10.6999
Gjb1	8.5032	8.26229	8.05699	8.36946	8.41045	8.49152	7.96881	7.93096	7.88931	7.17283	7.88996	7.42241	8.01849	8.4113	8.27642	8.37849	8.23067	8.204	8.23355	8.42121	8.44115	7.79303	8.49728	8.29614
Gna15	4.31558	4.6267	4.63475	4.61176	4.64917	4.05542	4.7824	4.346	3.90632	4.44621	3.57707	4.00207	5.04448	5.03048	4.89221	5.27568	4.89024	5.02494	4.09059	4.51432	4.83382	5.08253	4.97003	4.56704
Gpr34	6.95301	6.80424	6.92163	6.40823	5.64917	5.77532	6.07416	5.95605	5.11577	4.75433	4.27751	4.08454	7.11487	7.3035	7.11763	7.39368	6.63649	6.76602	6.8514	6.72844	6.62823	6.52999	7.00151	6.43579
Gpr62	7.71551	7.40431	7.54549	7.64923	7.36286	7.53782	7.44798	7.54102	7.42988	7.44621	7.71663	7.43031	7.3828	7.66791	7.5663	7.49573	7.37899	7.44255	7.62802	7.51432	7.67302	7.73163	7.79546	7.43579
Grap	5.3551	4.69382	4.79825	4.88739	4.9122	4.61182	4.73177	4.42	4.90632	4.75433	4.66454	4.37404	4.72255	5.18248	5.32831	5.33981	5.4279	5.35509	4.56452	5.32989	5.41878	5.39569	5.2045	4.74392
Gria1	11.3876	10.8917	11.3341	11.1983	11.4462	11.2649	11.2023	11.2014	11.3061	11.3352	11.3033	11.3518	11.5841	11.3066	11.7071	11.2839	11.3491	11.3013	11.276	11.2745	11.4504	11.3929	11.4802	11.5141
Gria2	12.4999	12.3829	12.3583	12.361	12.431	12.493	12.3213	12.3958	12.3704	12.4526	12.6256	12.4982	12.5053	12.5387	12.692	12.6252	12.778	12.6669	12.4593	12.5477	12.4864	12.9674	12.6485	12.5431
Gria4	11.0382	10.88	10.862	10.6538	10.7187	10.5845	10.6701	10.6783	10.7666	10.6914	10.747	10.3699	10.8687	10.8155	10.8139	10.5636	10.6348	10.7482	10.7012	10.9011	11.0249	10.531	10.8847	10.8166
Grin2a	8.05854	7.75795	7.99652	7.55366	7.95951	8.12783	7.93004	7.87943	7.95617	8.13071	7.80589	8.01264	8.27714	8.08937	8.17544	7.98617	8.15521	7.8672	8.13498	8.05534	7.8891	8.09884	8.10174	8.12563
Grin2b	11.2097	10.9632	11.0401	10.8456	11.1896	11.1354	11.0132	11.0689	10.9161	10.978	10.9896	11.0951	11.3808	11.1987	11.3925	11.2777	11.3208	11.0294	11.064	11.1302	10.9166	11.5637	11.1102	11.2813
Grm2	8.99114	8.64801	8.87048	8.85568	9.05243	9.07125	8.93284	8.99894	8.74237	8.96078	8.93902	8.9342	9.15599	9.1757	9.27845	8.98116	8.94167	8.95635	8.96506	8.89283	9.05056	9.39349	9.24232	9.32657
Grm3	9.89384	9.6711	9.92311	9.28269	9.49315	9.71447	9.56827	9.46876	9.38812	9.41144	9.57143	9.57461	9.80394	9.85491	9.88023	9.95452	9.86234	9.74428	9.7488	9.61024	9.67302	10.144	9.76521	9.91692
Grn	9.19005	8.88544	8.94509	8.77746	8.9883	8.95948	8.7886	8.95916	9.10599	9.00226	9.16579	8.9726	8.90672	9.05531	9.00442	8.88503	8.97222	8.85276	8.69215	8.70967	8.87821	9.00968	8.95135	8.86046
Gsn	9.79491	9.34813	9.33963	9.26771	9.40619	9.4698	9.32529	9.23506	9.5155	9.1598	9.83682	9.09452	9.24835	9.50261	9.36699	9.46551	9.32191	9.40938	9.48862	9.44978	9.52032	9.39789	9.60367	9.32888
Gstm1	6.3551	6.27878	6.49869	6.40823	6.54447	6.50712	6.15323	6.2066	6.6745	6.74039	6.66454	6.35756	6.06495	6.18248	6.34391	6.13818	6.06533	6.2707	6.00813	6.36232	6.53426	6.01542	6.3583	6.32888
H2-T23	5.43105	4.87824	5.03529	4.82326	5.13459	4.92216	4.87861	5.05227	5.07624	4.91187	5.22093	5.34088	4.9152	5.35241	5.1623	5.24251	5.39548	4.94005	4.87486	4.77735	4.83382	5.49757	5.46753	4.56704
H2afx	9.88205	9.83987	9.82379	9.8294	9.97254	9.96796	9.85515	9.76873	9.78896	9.84016	9.85785	9.74275	9.9334	10.0516	9.86139	9.86064	10.0833	10.083	10.024	9.77133	9.82817	9.94653	9.83677	9.86844
Hat1	8.92701	9.21453	9.08893	9.31803	9.12165	9.12783	9.07162	9.02585	8.97241	8.8931	9.12782	9.0179	9.20752	9.06023	9.20989	9.05942	9.01553	9.03265	9.09309	8.9685	9.10294	8.90542	9.06744	8.98011
Hdac1	8.63349	8.51516	8.53779	8.63529	8.72641	8.51485	8.52433	8.67172	8.51734	8.59305	8.54286	8.43425	8.37053	8.35241	8.4341	8.28386	8.48294	8.52137	8.61763	8.54994	8.63795	8.44753	8.74676	8.59422
Hdac2	10.8744	10.9478	10.9739	10.9365	10.8334	10.8749	10.8116	10.9183	10.8072	10.8229	10.9368	10.7695	11.0289	10.8371	10.7941	10.9584	10.8026	10.8985	10.8879	10.9011	10.7807	10.9938	10.8089	10.8905
Hdac4	7.97854	7.92787	7.8301	8.15173	8.2627	8.19196	8.20519	8.15335	8.17778	8.16763	7.899	8.38629	8.46979	8.38803	8.46296	8.22988	8.19814	8.25321	8.14948	8.19689	8.1376	8.01542	8.14936	8.0769
Hdac6	8.58028	8.77742	8.71882	8.61176	8.56755	8.6333	8.75096	8.53686	8.56453	8.61613	8.65922	8.65608	8.54455	8.67754	8.72659	8.85242	8.50969	8.65388	8.59309	8.59498	8.68557	8.87103	8.67373	8.70525
Hdc	4.66921	4.23439	4.63475	4.53376	4.95951	4.49152	4.56827	4.95605	5.46091	4.75433	5.03651	4.8215	4.72255	4.50441	4.4486	4.51669	4.10597	4.14358	4.67555	4.72844	4.78801	4.28607	4.63746	4.68733
Hells	5.87357	5.6267	5.45033	4.88739	5.78667	5.80085	5.70577	6.00496	5.78896	5.83525	5.78653	5.95901	5.67009	5.56099	5.87084	5.54417	6.04457	6.00418	5.53537	5.70335	6.1006	5.682	6.09202	5.68733
Hif1a	11.5109	11.683	11.5359	11.671	11.43	11.5941	11.6399	11.5337	11.5164	11.5036	11.5508	11.3797	11.3612	11.3787	11.3288	11.2669	11.3449	11.5108	11.4943	11.5609	11.5778	11.4623	11.5087	11.6294
Hilpda	6.05254	5.51979	5.94509	5.75615	6.30909	5.99033	5.94678	6.2879	6.05607	6.14135	6.06893	6.0439	6.14402	5.81475	5.89221	5.69889	5.69093	5.67702	6.22445	5.72844	5.98356	6.06051	6.01185	5.90146
Hira	8.85646	8.81181	8.91571	8.97854	8.90315	8.81345	8.90455	9.04644	8.84296	8.78521	8.73189	8.9342	9.07254	8.9769	9.08552	9.00607	8.83993	8.92356	9.04737	8.87328	8.85896	8.61557	8.91324	8.98011
Hmgb1	11.3575	11.3318	11.2215	11.3238	11.3182	11.2105	11.2373	11.3124	11.3109	11.4026	11.5004	11.3042	11.2989	11.1344	11.1634	11.2086	11.1406	11.2221	11.2061	11.1771	11.1631	11.2753	11.0674	11.237
Hmox1	5.76036	5.6267	5.12018	5.94879	5.86329	5.77532	5.62485	5.58993	6.01484	5.96078	6.19178	5.55847	5.37463	5.71854	5.68739	5.59761	5.1455	5.45025	5.96506	5.36232	5.76455	5.28607	5.63746	5.68733
Homer1	11.8361	11.8551	11.6558	11.5684	11.8504	11.7357	11.5674	11.645	11.3109	11.4521	11.6665	11.5449	12.2793	12.1845	12.1286	12.2296	11.975	12.0864	11.9298	11.7412	11.4183	11.8215	11.7004	11.6494
Hpgds	5.14565	4.32185	5.45033	4.88739	4.70575	5.21589	4.7824	4.49039	4.95071	5.05389	5.57707	4.6695	5.30752	5.28682	5.78203	5.64914	4.98044	5.41922	5.3801	5.04039	5.38841	4.89612	5.16797	5.08787
Hprt	10.7269	10.5324	10.5936	10.6925	10.8159	10.6597	10.6135	10.6236	10.7874	10.8204	10.8555	10.7632	10.5391	10.6279	10.6313	10.5314	10.78	10.6917	10.7763	10.6986	10.5904	10.6611	10.6299	10.7448
Hps4	6.19005	6.42421	6.40029	6.57328	6.48104	6.74932	6.70577	6.60587	6.31571	6.20364	6.33196	6.62886	6.6017	6.50441	6.91327	6.50275	6.60847	6.58216	6.31298	6.31341	6.70418	6.5617	6.66393	6.51921
Hrk	8.20093	8.00917	7.7788	7.78168	8.14997	8.00138	8.15803	8.14792	8.18244	8.17801	8.07692	8.40245	8.32883	8.48261	8.3708	8.37084	8.15521	8.08053	7.90935	8.07503	7.82817	8.42184	8.01185	8.0491
Hsd11b1	8.2954	8.26229	8.24828	8.17119	7.97109	7.88085	8.00656	7.76341	8.2857	7.94871	8.11623	7.46151	7.8752	8.18248	8.2352	7.63643	8.08579	8.16712	7.99748	8.23241	8.3652	7.31426	8.39827	8.00926
Hspb1	7.13434	7.07988	6.86126	7.22181	7.57517	7.02324	7.10432	7.04059	7.24617	6.7121	7.37149	7.33246	6.99201	6.86055	6.97467	6.67423	6.87856	7.02494	6.98675	6.95793	7.08174	6.28607	7.13996	6.50291
Hus1	7.68481	7.49177	7.29468	7.583	7.66352	7.5302	7.70577	7.59792	7.57874	7.6686	7.43506	7.57282	7.47744	7.54706	7.71764	7.52361	7.45175	7.32192	7.47525	7.36232	7.38071	7.19801	7.30883	7.54332
Icam2	4.73061	5.18858	4.74578	5.00769	5.00531	5.01235	5.01188	4.5575	4.66121	4.22382	4.57707	4.23654	4.86939	5.18248	5.23101	4.90371	5.22145	4.98312	4.16859	4.72844	4.92128	5.49757	5.58301	4.3654
Ifi30	5.60508	5.36367	5.31283	5.61176	5.5599	5.96796	5.80706	5.87943	6.34926	5.93653	5.825	5.40647	5.61564	5.53298	5.55964	5.3081	5.5799	5.35509	5.34693	5.32989	5.53426	5.08253	5.83677	5.43579
Ifih1	6.09985	6.23439	5.82379	6.00769	5.78667	6.01235	5.80706	5.95605	5.7643	5.72632	6.33196	5.61505	5.64312	5.58847	6.0142	6.1561	5.7434	5.82639	5.72802	6.06029	6.04327	6.34192	6.11139	5.92612
Ifitm2	7.71551	7.97585	7.66332	7.72138	8.30452	8.15284	8.38794	8.22736	8.60329	8.25356	8.53708	8.42636	7.52253	7.38412	7.3746	7.33195	7.78779	7.64385	7.54272	7.63201	7.74071	8.10423	7.86556	7.56704
Ifitm3	8.44027	8.76186	8.52228	8.45129	9.25086	8.92216	8.9797	9.02289	9.11333	8.61613	8.79624	9.00737	8.32034	8.30764	8.28048	8.00607	8.39137	8.43869	8.32154	8.32579	8.68557	8.88676	8.61728	8.25293
Ifnar1	8.77865	8.60071	8.78531	8.69026	8.77349	8.88682	8.87861	8.80543	8.77668	8.85802	8.825	8.63571	8.85184	9.10373	9.10396	8.75583	8.95285	8.82047	8.77553	8.69064	8.74071	8.93901	8.88538	8.8017
Ifnar2	7.37447	7.14128	7.32181	7.45129	7.23413	7.29888	7.13387	7.36486	7.2192	7.11998	7.305	6.95901	7.33305	7.43041	7.38218	7.41616	7.33693	7.21758	7.15907	7.28832	7.30955	7.36007	7.62404	7.48642
Igf1	3.60508	4.6267	3.9909	4.94879	4.32724	3.96796	3.62485	4.74193	3.90632	4.57745	4.48397	4.6695	4.86939	4.50441	4.32831	4.20857	4.32836	4.53951	4.24259	4.5709	4.35738	4.43046	4.52643	5.08787
Igf1r	8.15688	7.97585	7.81108	7.79846	8.18024	8.13287	7.95232	7.88598	8.08623	8.15192	7.95211	8.0439	8.12465	8.08937	8.17979	8.03057	8.16967	8.19944	8.02919	7.85346	8.02364	7.78633	8.24451	7.98011
Igf2r	7.59686	7.27878	7.39178	7.09175	7.53669	7.49934	7.07416	7.31724	7.59282	7.42021	7.63236	7.33246	7.39093	7.47526	7.6565	7.4383	7.45961	7.33028	7.49052	7.47038	7.54806	7.5773	7.65736	7.50291
Igsf10	5.23311	5.14128	4.9909	5.57328	5.25324	5.49152	5.13387	5.14247	5.49128	5.33929	5.70636	5.37404	5.40705	5.44552	5.05268	5.0257	5.1455	5.06558	5.13012	5.39403	5.32567	4.84549	5.342	5.56704
Ikbkb	8.96583	9.05456	8.85198	8.87953	9.11122	8.92216	8.93844	8.90864	8.8459	8.89624	8.95645	8.89189	9.17023	9.00266	9.03597	9.00607	8.89024	8.90968	8.89508	9.02275	8.87548	9.00392	9.00151	8.87953
Ikbkg	8.15128	7.81935	7.73909	7.86368	7.90618	7.8567	8.00123	7.97459	8.0356	8.16242	8.19913	8.08454	7.79171	7.79719	7.96462	7.75876	8.02351	7.98841	7.82756	7.79528	7.94756	7.99814	7.93785	7.91999
Il10rb	7.02829	6.94863	7.21972	7.13202	6.9122	6.91047	6.62485	7.2066	6.46091	6.48016	6.40996	6.7475	6.97048	6.92664	6.98466	7.06418	6.90183	6.81452	6.8514	7.05037	7.11922	6.8195	7.09202	6.99767
Il15ra	4.73061	5.14128	4.31283	4.94879	4.81266	5.58267	4.83131	5.18554	5.52103	4.80878	5.16204	5.16254	4.50016	5.18248	5.2966	5.0257	4.98044	4.89566	4.92066	4.95793	5.00374	4.84549	5.58301	4.85083
Il1a	3.14565	3.55631	3.45033	3.17119	4.95951	4.61182	5.20982	4.42	5.07624	4.22382	4.66454	3.49957	3.82209	2.66791	2.97467	4.46011	3.63649	3.89566	3.3801	3.67782	3.92128	3.94503	4.2045	3.74392
Il1r1	6.41244	6.51979	6.03529	6.19672	6.70575	6.73614	6.43221	6.68304	7.12549	6.97275	7.50781	6.96989	6.06495	6.07001	6.05268	6.1561	6.22145	6.08548	6.04995	6.15587	6.1376	6.75238	6.54078	6.55127
Il1rap	8.40304	8.07988	8.22452	7.83956	7.98259	8.12783	8.03294	7.98072	8.16841	8.04824	8.39725	8.26334	8.20982	8.51877	8.40094	8.68044	8.56175	8.35098	8.30004	8.37429	8.26008	8.26696	8.42946	8.3335
Il6ra	5.53797	5.59194	5.34845	5.00769	5.52887	5.39423	4.83131	5.49039	5.8836	5.51332	5.96939	5.84535	4.77318	5.50441	5.55964	5.1738	5.1455	5.25321	4.92066	4.95793	5.15574	5.52999	5.2045	5.13094
Inpp5d	4.23311	4.32185	4.57586	4.36383	4.39763	4.13789	4.6793	5.09807	4.36575	4.51332	4.825	4.8215	4.72255	4.18248	4.66273	4.33981	4.7434	4.28797	4.16859	3.87046	3.92128	4.6231	4.74055	3.74392
Iqsec1	11.1569	11.2344	11.193	11.1928	11.036	11.2752	11.0786	11.0732	11.2164	11.1193	11.2119	11.1802	11.0432	11.222	11.1429	11.3418	11.1987	11.2057	11.2919	11.2681	11.3055	11.1949	11.3953	11.2002
Irak1	7.06451	7.20017	7.2763	6.94879	7.12425	7.15778	7.14358	7.268	7.05607	7.25356	7.37149	7.36582	7.20982	7.11794	6.97467	7.11087	6.96947	7.05553	7.11049	6.94728	7.00374	6.77961	7.15869	6.90146
Irak2	7.16802	7.23439	7.54549	7.41911	7.48913	7.44369	7.58263	7.49039	7.57874	7.61613	7.66454	7.92584	7.74175	7.26143	7.57953	7.41616	7.24893	7.22657	7.25158	7.49252	7.44853	7.47277	7.70275	7.32888
Irak3	4.05254	4.69382	3.69134	5.11872	5.13459	4.13789	4.09434	4.42	5.29864	5.00809	5.86248	5.40647	4.08512	4.44552	3.80475	4.51669	4.5799	4.5961	4.72802	4.5709	4.53426	5.36007	4.52643	4.56704
Irak4	5.14565	5.6267	5.74578	5.27072	5.64917	5.36028	5.41627	5.58993	5.22825	5.30182	5.825	5.20001	5.72255	4.25287	5.38971	5.33981	5.4279	5.10511	4.82756	5.32989	5.44853	5.28607	5.66393	4.79836
Irf1	6.3551	6.75795	6.51446	6.29457	7.0497	6.47575	6.6793	6.72743	6.73921	6.7121	7.03651	6.85713	6.57341	6.86055	6.69957	6.79353	6.60847	6.49557	6.52058	6.74083	6.654	6.73858	6.52643	6.56704
Irf2	8.94978	8.88184	8.85818	8.69922	8.80944	8.89574	8.8902	8.83954	8.88931	8.88994	8.98647	8.88616	8.81606	8.806	8.89486	8.96853	8.73046	8.8758	8.84251	8.70019	8.6918	8.86786	8.81626	8.74044
Irf3	7.81808	7.81935	7.78531	7.73887	7.94195	7.74932	7.73177	7.58993	7.68111	7.56169	7.59944	7.79726	7.95959	7.8321	7.92369	8.01592	7.68424	7.88434	7.74721	8.05037	7.87274	7.49757	8.03739	7.58264
Irf7	4.66921	4.6267	4.31283	4.82326	4.17523	4.49152	4.31673	3.79851	4.22825	4.44621	4.48397	4.55847	4.00266	5.03048	4.50519	4.57114	4.10597	4.5961	4.24259	4.11839	4.29325	4.73858	4.46753	3.62844
Irf8	4.46758	4.6267	3.9909	4.45129	4.09277	4.77532	4.31673	4.42	4.22825	4.30182	4.96939	4.55847	4.37463	4.18248	4.55964	4.81625	4.10597	4.48062	4.3801	4.11839	4.08174	4.49757	4.05249	4.04348
Islr2	8.90054	8.2733	8.73236	8.49311	8.56373	8.82594	8.57547	8.62163	9.05607	9.14929	9.16579	9.21611	9.17023	8.98209	8.98217	9.02326	8.73371	9.03521	8.63834	8.61193	8.44853	9.17	8.61049	8.75772
Itga6	6.87357	6.6267	7.2293	7.05033	6.94782	7.0869	7.00123	6.89249	6.60676	6.48016	6.91692	6.57282	7.13437	7.25287	7.3746	7.33981	6.83086	6.90688	7.04995	6.90389	7.10994	7.10423	7.44481	6.91384
Itga7	6.27493	5.6267	5.9909	6.22181	6.25324	5.94524	5.96881	6.346	6.09614	5.83525	5.66454	5.7475	5.82209	6.07001	6.80475	5.86064	5.98044	6.10511	6.09059	6.32989	6.57528	5.36007	6.61049	6.2333
Itgam	4.31558	3.93483	5.23882	4.36383	5.0497	4.92216	5.0537	5.45562	5.07624	4.96078	4.747	5.00207	5.2006	5.50441	5.58611	5.13818	4.32836	3.98312	4.24259	4.82466	4.92128	5.08253	5.52643	4.79836
Itgav	8.58444	8.03529	8.71541	8.54374	8.81909	8.67532	8.70249	8.77403	8.88646	8.6796	8.20643	8.42241	8.86357	8.67434	8.87353	8.29603	8.45961	8.47309	8.72156	8.67459	8.81681	8.59656	8.77131	8.99767
Itgb5	8.45399	8.48231	8.54549	8.09175	8.4441	8.09724	8.12409	8.346	8.48375	8.2923	8.305	7.94252	8.40304	8.29101	8.43046	8.367	8.05499	8.24438	8.26051	8.40962	8.54806	7.91466	8.6672	8.24315
Jag1	5.76036	4.93483	5.48275	5.64923	5.32724	5.25336	4.56827	4.85296	5.42988	4.96078	5.38443	5.27216	5.40705	5.31999	5.63764	5.59761	5.7434	5.53951	5.47525	5.62535	5.64117	5.5617	6.29196	5.50291
Jam2	8.42642	8.35333	8.60928	8.41911	8.5522	8.30335	8.70249	8.38809	8.65786	8.34851	8.40362	8.34924	8.66674	8.4113	8.55629	8.48159	8.38313	8.54671	8.229	8.45166	8.8225	8.49347	8.65075	8.507
Jarid2	8.64948	8.86738	8.54549	8.80677	8.79973	8.84754	8.94955	8.87286	8.75807	8.72632	8.62692	8.6527	8.73857	8.6966	8.69349	8.52015	8.5285	8.69656	8.62457	8.63533	8.73166	8.64916	8.69955	8.7748
Jun	9.68481	9.75009	9.64732	9.76897	9.92417	9.89722	9.76362	9.76518	9.57697	9.73513	9.83917	9.72197	9.70961	9.3504	9.51038	9.47981	9.70754	9.50484	9.58066	9.62033	9.50447	9.5831	9.39234	9.55918
Kat2a	9.93519	9.54954	9.67565	9.77957	10.0011	9.91924	9.79169	9.79504	9.72969	9.99053	9.83446	9.92724	9.92643	10.1013	10.0539	9.77045	10.0048	9.8758	9.94164	9.99846	9.7996	9.86628	9.92012	9.8874
Kat2b	8.68868	8.81559	8.45442	8.58783	8.90013	8.75912	8.68264	8.67927	8.77668	8.9787	9.02829	8.44989	8.1536	8.48261	8.28453	8.2341	8.49447	8.38751	8.66213	8.44411	8.7134	7.92078	8.60025	8.49056
Kcnd1	5.53797	5.96231	6.14064	5.91842	6.17523	6.32551	6.31673	6.00496	5.7643	6.03117	6.16204	5.91461	6.00266	6.14596	5.84914	6.10165	6.04457	6.25321	5.92066	5.62535	6.04327	6.22796	6.29196	6.10957
Kcnj10	9.77683	9.69791	10.0353	10.0556	9.81105	9.9046	9.52433	9.49468	9.81471	9.26821	9.55149	9.60111	9.626	9.85773	9.90146	9.74255	9.66056	9.80555	9.80941	9.8506	10.1636	9.26455	10.3512	9.66919
Kcnk13	5.14565	5.09237	4.51446	5.27072	5.00531	4.61182	4.7824	5.18554	4.7643	4.51332	4.66454	4.91461	4.86939	4.81475	5.35934	5.10165	4.69093	5.32192	5.00813	4.32989	5.38841	4.49757	4.78946	4.90146
Kdm1a	10.0268	9.96231	10.0007	10.0077	10.0193	10.0367	9.99722	10.0332	10.0407	10.0008	10.1469	9.99676	10.0224	9.98855	10.0227	10.0024	10.0692	10.0916	9.91643	10.0316	9.99872	10.0853	10.0298	10.0463
Kdm1b	6.91384	6.8926	6.89779	7.02204	6.90013	6.97919	6.9905	7.00496	6.44548	6.63885	6.6856	6.99143	6.64312	6.79129	6.78203	7.04507	6.91333	6.96175	6.87486	7.17424	6.99369	7.08253	6.9806	7.04348
Kdm2a	9.66529	9.72223	9.73573	9.89911	9.78174	9.87635	9.82226	9.85796	9.68604	9.77499	9.87857	9.7757	9.68669	9.75386	9.73844	9.69583	9.81256	9.92494	9.64688	9.80857	9.6508	9.80135	9.88398	9.82811
Kdm2b	7.01602	6.97585	6.88571	6.88739	7.23413	6.97919	6.92441	7.27798	6.9616	6.96078	6.64316	6.84535	7.04448	7.26995	6.91327	6.89307	7.1455	6.95094	6.86318	7.03033	7.24321	6.83255	6.92696	6.91384
Kdm3a	8.2852	8.47756	8.32629	8.36946	8.29533	8.29439	8.36736	8.3742	8.36984	8.49268	8.48397	8.36994	8.47362	8.36438	8.43046	8.57114	8.38726	8.63375	8.29135	8.48885	8.30549	8.70348	8.46753	8.4781
Kdm4a	8.08229	7.70199	8.16082	8.36946	8.32272	8.22063	8.36736	8.35074	8.30292	8.26334	8.05281	8.39035	7.96505	8.06513	8.26418	7.61067	8.20751	8.00418	8.33006	8.13256	8.21752	7.82604	8.21349	8.38333
Kdm4b	8.85646	9.09857	8.93926	8.94879	9.01093	9.17741	9.17471	9.22736	9.13273	9.07626	9.16953	9.22976	9.04448	9.18474	9.20349	9.34958	9.00751	9.08795	9.01342	9.04039	8.96567	9.15448	9.16566	9.05191
Kdm4c	8.16246	8.22307	8.08893	8.28269	8.16518	8.19678	8.15323	8.30264	8.32838	8.14665	8.39725	8.21382	8.16786	8.25716	8.38595	8.25088	8.09592	8.11966	8.17333	8.21919	8.18696	8.40008	8.34609	8.13623
Kdm4d	5.31558	5.14128	5.31283	4.53376	5.29071	5.32551	5.24634	5.52434	5.26387	5.54574	5.825	5.55847	5.23713	4.86055	5.41946	5.3081	5.06533	5.28797	5.13012	5.11839	4.87821	5.39569	5.76521	5.17276
Kdm5a	9.19822	9.10475	9.19791	8.89911	9.11645	8.94524	9.10183	8.85962	9.04074	9.13071	8.91247	9.06436	9.19597	9.05038	9.03357	9.08538	9.08325	9.04794	8.97595	9.10648	8.9861	9.17257	9.07486	9.07414
Kdm5b	9.7877	9.60289	9.80788	9.86368	9.96531	9.95238	9.87716	9.85962	9.8222	9.85964	9.77675	9.97396	9.97859	9.85349	9.93917	9.87018	9.79403	9.9277	9.73925	9.85488	9.72712	10.0757	9.9256	9.95187
Kdm5c	9.97061	9.87824	9.87354	9.94503	9.95805	9.91924	9.92018	9.81917	9.86342	9.81378	9.76937	9.81849	9.90388	10.0065	10.1017	9.90106	9.78154	10.0818	9.88645	10.0023	9.82817	9.89612	10.0093	9.91846
Kdm6a	7.7967	7.58311	7.87354	7.79846	7.89405	7.89277	7.80706	7.87943	7.93974	7.68325	7.57707	7.79113	7.72255	7.77344	7.72361	7.58443	7.81869	7.65054	7.77241	7.8012	8.00874	7.71762	8.02212	7.79836
Kit	8.78951	8.45355	8.34845	8.49826	8.6015	8.23475	8.43221	8.32689	8.4338	8.41144	8.49594	8.06943	8.29458	8.4228	8.53607	7.86064	8.25346	8.09533	8.26496	8.48885	8.57865	7.76606	8.42173	8.2914
Kmt2a	9.82865	9.78897	9.73068	9.85368	9.67419	9.79451	9.81923	9.73107	9.70073	9.61613	9.54286	9.60984	9.81757	9.88846	9.88423	9.91428	9.84894	10.0731	9.72156	9.76831	9.78656	9.85512	10.0183	9.90301
Kmt2c	9.2852	8.92089	9.19791	9.38064	9.47292	9.50518	9.43023	9.33648	9.27045	9.34391	8.899	9.2853	9.39901	9.25287	9.52585	8.92477	9.47714	9.39749	9.41452	9.5251	9.49559	9.09342	9.5372	9.41198
Lacc1	6.07639	6.25675	5.79825	6.3862	6.11383	5.8987	6.26426	6.2066	5.99378	6.00809	6.45972	6.39035	5.74809	5.35241	6.03357	5.94553	5.4279	5.7783	6.16859	6.2455	5.9631	6.1256	6.07239	6.10957
Lag3	5.23311	5.18858	4.9909	4.36383	5.13459	5.01235	5.01188	4.74193	5.22825	5.22382	5.43506	5.43817	4.82209	5.28682	4.97467	4.86064	4.7434	4.70301	4.96506	5.15587	5.11922	4.99234	4.78946	5.08787
Lair1	6.12293	5.69382	6.03529	6.11872	6.21476	6.07648	5.35068	5.7705	5.78896	5.88678	6.2495	5.55847	5.86939	5.92664	6.0142	6.00607	5.89024	5.65054	5.6211	5.65182	6.04327	6.24759	6.27489	5.7159
Lamp1	11.5646	11.2456	11.46	11.296	11.4253	11.4568	11.2891	11.4138	11.5058	11.3462	11.4734	11.2972	11.368	11.5121	11.5365	11.2884	11.3592	11.2549	11.4359	11.4028	11.4084	11.1706	11.5287	11.4114
Lamp2	10.4159	10.2245	10.2832	10.0521	10.1627	10.1883	10.1399	10.1601	10.3524	10.1559	10.5457	10.04	10.15	10.2561	10.3106	10.33	10.1828	10.153	10.1816	10.2379	10.3055	10.203	10.3193	10.174
Lcn2	3.84609	7.55631	6.40029	4.36383	8.96241	8.97919	8.68929	8.89249	11.3205	10.316	11.3202	10.2644	1.9152	4.03048	3.6121	3.27568	3.84294	4.14358	3.92066	3.32989	4.08174	7.54593	4.2045	3.95037
Ldha	12.4224	12.1673	12.3711	12.4041	12.6299	12.4636	12.48	12.4658	12.2827	12.4387	12.3609	12.5879	12.6093	12.6735	12.6685	12.3423	12.6724	12.5946	12.4898	12.5046	12.3879	12.5637	12.4878	12.6812
Ldlrad3	7.21174	7.33242	7.06771	7.14519	7.36286	7.12783	7.35068	7.38347	7.12549	6.62375	7.08487	6.89189	7.06495	7.19147	7.18845	7.16498	7.24893	7.20854	7.13983	7.37031	7.52032	7.32354	7.32551	6.95037
Lfng	7.7967	7.99594	8.25768	7.91073	7.98259	8.00138	8.1912	8.21181	8.71367	8.68689	8.79139	8.54032	7.7161	7.80892	7.83265	7.79353	8.07047	7.87865	7.82153	7.83047	7.94756	7.7455	8.12574	7.66553
Lgmn	10.5087	10.2978	10.3484	10.192	10.2674	10.1871	9.96333	10.1079	10.2835	10.1024	10.5063	9.9726	10.2371	10.4304	10.3214	10.5518	10.1923	10.1317	10.2358	10.2883	10.4084	10.2081	10.4496	10.0755
Lig1	6.5032	6.42421	6.66332	6.19672	6.23413	6.55292	6.36736	6.60587	6.36575	6.49683	6.22093	6.21839	5.9152	6.39971	6.32831	6.1738	6.31109	6.30505	6.47525	6.49982	6.54806	5.99234	6.66393	6.46974
Lilrb4a	4.23311	4.48231	3.89779	3.82326	5.59027	4.21589	4.56827	5.14247	5.11577	4.86125	5.16204	5.23654	4.08512	3.31999	3.97467	4.06418	4.10597	3.21758	4.16859	3.32989	4.64117	5.1256	4.40613	4.3654
Lingo1	10.7456	10.5941	10.6861	10.6891	10.7349	10.9431	10.8684	10.8226	10.4571	10.5387	10.5911	10.8026	11.0795	11.2947	11.2268	11.2209	11.055	11.0416	11.0532	10.829	10.7822	11.1777	10.9513	11.2071
Lmna	9.39832	9.29238	9.3594	9.37506	9.43785	9.36028	9.35904	9.21701	9.49128	9.46963	9.57989	9.39035	9.14402	9.2763	9.43774	9.1314	9.38932	9.55208	9.58066	9.36632	9.37104	9.51387	9.52281	9.45287
Lmnb1	7.15688	7.11703	6.94509	7.2342	7.13459	6.96796	7.13387	7.23762	7.06619	7.10917	7.22093	6.95901	7.10502	6.95859	7.06214	6.966	6.73046	6.97247	6.83953	7.16508	7.24321	6.99234	7.38241	6.92612
Lrg1	2.95301	4.55631	4.45033	4.17119	5.13459	4.21589	4.24634	4.90543	5.15425	4.63885	4.899	5.12407	4.30752	4.61544	3.80475	3.27568	3.39548	3.35509	4.72802	3.87046	4.29325	4.73858	2.46753	3.95037
Lrrc3	7.53797	7.33242	7.33075	7.03626	7.47292	7.49152	7.25533	7.09807	7.3072	7.2338	7.45972	7.41446	7.6363	7.51161	7.65024	7.73511	7.5654	7.27936	7.23355	7.18335	7.34161	7.79969	7.42946	7.43579
Lsr	6.16802	6.23439	6.20035	5.88739	6.2721	5.80085	5.87861	5.65266	5.97241	5.54574	6.40996	6.12407	6.06495	6.33629	6.23101	6.29198	6.41178	6.43482	6.00813	6.02021	5.87821	6.39569	6.51193	5.85083
Ltbr	6.00363	6.09237	6.12018	5.49311	5.95951	5.92216	5.7573	6.00496	5.46091	5.6686	5.747	5.77259	5.9152	5.81475	5.12668	5.46011	5.5799	5.48062	5.44423	5.62535	5.87821	5.5617	6.07239	5.2134
Ly6a	7.51197	6.98927	7.24828	6.77322	7.53669	7.45178	7.01188	6.69799	8.04587	7.01968	7.55435	6.91461	7.39093	7.79719	7.68739	7.2341	7.26696	7.41136	6.70202	7.27134	7.24321	8.10423	7.67698	6.68733
Lyn	5.84609	5.75795	6.14064	5.94879	6.19513	5.92216	6.07416	6.16416	6.09614	5.33929	5.825	5.55847	6.00266	6.08937	5.97467	5.67423	5.89024	6.19944	5.87486	5.97899	5.66671	5.28607	6.03232	5.65819
Mafb	8.25939	8.17102	8.09942	7.79846	8.0714	8.03405	8.10929	8.09807	8.07123	8.32068	8.34526	8.38629	8.25505	8.36438	8.21414	8.33589	8.1308	8.28367	7.88067	7.97899	7.77633	8.39569	8.00151	8.17276
Mag	9.65146	8.9691	9.04075	9.02561	8.99966	9.41298	9.00656	9.04644	9.3637	9.05952	9.28098	9.05416	9.01059	9.48444	9.42313	9.12459	9.33051	9.10267	9.3801	9.1788	9.3652	8.8293	9.42753	9.25537
Mal	11.0206	10.572	10.8269	10.6411	10.6191	10.9979	10.6074	10.7045	10.9825	10.6209	10.9456	10.7155	10.6974	11.0528	11.0615	10.7306	10.9162	10.6754	10.8785	10.8181	10.7756	10.5617	10.7367	10.8795
Man2b1	8.27493	7.90681	8.10464	7.87953	7.7535	8.0817	8.03816	7.90543	8.12549	7.96078	8.23529	7.89189	8.18198	8.08937	8.17979	8.22988	7.88441	7.98312	8.10057	7.96322	8.03839	8.17257	8.17259	8.0769
Map1lc3a	11.3231	11.1443	11.1381	11.3589	11.4586	11.5187	11.2858	11.3251	11.2683	11.4109	11.5436	11.4338	11.0483	11.2936	11.2749	11.1011	11.4645	11.3479	11.3485	11.1811	11.2994	11.2615	11.3322	11.3547
Map2k1	12.7852	12.8491	12.7898	12.788	12.8814	12.7717	12.8671	12.8619	12.8383	12.9279	12.9021	12.9084	12.8756	12.7542	12.7575	12.8229	12.766	12.7515	12.7206	12.7114	12.6367	13.0721	12.666	12.8129
Map2k4	11.6969	11.8742	11.8019	11.7938	11.6984	11.7781	11.7394	11.7981	11.7356	11.7694	12.0211	11.8394	11.7125	11.7835	11.7418	11.911	11.743	11.7435	11.8313	11.7645	11.673	11.912	11.7815	11.7221
Map3k1	6.97854	7.1769	7.08893	7.583	7.5599	6.83832	7.20982	7.01694	7.28136	7.13071	6.80589	6.84535	7.1536	6.92664	7.08087	6.72314	6.99133	7.19028	7.09059	7.13725	7.54118	6.98065	7.46753	6.79836
Map3k14	4.78951	5.04174	4.45033	4.75615	5.32724	5.13789	4.87861	4.90543	5.26387	5.00809	5.22093	5.16254	4.61564	4.98984	4.71164	4.72314	4.69093	5.53951	5.70202	4.62535	4.6918	4.99234	4.83677	4.3654
Mapk10	12.9776	12.8939	12.8876	12.6274	12.8034	12.7729	12.7287	12.8298	12.7542	12.8929	12.8651	12.8633	12.8529	12.8565	12.7451	12.8157	12.8738	12.8458	12.827	12.8214	12.6679	12.9641	12.6959	12.8896
Mapk12	5.3551	5.44384	4.63475	5.22181	4.81266	4.49152	5.38385	5.30753	5.11577	5.41144	5.86248	4.72197	3.82209	4.76745	4.4486	5.0257	4.63649	4.41922	5.04995	4.87046	4.64117	4.43046	5.16797	4.85083
Mapk14	9.51852	9.4414	9.3594	9.3862	9.46269	9.43964	9.49047	9.57987	9.53931	9.64635	9.57989	9.51452	9.46402	9.65984	9.3727	9.53393	9.53037	9.51221	9.38623	9.40768	9.19795	9.50778	9.36437	9.46764
Mapt	11.9348	11.6721	11.6275	11.6613	11.7883	11.677	11.614	11.6401	11.6737	11.7152	11.8071	11.7224	11.6401	11.7652	11.7384	11.7657	11.8862	11.8546	11.7288	11.8449	11.7512	11.769	11.7766	11.7526
Mavs	7.27493	6.87824	7.28552	7.66761	7.44825	7.22535	7.32529	7.29774	7.40616	7.25356	7.57707	7.34088	6.90388	7.19147	7.23101	7.05465	7.39548	7.50299	7.25158	7.3462	7.19137	7.24759	7.42946	7.25293
Mbd2	10.9698	10.8647	10.8589	10.8507	10.9617	10.8718	10.9202	10.9584	11.0548	11.0059	11.0262	10.8527	10.8077	10.7546	10.7662	10.7892	10.8156	10.8227	10.8276	10.8305	10.8457	10.8875	10.8353	10.8795
Mbd3	10.1244	10.0272	10.0105	10.117	10.0808	9.96655	9.98105	10.0125	9.94935	9.90251	9.99914	9.89046	10.0547	9.88984	9.98838	9.92869	9.91619	10.0842	9.99481	9.9619	10.0125	9.7947	10.0196	9.98159
Mcm2	5.70024	5.44384	5.2763	6.06427	5.8382	5.6684	5.44798	5.95605	5.68768	5.63885	5.57707	5.72197	5.55905	5.44552	5.0142	5.3081	5.89024	5.80255	5.67555	5.72844	5.9631	5.49757	5.66393	5.85083
Mcm5	6.97854	6.86374	7.02432	7.11872	7.13459	7.33428	6.93564	7.04059	7.20094	7.16242	7.06893	6.89189	7.12465	7.08937	7.09937	7.00607	7.24893	7.20854	7.08054	7.11839	7.02364	6.79303	6.95938	7.32888
Mcm6	7.15688	7.15325	7.00212	7.03626	7.10334	7.15778	6.73177	6.99289	6.90632	6.91187	7.13166	6.99143	7.06495	7.08937	6.59916	6.87153	6.93605	7.07557	6.92066	6.85915	7.01373	7.17769	6.85985	6.95037
Mdc1	7.30552	7.41429	7.69134	7.39725	7.65636	7.58267	7.6179	7.75628	7.66787	7.40262	7.75698	7.324	7.62256	7.39194	7.50519	7.3161	7.4752	7.58914	7.586	7.56395	7.52032	7.43902	7.55499	7.51921
Mdm2	9.75852	9.6374	9.71712	9.79428	9.79973	9.80874	9.74459	9.85463	9.77514	9.7886	9.79139	9.81548	9.59644	9.73554	9.80334	9.61391	9.82022	9.78135	9.7248	9.83625	9.73015	9.67113	9.69795	9.76287
Mef2c	12.7823	12.9663	12.9283	12.6942	12.8297	12.8769	13.0267	12.9242	12.5411	12.9658	13.0962	13.0888	13.0575	12.943	13.0816	12.9641	12.9681	12.8435	12.8734	12.7611	12.6319	13.4634	12.6825	13.0776
Mertk	6.74556	6.78897	6.81108	6.53376	6.71956	7.11771	7.15323	6.95605	7.97241	7.77499	7.57707	7.63571	6.57341	6.56099	7.02392	6.68661	6.84294	6.91802	6.44423	6.72844	6.72863	6.99234	6.90494	6.50291
Mfge8	7.90054	7.73423	8.2149	7.41911	7.88795	7.9395	7.58975	7.77755	7.90632	7.74738	7.77675	7.6695	7.98666	8.05038	7.92369	7.91428	7.99133	8.18568	7.86903	7.65837	7.90528	8.26696	8.15869	7.82484
Mgmt	5.19005	5.51979	4.89779	5.49311	5.39763	5.49152	5.01188	5.5575	5.78896	5.48016	5.78653	5.55847	4.82209	4.76745	4.93403	5.24251	5.06533	5.41922	5.75355	5.42505	5.41878	5.32354	5.37442	5.53533
Mmp14	6.4855	6.14128	6.25768	6.53376	6.93605	5.99033	6.24634	6.2879	6.15425	5.88678	6.43506	6.08454	6.58762	6.14596	6.1446	6.10165	5.98044	6.16244	6.31298	6.42505	6.6918	5.87103	6.63746	6.19322
Mobp	11.5163	11.4859	11.5636	11.1534	11.3079	11.6641	11.3991	11.5849	12.3088	11.9196	12.4012	11.8739	10.9355	11.2983	11.2268	11.4442	11.4042	11.3724	11.3755	11.334	11.4398	11.3166	11.739	11.1951
Mog	9.95462	9.5653	9.51642	9.09854	9.03322	9.67877	9.37974	9.43123	9.61885	9.22382	9.89449	9.21839	9.30106	9.66469	9.48599	9.68044	9.51725	9.46171	9.56452	9.60687	9.57865	9.33735	9.59681	9.48019
Mpeg1	6.12293	6.06728	6.48275	6.11872	6.29071	5.99033	6.09434	6.268	5.36575	5.22382	5.66454	5.61505	6.52991	6.46047	6.86003	6.87153	5.98044	5.98312	6.04995	5.82466	6.46317	5.96888	6.42173	6.13094
Mpg	5.57192	5.75795	5.41716	5.7901	5.7602	5.45981	5.35068	5.49039	5.73921	5.80878	6.10064	5.84535	4.9152	5.7432	5.66273	5.43096	5.2936	5.21758	5.50563	5.26278	5.61518	6.08253	5.68992	5.2914
Mr1	6.16802	6.44384	6.51446	6.27072	6.44825	6.11771	5.80706	6.24782	6.2101	6.00809	6.7669	6.27216	5.86939	5.96908	6.19707	6.27568	6.06533	6.37139	5.80331	6.13725	6.35738	6.32354	6.30883	6.25293
Mre11a	7.81099	8.02229	7.75245	7.72138	7.6988	7.99587	7.8373	8.02289	7.73921	7.80878	7.8717	7.87461	7.94862	7.89398	7.92887	7.87153	7.87856	7.92908	7.92629	7.96322	7.92657	7.98651	8.08714	7.83789
Ms4a4a	4.23311	4.40431	4.23882	4.17119	4.70575	5.05542	4.73177	5.00496	6.0356	5.72632	6.50781	5.77259	3.82209	3.56099	3.97467	4.13818	4.25797	3.98312	3.6211	3.45543	3.29325	4.73858	3.97003	2.3654
Msh2	9.41009	9.57424	9.37244	9.32383	9.46474	9.42944	9.39609	9.35782	9.44741	9.41144	9.57989	9.38222	9.34983	9.39971	9.36125	9.51148	9.40161	9.45981	9.28041	9.36232	9.44669	9.49347	9.37041	9.44222
Msn	6.21174	5.98927	5.92163	6.11872	6.4147	5.64039	6.0537	6.12044	6.05607	6.20364	6.2495	5.86881	5.40705	5.71854	5.1623	5.54417	6.08579	6.0454	6.34693	6.2455	6.04327	5.4644	6.25761	5.99767
Mvp	6.65345	6.94863	6.53006	6.63062	6.71956	6.50712	6.59684	6.72743	6.91755	6.6538	6.72682	6.72197	6.14402	6.16434	6.4486	5.88234	6.41178	6.49557	6.56452	6.45543	6.91063	5.92078	6.72806	6.68733
Myc	6.4855	6.97585	6.57586	6.49311	7.23413	6.80085	7.04336	6.94356	7.04587	6.83525	7.35843	7.0439	6.73538	6.70604	6.83817	6.92477	6.32836	6.53951	6.63491	6.37826	6.70418	6.92078	6.90494	6.55127
Myct1	4.78951	5.48231	4.23882	5.06427	4.70575	3.77532	4.6793	4.5575	4.42988	4.51332	4.747	4.6695	4.16313	4.31999	4.4486	5.13818	4.39548	4.14358	4.82756	4.19239	4.9631	5.20806	4.97003	4.50291
Myd88	6.27493	6.16512	6.07836	6.22181	6.92417	6.62617	6.15323	6.57381	6.52103	6.69775	6.53127	6.4692	6.04448	6.03048	5.93403	6.19129	6.06533	6.35509	6.26051	6.26278	6.19137	6.20806	6.27489	6.25293
Myrf	9.25679	9.1592	8.98525	9.15173	8.9122	9.29214	8.92723	9.12874	9.27918	8.89938	9.36498	9.09949	8.76695	9.139	9.00442	9.26333	9.18397	8.99894	9.07548	9.07503	9.15123	8.97478	9.17949	8.95337
Nbn	8.07639	8.11703	8.02982	8.09854	7.89405	8.07125	7.83131	7.89897	7.86632	7.85479	7.79624	7.84535	7.94862	7.73092	7.83265	8.10627	7.97496	8.00418	7.96506	7.89837	8.06744	7.98065	7.98586	8.02647
Ncaph	5.00363	5.36367	4.84888	4.45129	4.39763	5.01235	4.96881	4.346	4.49128	4.51332	5.27751	5.08454	5.08512	4.66791	4.32831	4.06418	4.45961	4.35509	4.67555	4.45543	4.83382	4.94503	5.05249	4.56704
Ncf1	5.00363	4.55631	5.38321	5.31803	5.32724	5.45981	5.01188	5.42	5.52103	5.80878	5.86248	5.7475	4.72255	4.76745	5.58611	4.98617	4.52101	4.98312	5.20607	4.87046	5.26008	5.1256	4.97003	4.99767
Ncor1	10.6702	10.3675	10.5964	10.7159	10.878	10.6632	10.5547	10.7347	10.7096	10.7192	10.449	10.7459	10.7129	10.6403	10.8354	10.254	10.7402	10.663	10.774	10.8513	10.7989	10.5459	10.8302	10.8653
Ncor2	9.85818	9.7716	9.75245	9.93558	9.85706	9.97779	9.75096	9.72195	9.82518	9.69414	9.69602	9.83794	9.98934	9.88292	9.99827	9.90106	9.84894	9.84985	9.98541	9.85488	9.91063	9.82441	10.0786	9.92612
Nefl	11.1597	10.7451	10.9718	11.2203	11.2025	11.1762	10.9307	11.0675	11.0955	10.8717	10.9046	11.1398	10.8422	11.0627	11.1272	10.8191	11.1191	10.9698	11.3006	11.2687	11.1541	10.5108	11.3481	11.209
Nfe2l2	6.05254	5.81935	5.77226	5.72138	6.57517	5.94524	6.17234	5.93096	6.39817	5.83525	5.899	5.91461	5.67009	5.71854	6.09015	5.77045	6.04457	6.0454	6.16859	5.82466	6.06264	5.76606	6.25761	5.87637
Nfkb1	7.88712	7.86374	7.85508	7.75615	8.03873	7.86278	7.79478	8.07535	8.01484	7.93041	7.747	7.69597	7.85184	8.09417	8.07621	7.75289	7.99133	8.03008	7.97051	7.81883	8.19137	7.72464	8.09689	7.89523
Nfkb2	5.14565	4.6267	5.16082	5.45129	5.78667	5.25336	5.0537	5.268	5.22825	4.80878	5.10064	4.72197	4.9152	4.98984	5.12668	5.0257	4.45961	4.98312	4.56452	4.67782	4.78801	4.682	4.52643	4.43579
Nfkbia	6.09985	6.66065	6.23882	6.19672	6.63467	6.82594	6.73177	7.268	7.44548	7.19344	7.40996	7.58704	5.95959	6.07001	6.40466	5.94553	6.08579	5.98312	5.80331	6.02021	6.00374	5.84549	6.16797	6.08787
Nfkbie	6.39358	6.27878	6.09942	6.17119	6.09277	6.05542	6.36736	5.85296	6.19172	5.98463	5.78653	5.77259	5.74809	6.0103	5.80475	5.48867	6.10597	5.94005	6.53537	6.26278	6.34161	5.08253	6.14936	6.48642
Ngf	5.90054	6.06728	6.09942	6.03626	5.88795	5.74932	5.65234	6.07535	6.01484	5.6686	6.59944	6.0439	5.72255	5.66791	6.1623	6.19129	5.66397	5.7783	5.70202	5.42505	5.50624	6.1256	5.85985	5.68733
Ngfr	4.60508	4.98927	5.23882	4.94879	5.29071	5.21589	5.01188	5.05227	5.36575	5.51332	5.62147	4.95901	4.72255	4.44552	4.66273	4.90371	5.18397	4.70301	5.09059	5.07992	5.29325	5.49757	5.46753	4.85083
Ninj2	4.66921	4.93483	4.89779	4.61176	5.00531	4.87485	4.62485	4.49039	4.71367	3.51332	4.16204	4.49957	4.82209	4.66791	5.1623	5.10165	4.93605	4.65054	4.6211	4.67782	4.87821	5.08253	5.37442	4.95037
Nlgn1	10.8119	10.8014	10.8895	10.4763	10.5978	10.5973	10.5619	10.6167	10.6503	10.6686	10.7153	10.595	10.8191	10.8256	10.8755	10.9986	10.8255	10.7752	10.6477	10.7167	10.6902	11.1069	10.8339	10.7194
Nlgn2	11.638	11.3835	11.5805	11.6118	11.5101	11.7477	11.5817	11.5529	11.5279	11.5337	11.5594	11.5576	11.5885	11.6679	11.7835	11.4882	11.6239	11.606	11.6289	11.5903	11.609	11.6551	11.7253	11.7269
Nlrp3	3.84609	4.23439	4.57586	3.82326	4.86329	5.09724	4.44798	4.42	4.49128	4.57745	4.48397	4.55847	5.23713	4.56099	4.55964	4.6236	3.63649	3.89566	4.6211	3.5709	4.83382	4.43046	4.40613	3.95037
Nod1	5.05254	4.98927	5.03529	5.11872	5.29071	5.39423	5.17234	5.30753	5.39817	5.41144	5.33196	5.49957	5.00266	5.31999	5.41946	4.81625	4.39548	4.75364	5.13012	5.11839	5.19137	4.84549	5.61049	4.99767
Nostrin	4.66921	4.32185	4.79825	5.00769	4.39763	4.61182	4.6793	3.79851	5.7643	4.96078	5.22093	5.20001	4.86939	4.71854	4.97467	4.72314	4.84294	4.80255	4.77865	4.77735	4.22613	4.89612	4.92696	4.68733
Npl	7.05254	6.96231	7.02432	7.06427	6.70575	7.09724	7.17234	6.95605	7.12549	6.57745	7.13166	7.01264	7.03414	7.09896	7.02392	7.11087	7.06533	7.22657	6.80331	6.72844	6.85618	7.25731	7.14936	6.96234
Npnt	7.92044	7.81181	8.12018	7.68576	8.02212	7.74275	7.73177	8.05807	7.59981	8.18317	8.45972	8.13861	8.14402	8.03548	8.15789	8.1694	7.98589	7.73486	7.66886	7.69701	7.81681	8.27654	7.71546	8.02076
Nptx1	11.5766	11.3669	11.3567	11.2752	11.626	11.4648	11.358	11.3305	11.5937	11.5102	11.5536	11.3445	11.6109	11.6033	11.7232	11.5951	11.5078	11.3995	11.4065	11.5039	11.3637	11.3177	11.3343	11.4843
Nqo1	7.13434	7.06728	7.16082	7.35252	7.45652	7.32551	7.27314	7.38347	7.59981	7.52962	7.44744	7.51452	6.88098	6.71854	6.9443	6.72314	7.11595	6.97247	7.46756	7.32167	7.24321	6.54593	7.39036	7.152
Nrgn	13.6507	13.2222	13.3796	13.3305	13.7328	13.6558	13.459	13.6116	13.3478	13.74	13.6117	13.7594	13.6665	13.7417	13.8796	13.5154	13.8554	13.6916	13.5837	13.5104	13.2273	13.7413	13.4366	13.748
Nrm	5.23311	3.23439	5.2763	4.45129	5.39763	4.87485	5.479	4.68304	5.46091	4.63885	4.96939	4.86881	4.9152	5.64191	5.0142	4.77045	5.4279	5.32192	4.72802	4.95793	5.32567	5.1256	4.83677	4.90146
Nrp2	8.1955	7.60943	8.04618	7.89521	7.95368	7.89277	7.65912	7.99894	7.50623	7.70494	7.51959	7.91461	7.9152	7.86055	7.8546	7.75289	7.95841	7.92908	7.98675	7.97899	7.90528	7.957	8.2962	8.04348
Nthl1	6.41244	6.14128	5.96818	5.82326	6.25324	5.64039	5.65234	5.87943	6.2101	6.03117	6.13166	6.12407	5.84594	5.53298	6.17979	5.92477	6.37899	6.16244	5.59309	6.04039	5.89991	6.43046	5.94866	6.13094
Nwd1	8.38406	8.35333	8.51837	8.41368	8.7602	8.42329	8.51313	8.53686	8.69748	8.34391	8.45972	8.5108	8.45047	8.44176	8.57624	8.12003	8.2936	8.35098	8.43636	8.45166	8.56174	8.23781	8.66393	8.48227
Ogg1	6.90054	6.55631	6.53006	6.63062	6.60522	6.343	6.479	6.69799	6.60676	6.69775	6.80589	6.55847	6.42299	6.35241	6.54621	6.24251	6.65029	6.70301	6.72802	6.42505	6.56174	6.65285	6.30883	6.56704
Olfml3	6.74556	6.4632	7.32181	6.68576	7.16518	6.72285	6.52433	6.69799	6.7643	6.79536	6.84386	6.80943	7.45436	7.39971	6.90278	7.21713	6.80641	6.99369	7.30437	6.49982	6.98356	6.43046	7.10174	6.70169
Opalin	9.98012	9.86556	9.80948	9.68124	9.12165	9.82594	9.44994	9.57381	8.7265	8.47596	8.96078	8.59057	9.51511	9.75991	9.91327	9.79066	9.84444	9.63206	9.85877	9.57264	10.0273	9.76946	10.0157	9.71767
Optn	8.91384	8.94174	8.9509	8.95629	8.9182	9.02324	8.92441	8.82939	8.94798	9.00518	8.98222	8.7757	8.48505	8.72474	8.62811	8.6586	8.72068	8.81452	9.0187	8.94193	9.02611	8.63433	8.98323	9.03783
Osmr	5.19005	5.18858	4.69134	5.11872	6.09277	6.05542	5.53912	5.95605	6.15425	5.41144	6.27751	5.77259	3.9152	4.71854	5.05268	4.72314	4.93605	4.75364	4.77865	4.39403	4.00374	5.76606	5.16797	4.56704
P2rx7	6.23311	5.66065	6.16082	5.49311	6.15506	5.58267	5.70577	5.62163	5.90632	5.33929	6.13166	5.34088	6.12465	6.05038	6.0142	6.25919	6.04457	6.30505	6.22445	5.77735	6.19137	5.87103	6.1305	5.62844
P2ry12	6.95301	6.64378	7.53006	7.30635	6.88795	6.36028	6.9131	7.25794	5.8836	6.03117	6.06893	5.95901	7.6017	7.62874	8.03837	7.61067	7.1455	7.08548	7.17805	6.88169	7.16473	7.08253	7.61049	7.26265
Pacsin1	12.4072	12.2529	12.2984	12.35	12.4334	12.3789	12.3658	12.3139	12.3575	12.36	12.3282	12.3059	12.422	12.5159	12.4049	12.3273	12.4374	12.3248	12.3873	12.2466	12.24	12.2159	12.2853	12.3493
Padi2	8.84262	8.91387	8.62752	8.73452	8.6383	8.74932	8.6179	8.72743	8.20553	7.8931	8.29132	8.21382	8.12952	8.54706	8.52926	8.80209	8.62604	8.5961	8.72802	8.70651	8.78218	8.4602	8.79845	8.41852
Pak1	13.2976	13.2061	13.1829	13.1774	13.3333	13.2404	13.2056	13.1857	13.3073	13.3608	13.3457	13.2452	13.3163	13.3215	13.2763	13.2098	13.2828	13.276	13.2351	13.3152	13.1821	13.241	13.1148	13.3092
Parp1	9.71551	9.73024	9.70686	9.55118	9.80297	9.74768	9.7382	9.77226	9.78743	9.82208	9.78653	9.81699	9.63459	9.44176	9.52414	9.46371	9.66056	9.74115	9.64859	9.66488	9.50624	9.74377	9.57606	9.71059
Parp2	8.04652	7.88544	8.05699	8.16473	8.11905	7.96231	7.88442	7.98682	7.99378	8.01968	8.08487	7.95353	8.20982	7.96384	8.05741	8.00607	8.0807	8.13406	8.10554	7.99458	8.05782	7.92688	8.07733	8.03216
Pcna	10.2238	10.3058	10.2565	10.2782	10.1777	10.2441	10.3189	10.2222	10.2661	10.3148	10.3617	10.2589	10.2705	10.2367	10.3622	10.298	10.2658	10.304	10.3141	10.3113	10.3126	10.4528	10.277	10.3044
Pdpn	7.90054	7.8343	7.84265	7.69475	8.02768	7.81345	7.68597	7.83954	7.7643	7.51332	7.8532	7.84535	7.65666	7.46788	7.63764	7.71712	7.6434	7.65721	7.68885	7.65182	7.75268	7.61557	7.77739	7.52729
Pecam1	5.5032	6.04174	6.25768	5.40823	5.64917	6.09724	5.479	5.65266	6.0356	5.22382	5.899	5.64253	6.08512	6.12734	5.97467	5.94553	6.25797	6.10511	5.47525	6.11839	6.35738	6.36007	6.56907	5.59807
Pex14	9.21443	9.14428	9.13045	9.13202	9.09277	9.03942	9.01717	8.95294	9.25061	9.15455	9.4068	9.04132	9.25949	9.23993	9.22891	9.26952	9.24666	9.20854	9.21987	9.15587	9.35149	9.21556	9.25543	9.0906
Pik3ca	9.9817	9.9809	9.97389	9.89911	9.95805	9.92506	10.0106	9.95916	9.98046	10.0969	9.97154	9.9631	9.93618	9.98597	9.79769	9.98993	9.90759	9.8715	9.94857	9.92303	9.92789	9.72639	9.8059	9.8732
Pik3cb	9.70789	9.65855	9.66685	9.53876	9.65636	9.6492	9.55012	9.64689	9.63424	9.61804	9.56576	9.62542	9.81757	9.62211	9.56962	9.74699	9.45568	9.52865	9.51872	9.5761	9.5736	9.64362	9.5951	9.59422
Pik3cd	7.26459	7.11703	7.20035	7.11872	7.19513	7.31669	7.09434	7.22736	7.05607	6.82208	7.43506	7.38222	7.50766	7.3035	7.4486	7.4383	7.20283	7.13406	7.13012	7.02021	7.21752	7.22796	7.18635	7.09876
Pik3cg	5.00363	5.14128	5.12018	4.27072	4.46474	4.36028	4.31673	4.62163	4.60676	4.30182	3.899	4.72197	5.16313	4.76745	5.19707	5.13818	3.52101	4.75364	4.3801	4.19239	4.35738	4.43046	5.05249	4.2914
Pik3r1	9.92537	10.032	9.86895	9.72138	10.0109	10.0647	10.1412	10.1079	10.1339	10.2301	10.4351	10.2069	10.0341	9.88153	9.72659	10.0618	9.93323	9.67209	9.67722	9.6665	9.58703	9.99088	9.63411	9.68914
Pik3r2	10.9376	10.8555	10.8903	10.9986	11.0256	10.8935	10.9328	10.8479	10.8612	10.9891	10.9489	10.9356	11.0132	11.0485	11.0556	10.952	11.0511	11.0333	11.1037	10.9196	10.9272	11.1269	10.9885	11.1008
Pink1	12.1877	12.0417	12.039	12.1444	12.0586	12.1609	12.0827	12.0613	12.1757	12.1555	12.1742	12.1152	12.0563	12.1532	12.121	12.0795	12.0159	12.0947	12.0609	12.0193	12.1064	11.9227	12.1491	12.164
Pla2g4a	5.05254	5.14128	4.07836	4.94879	4.7602	4.6684	4.73177	4.68304	4.71367	4.37582	5.16204	4.43817	4.30752	4.81475	4.32831	4.94553	4.45961	4.5961	5.50563	4.45543	5.00374	4.6231	5.1305	4.99767
Pla2g5	5.00363	5.66065	5.66332	5.36383	5.59027	5.80085	5.7573	5.38347	5.73921	5.51332	5.53127	5.49957	6.10502	6.2004	5.68739	5.59761	5.86678	5.51037	4.92066	5.39403	5.35738	5.20806	5.2045	5.82484
Plcg2	5.31558	4.75795	4.9909	5.17119	5.64917	4.92216	4.01188	5.38347	5.07624	4.86125	5.48397	5.43817	5.04448	5.21811	5.4486	5.54417	5.02351	5.25321	5.31298	4.91486	5.47767	5.03814	5.24012	5.08787
Pld1	6.07639	6.14128	6.18072	6.03626	6.11383	6.45981	6.09434	6.346	6.70073	6.41144	6.6856	6.49957	6.35814	5.83783	6.17979	6.25919	6.08579	6.0454	6.11049	5.84774	6.26008	6.03814	6.16797	6.08787
Pld2	5.57192	5.96231	5.94509	6.19672	5.70575	6.17741	5.96881	6.00496	5.8836	5.98463	6.06893	5.77259	6.00266	6.03048	6.0142	6.0257	6.06533	6.19944	5.80331	5.84774	6.00374	5.79303	5.78946	5.97421
Plekhb1	11.4754	11.5809	11.8712	11.6165	11.5546	11.523	11.3559	11.6367	11.5911	11.3306	11.7128	11.4352	11.4339	11.4328	11.4921	11.716	11.5158	11.5672	11.5056	11.4535	11.5605	11.2049	11.9365	11.33
Plekhm1	7.54653	7.38413	7.79825	7.78168	7.79321	7.80085	7.79478	7.72743	7.81921	7.57745	7.65389	7.52932	7.55182	7.71854	7.84367	7.37849	7.81869	7.65054	7.60014	7.67136	7.654	7.40446	7.83094	7.70881
Pllp	7.54653	7.24561	7.2763	7.583	6.63467	7.0869	7.04336	6.79851	6.33258	6.33929	6.93463	6.324	6.94862	7.32816	7.34391	7.3161	7.10597	6.96175	7.42846	7.32989	7.26844	6.8195	7.58993	7.25293
Plp1	14.4436	13.7502	14.0236	13.7906	13.7027	14.0207	13.7569	13.8496	13.8917	13.6731	14.1405	13.7501	13.8725	14.0979	14.0874	13.9719	14.0882	13.9301	14.1069	14.1673	14.173	13.4706	14.1744	13.8957
Plxdc2	9.25939	9.00257	9.25768	8.81091	8.8382	9.00688	8.75414	8.77755	9.00172	8.6796	9.0117	8.63571	9.07507	9.2225	9.17544	9.3081	9.13326	8.91802	8.97051	9.05037	9.07222	9.16742	9.2962	9.06584
Plxnb3	7.43105	7.22307	7.09942	7.42992	7.24371	7.20637	6.63866	7.07535	7.09614	6.94871	6.747	7.11428	6.79784	6.92664	7.38218	7.14717	7.33693	6.99369	7.26939	7.28832	7.49203	6.957	7.57606	7.2134
Pmp22	8.04047	7.61809	7.84265	8.20303	8.17523	8.28084	7.81923	7.93728	8.13032	7.89938	7.79624	8.04904	7.74809	8.14133	8.08552	7.33195	8.04457	7.73486	7.89221	8.18788	8.27676	7.20806	8.15869	7.88897
Pms2	8.61326	8.63527	8.63114	8.41911	8.6383	8.42739	8.47131	8.49895	8.81921	8.72985	8.86709	8.51824	8.56266	8.56791	8.76185	8.57114	8.53967	8.49557	8.5753	8.55346	8.5273	8.67476	8.62066	8.52729
Pnoc	6.21174	5.6267	5.9909	5.88739	6.34516	6.03405	5.35068	6.24782	5.83706	5.78181	5.93463	6.324	6.23713	5.86055	6.17979	5.88234	5.79403	6.02494	6.41252	6.07992	6.20886	5.87103	6.40613	6.13094
Pole	4.60508	4.23439	4.51446	4.36383	4.17523	4.05542	5.28197	4.5575	4.36575	5.05389	5.16204	4.77259	4.50016	4.50441	4.38971	3.72314	4.79403	3.98312	4.56452	4.62535	4.08174	4.79303	4.46753	4.50291
Ppfia4	9.25418	9.28151	9.01049	9.17119	9.23653	9.18228	9.2075	9.05807	9.26387	9.14135	9.16953	8.95901	8.96505	9.22906	9.15126	8.72314	9.07815	9.16478	9.06532	9.27985	9.33366	8.75238	9.2467	9.15722
Ppp3ca	13.9196	13.7725	13.7575	13.6116	13.8528	13.867	13.7081	13.9854	13.656	13.9015	13.9936	13.9059	13.7426	13.6565	13.8017	13.732	14.0084	13.8823	13.8591	13.8743	13.6694	14.0078	13.7364	14.0018
Ppp3cb	12.45	12.4239	12.4483	12.3719	12.4788	12.4192	12.4831	12.5682	12.3909	12.495	12.5522	12.5645	12.4922	12.4247	12.45	12.405	12.4554	12.3925	12.3829	12.3355	12.2312	12.5641	12.2266	12.4695
Ppp3r1	12.853	12.6856	12.8123	12.9191	12.9648	12.8885	12.8483	13.1185	12.8852	13.0576	13.0569	13.2207	12.8507	12.8177	12.9069	12.6318	12.9551	12.8269	12.8022	12.9376	12.7568	12.9992	12.828	12.9878
Ppp3r2	4.31558	4.40431	4.23882	3.36383	3.59027	3.42739	2.73177	4.42	3.71367	4.14135	4.48397	3.91461	4.00266	3.66791	4.75894	4.13818	4.93605	4.65054	4.24259	3.87046	4.47767	4.36007	4.2045	3.85083
Prdx1	8.32556	8.34291	8.22452	8.19672	8.06601	7.96796	8.2282	8.15877	8.3861	8.34851	8.35843	8.33246	8.21441	8.17344	8.06214	8.01592	8.21682	8.19028	8.17805	8.04039	8.07699	8.15708	8.14936	8.2578
Prkaca	12.2672	12.4009	12.3564	12.3917	12.2269	12.4207	12.3309	12.2535	12.2898	12.2508	12.3707	12.4184	12.1596	12.3156	12.2234	12.2993	12.3668	12.308	12.3719	12.2783	12.361	12.3592	12.3774	12.3617
Prkacb	12.5423	12.3971	12.4294	12.3695	12.6415	12.5122	12.4843	12.6096	12.4477	12.6161	12.6418	12.6476	12.4824	12.5305	12.5352	12.4818	12.5627	12.3633	12.4862	12.3286	12.3264	12.5207	12.3839	12.5255
Prkar1a	13.2331	13.1279	13.1512	13.144	13.3333	13.1618	13.1712	13.2246	13.2365	13.2878	13.2937	13.2636	13.2325	13.2592	13.2115	13.1307	13.2249	13.1897	13.1985	13.1569	13.093	13.1388	13.1408	13.2516
Prkar2a	10.438	10.2842	10.2624	10.2677	10.4105	10.2989	10.321	10.2916	10.3263	10.418	10.4582	10.3134	10.2705	10.3322	10.2744	10.2869	10.3454	10.3135	10.3364	10.2401	10.258	10.2439	10.1852	10.2308
Prkar2b	10.7511	10.7471	10.6642	10.7126	10.723	10.7001	10.6634	10.7054	10.6094	10.5377	10.9046	10.7765	10.756	10.7935	10.782	10.9742	10.919	10.8787	10.7551	10.7562	10.6012	11.1486	10.7751	10.815
Prkce	12.1877	11.9266	12.0664	12.0045	12.2148	12.0866	12.1201	12.1571	12.1161	12.1696	12.0689	12.2897	12.2447	12.1497	12.1571	12.0594	12.1872	12.1382	12.1429	12.0753	11.9883	12.2458	11.9416	12.1814
Prkcq	7.07639	7.0288	6.90976	6.97854	6.63467	6.93374	6.24634	6.89249	6.50623	6.52962	6.86248	6.78498	6.62944	6.94802	6.99457	7.3081	6.86678	6.79047	6.52058	6.55696	6.97337	6.83255	7.10174	6.78494
Prkdc	6.92701	7.07988	7.21007	7.15825	6.71956	7.04478	7.00123	7.14247	7.12549	6.82208	7.11623	7.11428	7.29024	7.11794	7.36699	7.45287	7.21217	7.13406	6.99748	7.05037	7.20886	7.23781	7.39827	7.04348
Pros1	5.46758	5.55631	6.01326	5.85568	5.88795	5.96796	6.0537	6.00496	6.24617	6.09829	6.45972	6.27216	5.89248	5.64191	5.78203	6.06418	5.66397	5.67702	5.27822	5.26278	5.87821	6.01542	6.16797	5.40103
Psen2	7.24368	6.77354	7.19057	6.97854	7.32724	6.97919	7.02245	6.91825	7.28136	7.04258	7.19178	6.64253	7.04448	7.07001	7.36699	6.966	7.18397	7.06558	7.33006	7.10887	7.5133	6.94503	7.43716	7.30086
Psmb8	5.5032	5.6267	5.60561	5.27072	5.64917	5.87485	5.59684	5.98072	5.7643	5.48016	5.825	5.0439	5.23713	5.44552	5.68739	5.57114	5.02351	5.41922	5.59309	5.62535	5.85618	5.6231	5.71546	5.04348
Pten	11.3459	11.2505	11.2317	11.0918	11.3798	11.2046	11.3322	11.3637	11.265	11.4065	11.5529	11.4523	11.3919	11.2604	11.2404	11.1831	11.2798	11.1689	11.113	11.1077	11.0536	11.3824	11.1222	11.2884
Ptger3	5.23311	4.98927	5.69134	5.17119	5.29071	5.49152	5.13387	5.49039	5.49128	5.63885	5.70636	5.37404	5.40705	5.31999	5.23101	5.24251	5.49063	5.7783	5.47525	5.32989	5.71646	5.52999	5.58301	5.17276
Ptgs2	7.12293	6.90681	6.6774	6.36383	7.39763	7.21589	7.0537	7.3742	7.88931	7.26334	7.99493	7.38222	7.04448	7.06023	7.08087	7.3161	6.93605	7.15304	7.03961	6.93655	6.38841	7.29553	6.42173	7.152
Ptms	13.743	13.61	13.6644	13.7024	13.9231	13.8022	13.7874	13.8544	13.7355	13.8927	13.7206	13.8859	13.6874	13.7214	13.6966	13.3716	13.7669	13.7533	13.7684	13.5867	13.6724	13.7401	13.7152	13.8879
Ptpn6	5.14565	5.51979	4.84888	4.75615	5.00531	5.13789	5.01188	5.14247	4.36575	4.69775	4.825	5.0439	4.82209	4.98984	4.50519	4.98617	4.45961	4.70301	4.96506	4.95793	5.32567	5.39569	4.92696	5.25293
Ptprc	4.53797	4.32185	3.69134	3.82326	4.95951	4.87485	4.83131	5.14247	4.29864	4.91187	4.899	4.61505	4.16313	4.66791	4.4486	4.40121	4.25797	4.53951	4.09059	3.95793	4.29325	4.1256	4.68992	4.04348
Pttg1	10.9286	10.7706	10.7747	10.6022	10.7677	10.7035	10.6438	10.7347	10.8829	10.832	10.882	10.7577	10.7856	10.7432	10.5935	10.7396	10.7182	10.6125	10.8178	10.7175	10.7111	10.7661	10.7051	10.7378
Rab6b	12.9331	12.8389	12.9135	12.8055	13.0387	13.0166	12.9719	12.9443	12.9579	12.9724	12.9049	13.0723	13.0306	13.0912	13.0769	13.0182	12.9999	12.9864	13.0061	12.9313	12.911	13.0745	12.9218	13.0603
Rab7	12.897	12.915	12.8774	12.9008	12.9473	12.8823	12.8689	12.833	12.9403	12.939	13.1024	12.9021	12.8315	12.7857	12.7929	12.8148	12.8666	12.9027	12.9143	12.8135	12.8503	12.9331	12.8411	12.9192
Rac1	12.45	12.5178	12.5194	12.3578	12.5401	12.4485	12.5236	12.5436	12.4752	12.5659	12.6105	12.4835	12.491	12.4321	12.3902	12.4628	12.3813	12.3817	12.3913	12.3442	12.2801	12.4686	12.3007	12.4347
Rad1	8.5635	8.31653	8.34845	8.25257	8.42316	8.29439	8.13387	8.30753	8.37799	8.4376	8.45972	8.25446	8.42695	8.31177	8.33222	8.40871	8.39957	8.4464	8.35112	8.40962	8.21752	8.37799	8.24889	8.45287
Rad17	7.12293	7.11703	7.19057	7.19672	7.24371	7.13789	7.30812	7.08676	6.8836	7.25356	7.16204	7.15302	7.20982	7.12734	7.17107	7.2341	7.32836	7.19028	7.37188	7.03033	7.26008	7.22796	7.27489	7.12029
Rad50	6.05254	6.51979	6.59081	6.03626	5.98259	6.37735	6.28197	6.36486	6.2101	6.11998	6.59944	6.45377	6.2006	5.98984	6.12668	6.50275	6.20283	6.25321	6.33006	6.27985	6.20886	6.37799	6.3583	6.43579
Rad51	5.19005	5.48231	5.12018	5.00769	4.46474	5.13789	5.17234	5.38347	5.33258	4.69775	5.70636	5.08454	4.9152	5.14596	4.84914	4.81625	5.22145	5.02494	5.16859	5.39403	5.56174	5.20806	5.30883	4.79836
Rad51c	5.57192	6.27878	6.05699	6.40823	6.0714	6.03405	6.11424	6.09807	6.26387	6.33929	6.16204	6.45377	6.02372	6.07001	5.87084	6.1561	5.89024	6.14358	5.41252	6.02021	5.78801	6.18789	6.03232	6.25293
Rad9a	6.4855	6.55631	6.34845	6.85568	6.92417	6.58267	6.36736	6.60587	6.47617	6.75433	6.55435	6.34088	6.61564	6.53298	6.58611	6.27568	6.66397	6.66384	6.59309	6.58471	6.5887	6.77961	6.78946	6.48642
Rala	10.3005	10.3125	10.1596	10.1436	10.1359	10.2088	10.0421	10.2286	10.1719	10.1024	10.1863	10.0244	10.1536	10.1226	10.1312	10.2235	10.1899	10.1914	10.1289	10.1408	10.0286	10.2585	10.1364	10.1805
Ralb	9.15408	9.00257	8.99371	9.0608	9.11905	9.00138	9.10432	9.07821	9.17076	8.98463	8.96078	9.0439	8.90672	8.92395	8.79627	8.83862	8.78779	8.85566	8.9008	8.91486	9.00624	8.97478	8.97533	9.02362
Rapgef3	8.5032	8.21167	8.64911	8.44598	8.63467	8.49934	8.50184	8.47311	8.7981	8.80208	8.54286	8.6695	8.64991	8.34033	8.63764	8.44924	8.37067	8.36326	8.37188	8.33807	8.48128	8.47277	8.71229	8.3196
Rb1cc1	10.2775	10.2428	10.193	10.176	10.1255	10.1215	10.1712	10.1869	10.1708	10.0665	10.1714	10.147	10.2881	10.1904	10.23	10.3071	10.2157	10.2232	10.2616	10.2466	10.2379	10.2765	10.1737	10.302
Rbfox3	12.2151	12.1182	12.0264	12.0952	12.2126	12.2537	12.2754	12.1322	12.2155	12.3713	12.3996	12.2127	12.2018	12.2046	12.1151	11.9685	12.1905	12.1424	12.1404	12.0621	12.023	12.2534	12.0288	12.3041
Rela	7.33548	7.51051	7.5066	7.41911	7.64193	7.64039	7.479	7.5575	7.4377	7.33929	7.34526	7.34088	7.36641	7.66791	7.32831	7.49573	7.53596	7.53951	7.63491	7.59156	7.52032	7.54593	7.68992	7.4781
Relb	6.97854	6.96231	6.79825	6.97854	6.81266	6.97919	6.86693	7.05227	6.56453	6.56169	6.72682	6.39035	6.72255	6.94802	7.05268	7.01592	7.04457	7.22657	6.97595	6.82466	6.64117	6.682	6.97003	6.7714
Reln	9.21711	8.47279	8.84888	8.92989	9.19266	8.64039	9.04076	8.78457	9.18941	9.01099	8.7115	8.60461	9.1536	8.90768	9.12442	8.34763	8.73695	8.94005	8.78175	9.02528	9.35934	8.91466	9.18407	8.97125
Rgl1	9.17632	8.87824	9.23407	9.19355	9.46064	9.11262	9.18651	9.09807	9.17778	9.29707	9.06893	9.51452	9.32459	9.1757	9.32242	9.033	9.30455	9.02751	9.08054	8.99458	9.09826	9.23536	9.04496	9.18813
Rhoa	11.4955	11.3038	11.3413	11.4075	11.5775	11.3853	11.5313	11.518	11.4676	11.5266	11.4436	11.4673	11.354	11.3076	11.2456	11.0159	11.2787	11.3287	11.3698	11.3155	11.3242	11.1558	11.2407	11.4363
Ripk1	5.23311	4.75795	5.31283	5.11872	5.09277	4.77532	5.73177	5.14247	5.33258	5.09829	5.899	4.95901	5.08512	5.47526	4.89221	4.98617	5.36231	4.84985	5.16859	4.72844	5.35738	4.94503	5.16797	4.74392
Ripk2	6.00363	6.09237	5.84888	6.03626	5.8382	5.74932	5.70577	6.02881	5.60676	5.93653	6.27751	5.64253	6.08512	6.0103	5.6121	5.72314	5.71741	5.96175	5.92066	5.62535	5.61518	6.10423	5.71546	5.3654
Rnf8	8.92373	8.57868	8.86434	9.05383	9.1086	9.03136	9.07162	9.02881	8.98313	8.95777	8.88086	8.89761	8.88674	8.96384	8.97967	8.59761	9.01553	8.95094	9.00547	8.90389	8.94234	8.682	8.90216	9.00926
Rpa1	10.0283	9.97754	9.83795	9.86567	9.98688	9.94094	9.94261	9.81232	10.0109	9.92271	10.1488	9.83645	9.82359	9.8133	9.67665	9.81484	9.88295	9.85276	9.88211	9.98681	9.91863	9.74204	9.87692	9.92306
Rpl28	12.2486	12.0787	12.0428	12.0499	12.1924	12.0028	12.1247	12.0453	12.1989	12.1506	12.2142	12.1167	12.0624	12.08	12.0029	11.9906	12.0628	12.0492	12.1065	11.9718	12.0977	12.0165	12.064	12.0378
Rpl29	12.2659	12.288	12.2418	12.2199	12.1976	12.2061	12.1697	12.2167	12.2506	12.1963	12.3784	12.2689	12.1359	12.2137	12.1396	12.2953	12.2878	12.2297	12.2006	12.1041	12.1062	12.3296	12.2098	12.1967
Rpl36al	10.775	10.5996	10.3992	10.3382	10.5062	10.3667	10.3736	10.4041	10.5937	10.5337	10.7902	10.5449	10.4832	10.4276	10.3584	10.5245	10.5672	10.5131	10.5178	10.4432	10.4893	10.538	10.5804	10.4142
Rpl9	12.2839	12.2484	12.326	12.4782	12.4909	12.375	12.3312	12.3148	12.4311	12.4164	12.4339	12.4728	12.238	12.3726	12.4416	12.2927	12.3707	12.3132	12.3888	12.2142	12.3239	12.287	12.4142	12.3733
Rps10	10.3612	10.1307	10.1967	10.1386	10.3727	10.2568	10.211	10.1615	10.277	10.2163	10.274	10.2853	10.056	10.1881	10.055	10.0736	10.3013	10.1353	10.1863	10.0726	10.2684	10.0508	10.2112	10.259
Rps2	12.3068	12.2501	12.3966	12.441	12.4423	12.3659	12.3833	12.351	12.3591	12.3562	12.2775	12.4842	12.4232	12.466	12.4614	12.3775	12.4153	12.3584	12.4035	12.2414	12.293	12.3264	12.4069	12.3875
Rps21	13.4529	13.174	13.4061	13.4688	13.5552	13.3695	13.2914	13.2598	13.5281	13.421	13.4851	13.4095	13.3967	13.474	13.5182	13.4307	13.4383	13.4091	13.4536	13.2929	13.386	13.3035	13.4855	13.3837
Rps3	7.47657	7.51979	7.61295	7.51358	7.37163	7.61182	7.4558	7.47311	7.64103	7.73337	7.825	7.49957	7.58053	7.51877	7.35934	7.54417	7.40365	7.45025	7.36361	7.43271	7.44115	7.34192	7.33378	7.2134
Rps9	12.5409	12.3022	12.4289	12.4743	12.6388	12.4266	12.4514	12.4152	12.5252	12.4958	12.4312	12.4723	12.3718	12.4299	12.3822	12.2018	12.4406	12.416	12.4533	12.3388	12.4101	12.2024	12.4029	12.4002
Rrm2	5.23311	5.23439	5.2763	4.68576	5.43157	4.96796	4.83131	5.38347	5.11577	4.51332	5.62147	5.16254	5.00266	4.90495	5.26418	5.20857	5.55076	5.48062	5.24259	4.62535	4.5887	5.52999	5.1305	4.68733
Rsad2	4.23311	5.18858	4.9909	4.36383	4.81266	4.42739	4.31673	4.42	4.49128	4.44621	5.22093	4.77259	4.30752	4.81475	4.05268	4.72314	4.25797	4.41922	4.82756	4.51432	4.74071	4.6231	4.92696	4.68733
Rtn4rl1	8.40775	8.26229	8.57961	8.32962	8.6988	8.70267	8.44798	8.50746	8.58931	8.5215	8.10846	8.6861	8.73538	8.77643	9.06449	8.49573	8.7721	8.63375	8.62457	8.66163	8.54462	8.61934	8.73119	8.69094
S100a10	10.3948	10.3572	10.2016	10.344	10.5002	10.2933	10.3391	10.2351	10.2044	10.3792	10.4959	10.3565	10.287	10.2334	10.2003	10.3486	10.2892	10.2858	10.3151	10.266	10.2747	10.351	10.2335	10.2333
S100b	9.96264	10.2145	10.0637	9.8815	9.87721	10.0367	10.0238	10.008	9.93284	9.71567	10.1788	9.81246	9.61737	9.77195	9.57624	9.73511	9.45568	9.71743	9.85288	9.86623	9.9899	9.17513	10.0399	9.6999
S1pr3	6.53797	6.16512	6.34845	6.3862	6.34516	6.27174	6.11424	6.52434	6.53567	6.26334	6.45972	6.21839	6.52991	6.18248	6.65024	6.04507	6.53596	6.25321	6.3801	6.26278	6.22613	6.89612	6.80143	6.31026
S1pr5	6.62138	5.90681	6.25768	6.14519	6.44825	6.59732	6.2282	6.22736	6.59282	6.35767	6.53127	6.27216	6.00266	6.43041	6.4341	5.92477	6.41178	6.2707	6.16859	6.71595	6.67931	6.22796	6.54078	6.2723
Sall1	7.83215	8.04174	8.26236	8.83551	8.55606	7.80716	8.40823	8.06962	7.97241	8.08731	7.71663	7.61505	8.68338	8.10848	8.41577	8.25088	7.81869	8.10511	7.92629	8.09928	8.2809	8.42184	8.39827	7.87637
Serpina3n	5.87357	5.81935	5.48275	5.91842	6.21476	6.15778	6.01188	6.14247	6.44548	6.44621	6.747	6.61505	5.43876	5.41514	5.78203	5.67423	6.04457	5.96175	6.09059	6.13725	5.8111	6.28607	6.3583	5.7714
Serpinf1	7.95943	7.9691	7.93926	8.05732	8.19018	7.82594	7.84328	7.77755	8.02006	7.83525	8.13932	7.93142	7.42299	7.48991	7.79343	7.50275	7.71083	7.87865	7.92629	7.5709	8.04814	7.61557	8.11139	7.52729
Serping1	6.33548	6.48231	6.49869	6.3862	6.70575	6.30781	6.62485	6.268	6.77668	6.79536	7.08487	6.65608	6.16313	5.79129	6.1623	5.57114	6.32836	6.37139	6.49052	6.15587	6.75268	6.41318	6.342	6.2333
Sesn1	9.70216	10.0272	9.85043	9.75829	9.76686	10.062	9.96333	9.84794	10.2672	10.2658	10.3386	10.3187	9.70799	9.70448	9.61853	9.64439	9.761	9.62187	9.67889	9.71281	9.68869	9.91004	9.61219	9.73347
Sesn2	6.78951	6.34291	6.73236	6.63062	6.81266	6.83832	6.7573	6.60587	7.02526	6.75433	6.305	7.06436	6.64312	6.5748	6.79343	6.5305	6.73046	6.7783	6.55002	6.54289	6.53426	6.1256	6.87125	6.61333
Setd1a	8.96583	8.88902	8.948	8.99683	9.11645	9.12531	9.00656	9.14247	8.81921	8.96678	8.93022	8.92304	8.8723	9.06513	9.15126	8.85517	9.04718	9.08053	9.21529	8.91486	9.27676	8.98651	9.27059	9.06584
Setd1b	9.23046	9.15325	9.01604	9.51865	9.28143	9.29214	9.34858	9.4245	9.21238	9.2011	8.93463	9.30693	9.11732	9.23559	9.2986	8.83027	9.39343	9.51588	9.29353	9.42505	9.33565	9.13617	9.50645	9.45074
Setd2	10.4754	10.507	10.3992	10.3411	10.2521	10.3266	10.3359	10.4177	10.1766	10.2175	10.2879	10.2809	10.2935	10.1926	10.2916	10.1956	10.4118	10.3272	10.3801	10.4535	10.3564	10.4229	10.4647	10.4347
Setd7	10.4631	10.0799	10.1457	10.438	10.766	10.5168	10.4587	10.541	10.4978	10.4505	10.3236	10.4605	10.4368	10.5223	10.5671	9.96345	10.4289	10.4721	10.4065	10.4135	10.3525	10.0311	10.41	10.4634
Setdb1	7.19005	7.1292	7.18072	7.24647	7.24371	7.51485	7.44798	7.84627	7.29002	7.27306	7.05281	7.34088	7.41504	7.51161	7.68739	7.07364	7.19343	7.57514	7.37188	7.44789	7.45587	7.21805	7.55499	7.70169
Sftpd	4.73061	4.75795	3.89779	4.27072	4.86329	4.36028	4.31673	4.42	4.07624	3.63885	4.825	5.12407	4.55905	4.18248	4.71164	4.94553	4.32836	4.28797	4.00813	4.04039	4.29325	5.16742	5.01185	4.3654
Shank3	9.13717	9.01902	9.02156	9.05033	8.88183	9.35382	8.97154	8.95916	8.895	8.8931	8.72682	9.04132	9.28806	9.49537	9.60565	9.32404	9.19343	9.03008	8.86903	9.07503	9.158	8.96592	9.20224	9.152
Sin3a	8.74184	8.93135	8.96531	9.09515	9.01654	8.94237	9.0537	8.98072	9.03044	8.96378	9.08883	8.95079	8.95686	8.86055	9.04792	8.86882	8.96671	9.1124	8.89794	9.01767	8.95535	9.07156	9.17489	9.10417
Sirt1	8.14	8.24561	8.33075	8.22802	8.17022	8.30335	8.28636	8.2325	8.17778	8.35767	8.14693	8.01264	8.14882	8.18248	8.27235	7.84967	8.33693	8.19486	8.32154	8.29253	8.29325	7.98065	8.14936	8.2333
Slc17a6	10.6682	10.0893	10.3083	10.2752	10.2389	10.0712	9.97834	10.1342	10.423	10.1767	10.5813	10.1919	10.0788	10.4113	10.2734	10.5028	10.4389	10.0916	10.2661	10.2412	10.43	9.6874	10.4908	10.1136
Slc17a7	12.5745	12.34	12.4957	12.4443	12.5785	12.6957	12.6589	12.6004	12.3591	12.5557	12.3311	12.6059	12.7354	12.7648	12.9216	12.5052	12.6811	12.5736	12.6496	12.553	12.4044	12.7893	12.537	12.9026
Slc1a3	12.2646	12.1386	12.295	11.9905	12.1468	11.9855	12.0893	11.9738	12.3422	12.2499	12.367	11.7999	12.0396	11.949	11.9389	11.5395	12.0052	12.031	11.9634	12.0566	12.1706	11.7842	12.1488	12.0265
Slc2a1	6.94007	6.8491	6.83639	6.85568	6.57517	7.04478	6.7573	6.74193	7.50623	7.2338	7.78653	7.00207	6.70961	6.81475	6.74726	7.0257	6.90183	7.05553	6.42846	6.89283	6.62823	6.72464	7.24889	6.82484
Slc2a5	4.90054	4.32185	5.23882	4.75615	5.09277	4.96796	4.73177	5.00496	4.15425	4.69775	4.747	5.12407	5.12465	5.38412	5.50519	5.67423	4.84294	5.10511	4.92066	4.77735	4.74071	5.1256	5.01185	4.68733
Slc44a1	10.4777	10.3032	10.4098	10.203	10.0808	10.3805	10.1068	10.1329	10.3709	10.1715	10.5108	10.0656	10.2121	10.3169	10.2508	10.3861	10.1981	10.1787	10.2095	10.2724	10.2902	10.1841	10.2663	10.2926
Slc6a1	11.3423	10.8156	11.201	11.0643	11.2739	11.1676	11.0767	11.0754	11.5959	11.4153	11.201	11.1849	11.2	11.2258	11.3229	10.7892	11.1685	11.1695	11.1632	11.2681	11.4051	10.8899	11.475	11.3654
Slco2b1	5.6375	5.87824	5.87354	5.49311	5.5599	5.21589	5.6793	5.5575	5.39817	5.26334	5.43506	5.27216	6.00266	6.12734	6.38971	6.43096	6.00214	6.0454	5.67555	5.8012	5.66671	6.28607	6.42173	5.7159
Smarca4	10.6335	10.6073	10.4707	10.5794	10.7751	10.5955	10.5924	10.6197	10.5044	10.43	10.5501	10.6002	10.7863	10.6345	10.6813	10.7065	10.5572	10.6638	10.6263	10.6649	10.5803	10.6711	10.7083	10.6846
Smarca5	11.1279	11.0506	11.0105	10.9251	10.8918	10.8876	10.8677	10.9038	10.8786	10.9713	11.1639	10.8804	10.9993	10.9063	10.9488	11.0067	11.1265	11.099	11.1024	11.0547	10.9886	10.9696	11.0323	11.0624
Smarcd1	9.21443	8.75402	9.06236	9.09515	9.41894	9.23942	9.32743	9.30996	9.17778	9.38481	8.80108	9.16728	9.36021	9.19818	9.29259	8.75289	9.13572	9.17643	9.17096	9.21476	9.06264	9.02966	9.055	9.25537
Smc1a	9.5635	9.55631	9.61843	9.40549	9.51904	9.46382	9.4558	9.63529	9.45514	9.51742	9.61599	9.40847	9.55001	9.36835	9.41208	9.39368	9.5078	9.6688	9.63319	9.70335	9.67144	9.48729	9.76979	9.57291
Snca	11.7055	11.5974	11.5149	11.4366	11.594	11.5383	11.499	11.5874	11.4264	11.6223	11.6586	11.6552	11.6435	11.5593	11.5824	11.5674	11.6477	11.5813	11.5829	11.5322	11.3913	11.912	11.46	11.6609
Socs3	3.31558	4.14128	3.57586	3.68576	4.59027	4.61182	3.83131	5.68304	4.66121	4.37582	5.48397	4.55847	3.72255	3.44552	3.71164	3.6236	4.25797	3.98312	4.31298	3.67782	3.74071	3.94503	3.78946	3.04348
Sod2	12.2033	12.1009	12.0469	11.9313	12.1333	12.0232	12.0102	12.0229	12.1294	12.1899	12.2753	12.028	12.0672	12.0004	11.95	12.0825	12.0129	11.9791	11.9579	11.9409	11.8928	12.0392	11.8613	11.9991
Sox10	9.21979	8.86738	8.91571	8.95629	8.9182	8.76562	8.61441	8.95916	8.41014	8.01968	8.5883	8.41446	8.91801	8.85773	8.97467	8.94037	8.89894	8.98046	8.93469	8.86482	8.88638	8.67476	9.09202	8.91384
Sox4	8.02217	8.10475	8.31733	8.72138	8.78339	7.97358	8.55012	8.14247	8.23723	8.19855	8.31178	8.22749	8.6191	8.3035	8.40466	8.43464	8.22145	8.40345	8.04995	8.32579	8.37298	8.49757	8.46	7.89523
Sox9	8.6375	8.51051	8.62025	8.70368	8.98545	8.62974	8.60037	8.74912	8.18709	8.20871	8.42882	8.324	8.72255	8.48991	8.54958	8.43464	8.5581	8.52865	8.41652	8.37826	8.45953	8.36906	8.52281	8.62844
Sphk1	4.23311	4.87824	4.23882	4.94879	4.39763	4.05542	4.38385	4.18554	4.22825	4.37582	4.57707	4.8215	4.08512	4.66791	4.26418	4.33981	4.7434	4.53951	4.16859	4.39403	4.87821	4.28607	4.83677	4.62844
Spint1	3.95301	4.55631	4.69134	4.27072	4.64917	5.09724	4.31673	4.62163	4.71367	4.86125	5.10064	5.12407	4.16313	4.38412	4.50519	4.86064	4.18397	4.21758	4.77865	4.5709	4.41878	4.6231	4.46753	4.43579
Spp1	9.23841	9.51747	9.09681	9.16473	9.34961	8.82905	8.88442	9.07249	9.24394	8.4505	9.53418	8.41047	8.11487	8.44927	8.17544	8.69277	8.63995	8.93183	9.56632	9.47779	9.67144	7.79303	9.71862	8.73347
Sqstm1	12.8317	12.6499	12.66	12.6338	12.7163	12.6224	12.6244	12.6426	12.8228	12.8558	12.9291	12.729	12.5761	12.6211	12.6008	12.6133	12.7184	12.6787	12.7175	12.7132	12.6536	12.6827	12.6707	12.6977
Srgn	6.33548	6.42421	6.54549	5.75615	6.88795	6.45981	6.36736	6.52434	7.26387	6.57745	7.305	6.91461	5.98129	6.21811	6.24769	6.27568	6.37899	6.08548	6.14948	6.26278	6.41878	6.44753	6.43716	5.97421
Srxn1	10.4437	10.4487	10.5184	10.4366	10.6126	10.5187	10.4655	10.4957	10.6308	10.7094	10.6698	10.6151	10.5391	10.5303	10.4295	10.596	10.4596	10.3177	10.4858	10.4174	10.3386	10.4251	10.3904	10.4065
St3gal6	6.95301	6.66065	6.73236	6.82326	6.59027	6.52255	6.65234	6.66793	6.9616	6.35767	7.05281	6.54397	6.52991	7.0103	6.53267	6.98617	6.83086	6.71584	6.68885	6.5709	6.77633	6.63805	6.88257	6.51921
St8sia6	6.07639	6.34291	6.12018	5.68576	6.02768	5.87485	5.41627	6.09807	6.24617	6.00809	6.45972	6.02314	5.9152	5.94802	5.73548	6.1738	5.98044	5.65054	5.96506	5.72844	6.26008	6.01542	6.25761	5.74392
Stat1	7.73061	7.45355	7.87964	7.74754	7.90618	7.67532	7.7573	7.72012	7.68768	7.75433	7.22093	7.53666	7.74175	7.70604	7.59916	7.24251	7.51347	7.77217	7.73445	7.91486	7.92128	7.40446	7.92149	7.7159
Stmn1	14.3588	14.34	14.1696	14.0634	14.1961	14.1488	14.2053	14.1348	14.1081	14.2099	14.3229	14.2413	14.2869	14.3485	14.266	14.4399	14.2875	14.2514	14.2276	14.1805	14.1164	14.5399	14.127	14.2461
Stx18	7.73061	7.81181	7.48275	7.48277	7.50516	7.343	7.63177	7.45562	7.59282	7.82208	7.9434	7.71551	7.57341	7.51877	7.40466	7.50974	7.74983	7.54671	7.47525	7.70335	7.63472	7.71056	7.73432	7.62091
Sumo1	11.9303	11.8047	11.872	11.9323	11.9511	11.8479	11.8433	11.8782	11.9418	11.9619	12.0553	11.8872	11.9236	11.8819	11.8529	11.8201	11.895	11.7817	11.8056	11.7871	11.7512	11.7644	11.7335	11.8827
Suv39h1	9.10565	8.94863	8.93926	8.6446	8.939	8.92796	8.87278	8.97459	8.92034	9.16763	9.0324	8.83049	8.88098	8.93737	8.72361	8.86882	8.89894	8.91525	8.88933	8.88727	8.85896	9.1096	8.80441	8.92306
Suv39h2	6.90054	7.0288	6.66332	6.72138	7.16518	7.07648	6.90169	6.91825	6.77668	6.75433	6.88086	6.99143	7.04448	6.90495	6.78203	6.87153	7.12587	7.10511	6.89794	6.87046	6.84504	6.98065	6.54078	6.87637
Suz12	10.3769	10.4291	10.2763	10.4164	10.4586	10.4447	10.4342	10.3996	10.4141	10.3769	10.4366	10.2556	10.3838	10.2378	10.258	10.1891	10.2737	10.3458	10.4491	10.3432	10.3146	10.2706	10.3015	10.3138
Syk	4.90054	5.40431	5.31283	5.36383	5.13459	5.21589	5.44798	5.30753	5.36575	5.78181	5.86248	5.55847	5.37463	5.21811	5.78203	5.98617	5.25797	5.7783	4.50563	4.72844	5.35738	5.24759	5.37442	5.17276
Syn2	13.0461	12.8807	12.8321	12.8499	12.931	12.8887	12.8418	12.9046	12.8111	12.8854	12.8277	12.9503	12.9908	12.9226	12.9651	12.8429	12.9646	12.9496	12.8667	12.9423	12.8191	13.033	12.8968	12.9703
Syp	12.6581	11.9674	12.3123	12.0234	12.4195	12.3771	12.2147	12.1682	12.3446	12.4081	12.3215	12.1922	12.3904	12.529	12.5017	12.2861	12.4153	12.3759	12.4002	12.35	12.3362	12.4025	12.414	12.4446
Tarbp2	7.61326	7.32185	7.21972	7.54374	7.62736	7.55292	7.43221	7.61377	7.48375	7.70494	7.49594	7.35756	7.56625	7.58847	7.6121	7.40121	7.82479	7.74115	7.49052	7.70967	7.8225	7.44753	7.54078	7.70169
Tbc1d4	6.73061	6.94863	6.62025	6.93369	6.81266	6.94524	6.81923	6.62163	7.23723	6.6686	6.6856	6.39035	6.6017	6.61544	6.62493	6.38611	6.86678	6.69007	6.75355	6.82466	6.98356	6.06051	7.12097	6.7714
Tbr1	9.56561	9.41926	9.42344	9.33825	9.65097	9.65796	9.59507	9.60983	9.39617	9.6887	9.77429	9.9549	9.78093	9.73554	9.83265	9.55434	9.78936	9.67373	9.67722	9.49068	9.30752	9.99234	9.58647	9.8232
Tcirg1	5.3551	5.78897	5.74578	6.06427	5.9122	6.11771	5.56827	6.00496	5.66121	5.37582	6.40996	5.69597	5.67009	5.96908	6.17979	5.94553	5.79403	5.84985	5.94303	5.67782	6.17367	5.87103	6.1305	5.7714
Tet1	8.80029	8.7182	8.43384	8.63996	8.63102	8.59001	8.64209	8.65649	8.70722	8.83853	8.82025	8.37404	8.45823	8.65497	8.4558	8.35153	8.43987	8.50668	8.56452	8.52151	8.65718	8.19296	8.47128	8.43579
Tfg	11.1597	11.0955	10.9494	11.0095	11.0442	10.9566	11.0231	10.8957	11.1035	11.0312	11.1872	10.8468	10.9466	10.928	10.8856	11.0116	11.1097	11.0867	11.0647	11.0878	11.071	10.9428	11.038	11.0293
Tgfa	8.44027	8.41926	8.35722	8.48795	8.52495	8.6333	8.33381	8.56568	8.10599	8.2188	8.45359	8.25	8.54455	8.39194	8.50519	8.56444	8.49063	8.2576	8.34693	8.18788	8.48845	8.64547	8.56907	8.31494
Tgfb1	5.95301	5.55631	5.96818	5.61176	6.0497	5.74932	5.73177	6.268	5.68768	5.54574	5.62147	5.43817	5.93757	6.0103	5.63764	5.92477	6.06533	6.06558	5.8514	5.65182	5.74071	5.5617	5.94866	5.43579
Tgfbr1	7.7967	7.73423	8.11502	7.74754	7.71267	7.6684	7.84328	7.82599	7.5858	7.36677	7.7669	7.52194	8.00796	8.10848	8.11309	8.15164	7.80023	7.87865	7.66213	7.65182	7.91597	7.67476	8.04244	7.70169
Tgm2	5.57192	6.16512	5.60561	5.82326	6.39763	6.36028	5.87861	6.24782	6.62056	5.80878	6.66454	6.23654	5.52991	5.90495	5.91327	5.966	5.98044	6.0454	5.80331	5.95793	5.78801	6.52999	6.01185	5.32888
Tie1	5.31558	5.04174	4.69134	4.68576	4.17523	5.01235	4.24634	3.42	4.29864	4.22382	4.57707	3.61505	5.52991	5.64191	5.6121	5.40121	4.69093	5.41922	4.92066	4.87046	5.04327	5.20806	5.92696	4.95037
Timeless	5.95301	5.69382	5.60561	5.57328	6.43157	6.03405	6.0537	5.62163	5.95071	6.07626	6.10064	5.86881	5.95959	6.18248	6.05268	5.90371	6.1455	6.06558	6.04995	6.09928	5.87821	6.01542	6.32551	6.04348
Tle3	8.60918	8.50585	8.52228	9.07464	8.95368	8.88085	8.92159	8.90864	9.15187	9.11729	8.64316	9.05672	8.59819	8.67754	8.64395	8.2341	8.7784	8.91246	8.77553	8.74391	8.56514	8.14666	8.63746	8.86684
Tlr4	4.66921	4.14128	4.16082	4.17119	4.32724	3.87485	4.01188	4.09807	4.7643	4.30182	4.38443	4.16254	4.16313	4.31999	4.05268	4.40121	4.7434	3.35509	3.50563	4.67782	4.22613	4.49757	4.1305	3.95037
Tlr7	2.73061	4.04174	3.69134	3.36383	3.9122	4.61182	4.01188	4.268	4.55017	4.14135	4.66454	4.43817	4.30752	3.66791	4.05268	3.81625	4.45961	3.70301	3.6211	3.32989	4.08174	3.94503	3.78946	3.95037
Tm4sf1	7.32556	7.1292	7.14064	6.94879	7.5131	7.20637	6.95784	7.02881	7.34095	6.7121	7.35843	7.26334	7.03414	7.00011	7.17979	6.64914	7.44384	7.32192	7.13012	7.13725	7.32567	7.16742	7.57606	6.82484
Tmc7	6.96583	6.74218	6.64911	6.83956	6.87567	7.06599	6.80706	6.90543	6.9616	6.87407	7.11623	6.65608	6.61564	7.16434	7.06214	7.06418	6.66397	6.89566	6.8514	7.09928	6.93185	6.79303	7.06248	6.68733
Tmcc3	8.6455	8.56082	8.53393	8.63062	8.65636	8.7526	8.58975	8.79851	8.90067	8.70494	8.88086	8.83049	8.53725	8.59187	8.41946	8.60088	8.62953	8.3955	8.50187	8.34214	8.50977	8.36906	8.56907	8.32888
Tmem100	7.17907	6.92089	6.97958	6.72138	7.00531	6.68221	6.43221	6.78457	6.63424	6.74039	7.02002	6.52932	7.21898	7.22688	7.03357	7.3161	6.99133	6.86144	6.56452	6.65182	6.93185	6.79303	6.70275	6.38333
Tmem119	6.95301	7.32185	7.42553	7.22181	6.9122	7.01235	6.84328	7.18554	7.24617	7.00809	6.98647	7.27216	7.55182	7.56791	7.67511	7.75876	7.20283	6.98312	6.96506	6.9685	7.15574	7.16742	7.26627	7.0547
Tmem144	6.73061	6.77354	6.78531	6.31803	6.52887	6.70943	6.55377	6.2879	6.68768	6.39374	6.19178	6.30693	6.46979	6.60202	6.86003	6.92477	6.55076	6.21758	6.2957	6.67782	6.602	6.5773	6.49728	6.152
Tmem173	3.73061	4.32185	2.9909	3.94879	3.59027	4.42739	3.73177	3.90543	4.22825	4.14135	5.10064	4.49957	3.23713	4.61544	3.89221	4.33981	3.7434	2.70301	3.09059	4.04039	3.53426	4.682	4.63746	4.2134
Tmem204	5.46758	4.87824	5.54549	5.57328	5.86329	5.6684	5.479	5.346	5.71367	4.80878	5.16204	5.16254	4.95959	5.28682	5.2966	5.46011	5.49063	5.18106	5.16859	5.70335	5.71646	5.32354	5.85985	5.46974
Tmem206	7.92044	7.63527	7.63475	7.50338	7.84451	7.59001	7.56827	7.45562	7.73287	7.58527	7.62147	7.43031	7.74175	7.78537	7.91327	7.966	7.80023	7.96175	7.61415	7.83625	7.82817	7.75238	8.09689	7.57486
Tmem37	4.90054	4.40431	4.31283	3.53376	4.81266	4.49152	4.31673	4.74193	3.81321	4.57745	4.38443	4.61505	4.72255	4.50441	4.6121	4.86064	4.69093	4.41922	4.96506	4.82466	4.41878	4.49757	4.68992	4.85083
Tmem64	10.4007	10.5985	10.4369	10.5021	10.5416	10.5955	10.6249	10.5264	10.3657	10.3497	10.4068	10.3607	10.5509	10.5653	10.5061	10.4789	10.4964	10.474	10.376	10.4601	10.2922	10.457	10.3973	10.5923
Tmem88b	8.7967	8.16512	8.46257	8.27072	8.35846	8.50712	8.06907	8.273	7.95617	7.60079	8.06893	7.83348	8.18666	8.57823	8.40094	8.73809	8.44384	8.30928	8.65876	8.3901	8.56514	8.02113	8.38639	8.34726
Tnfrsf10b	3.46758	4.32185	4.38321	3.17119	4.32724	4.21589	3.92441	4.268	4.07624	3.86125	4.825	3.91461	4.43876	3.86055	4.32831	4.40121	3.52101	4.21758	4.00813	3.95793	4.22613	4.682	3.88257	4.3654
Tnfrsf11b	4.60508	4.81935	4.51446	4.27072	4.59027	4.21589	4.50938	4.18554	4.55017	4.05389	4.747	4.16254	4.37463	3.76745	4.38971	4.67423	4.25797	4.14358	4.16859	4.26278	4.29325	4.49757	4.40613	4.79836
Tnfrsf12a	7.57192	7.7182	7.33075	7.64923	7.70575	7.21589	7.42426	7.17489	7.45321	6.76814	7.305	6.77259	7.42299	7.71854	7.48423	7.45287	7.23067	7.65054	7.54272	7.67782	7.59537	6.80632	7.65075	7.06584
Tnfrsf1a	6.41244	6.14128	6.21972	6.53376	6.69181	6.64039	6.71883	6.69799	6.82518	6.62375	6.72682	6.65608	5.98129	5.96908	6.23101	5.51669	6.12587	6.21758	6.27822	6.15587	6.35738	6.36007	6.49728	5.7159
Tnfrsf1b	3.84609	3.81935	4.69134	4.06427	4.09277	4.13789	3.73177	4.5575	3.99378	4.22382	5.16204	4.91461	3.82209	3.44552	3.80475	4.13818	4.10597	4.35509	4.16859	3.95793	4.41878	4.28607	4.40613	3.95037
Tnfsf12	6.52069	6.81935	6.66332	6.63062	6.93605	6.81345	6.63866	6.54102	6.7643	6.6538	6.86248	6.57282	6.45436	6.71854	6.66273	6.06418	6.31109	6.65054	6.86318	6.51432	6.84504	6.14666	6.72806	6.7714
Top2a	4.90054	5.14128	5.07836	4.75615	4.59027	5.01235	4.96881	5.5575	4.60676	4.75433	5.33196	4.95901	4.77318	5.07001	5.0142	5.20857	4.93605	5.35509	5.04995	4.32989	4.64117	5.28607	5.43716	4.79836
Topbp1	7.59686	7.60071	7.76568	7.71256	7.74678	7.62617	7.71232	7.69799	7.66121	7.71923	7.88996	7.6695	7.7544	7.66791	7.63764	7.63003	7.66397	7.63712	7.83953	7.82466	7.72863	7.72464	7.80738	7.55127
Tpd52	11.045	11.0377	11.0216	10.9758	11.0835	11.0863	11.1393	11.1459	10.9724	11.0095	11.1714	11.0669	11.0649	11.1031	11.0449	11.1229	11.0195	10.8722	10.9732	10.852	10.7945	10.9008	10.7766	10.9875
Tradd	5.60508	5.72624	5.57586	5.72138	5.64917	5.77532	5.53912	5.42	5.66121	5.44621	5.62147	5.72197	5.69656	5.86055	5.63764	5.1738	5.5799	5.48062	5.87486	5.5709	5.85618	5.43046	5.92696	5.99767
Traf1	4.78951	5.69382	5.12018	5.64923	5.49716	5.49152	6.01188	5.65266	5.22825	4.91187	5.22093	5.27216	4.72255	4.98984	4.80475	4.86064	5.18397	5.18106	5.09059	5.04039	5.50624	5.03814	5.24012	4.99767
Traf2	8.08817	8.12313	7.96818	8.15825	8.06601	8.05542	7.96333	7.96226	7.99908	8.29707	8.12397	7.78498	8.09012	8.03548	8.03837	7.87153	7.86678	8.12448	8.03961	8.07014	7.98356	7.73163	7.87692	8.0547
Traf3	8.22247	8.00917	8.26236	8.3122	8.19513	8.0817	8.14842	8.29774	8.20094	8.05389	8.23529	7.9807	8.33305	8.62211	8.42313	8.56444	8.12092	8.17178	8.13498	8.15587	7.97337	7.92688	8.16797	8.17276
Traf6	7.78228	7.57424	7.52228	7.67671	7.5599	7.60458	7.71232	7.62945	7.93422	7.73337	7.84386	7.59409	7.59468	7.46788	7.57953	7.4673	7.59426	7.56099	7.60717	7.68424	7.47767	7.76606	7.62404	7.57486
Trem2	5.81808	5.48231	6.05699	5.49311	5.73323	5.49152	5.6793	5.90543	5.55017	5.54574	5.70636	5.52932	6.18198	5.92664	6.24769	5.98617	5.45961	5.5961	5.87486	5.65182	5.71646	5.4644	6.09202	5.53533
Trim47	5.87357	5.81935	6.05699	6.06427	5.81266	5.64039	5.85515	5.74193	5.63424	4.96078	5.62147	5.69597	5.82209	5.79129	5.87084	5.92477	6.00214	6.12448	5.77865	5.75311	5.78801	5.6231	6.24012	5.53533
Trp53	6.68481	6.36367	6.53006	6.42992	6.63467	6.64039	6.44798	6.50746	6.56453	6.94871	6.84386	6.57282	6.48505	6.56099	6.63764	6.3081	6.5799	6.65054	7.00813	6.71595	6.75268	6.44753	6.92696	6.59807
Trp53bp2	8.10565	8.14128	8.17577	8.20303	8.14997	8.12783	8.26871	7.89249	8.34511	8.22382	8.14693	8.02835	8.04448	7.66145	7.91849	7.93519	7.94727	7.99369	8.07548	7.96322	8.2347	7.75238	8.15403	7.88268
Trp73	5.87357	6.06728	5.38321	5.94879	5.59027	5.21589	5.73177	5.74193	5.81321	5.41144	5.53127	5.86881	5.69656	5.38412	5.58611	5.6236	5.32836	5.82639	5.75355	5.51432	5.89991	5.20806	6.05249	5.56704
Trpm4	5.09985	4.93483	5.12018	5.06427	4.86329	5.09724	4.92441	5.42	5.33258	4.86125	5.70636	5.12407	5.40705	4.71854	5.35934	5.40121	5.1455	4.89566	4.92066	4.51432	5.41878	4.79303	5.55499	4.79836
Tspan18	5.57192	4.87824	5.48275	5.31803	5.7602	5.36028	4.56827	5.58993	4.99378	5.51332	4.747	5.69597	4.86939	4.90495	4.93403	5.13818	4.98044	4.94005	5.3801	5.70335	5.6918	4.43046	5.24012	4.99767
Ttr	9.89217	9.49648	9.32405	10.0023	8.95951	9.55292	9.55012	9.68679	8.47617	8.29707	10.2028	9.57104	9.70147	9.5748	10.0312	9.63483	9.80795	8.70301	9.41652	9.51612	9.32767	7.63805	9.67536	10.3079
Tubb3	13.0463	12.8803	12.9498	12.9995	13.081	12.9529	12.8976	12.8634	13.0236	13.026	13.0424	12.948	12.8698	12.9359	12.9344	12.8742	12.9729	12.9574	12.9568	12.9944	13.0179	12.9311	12.9873	12.9543
Tubb4a	12.4486	12.1607	12.2477	12.2805	12.4168	12.3335	12.2742	12.3051	12.4104	12.488	12.3432	12.3034	12.1667	12.2863	12.1733	11.9481	12.282	12.2474	12.4337	12.3889	12.3598	11.9751	12.2898	12.3958
Txnrd1	10.6848	10.6948	10.6084	10.7291	10.7332	10.6727	10.7237	10.7473	10.7432	10.6923	10.8717	10.7292	10.6726	10.7013	10.6008	10.6123	10.5826	10.653	10.608	10.5429	10.5	10.5479	10.5479	10.5894
Tyrobp	6.97854	6.69382	7.17081	6.66761	7.13459	6.77532	6.80706	6.94356	6.56453	6.42893	7.00334	6.73479	6.99201	7.02043	7.08087	7.07364	6.60847	6.67702	6.82756	6.75311	6.8111	6.75238	7.07239	6.55127
Ugt8a	9.92373	9.89616	9.62207	9.8294	9.54447	9.8306	9.46938	9.39728	9.01484	8.57745	9.40362	8.94528	9.58408	10.038	9.87487	10.2096	9.67245	9.8367	9.76459	9.84774	9.83382	9.51387	10.0144	9.6637
Ulk1	10.0237	9.85461	9.95812	9.97854	10.123	10.0178	10.0356	10.0508	10.1291	10.2326	9.93243	10.0682	10.0713	10.0773	9.92499	9.80209	9.95564	10.0055	9.94442	9.9566	9.91463	9.75582	9.88538	10.092
Ung	5.81808	6.34291	5.94509	6.09175	6.67773	6.05542	6.17234	5.82599	6.19172	6.33929	6.53127	6.20001	6.27275	6.41514	6.28048	6.43096	6.32836	6.06558	6.20607	6.29673	6.29325	6.10423	6.07239	5.87637
Vamp7	11.0283	10.9357	10.8214	10.8894	10.8303	10.7077	10.751	10.8621	10.8481	10.9578	11.1124	10.6952	10.8555	10.7802	10.7495	10.8736	10.8902	10.8477	10.8879	10.8733	10.7719	10.8146	10.7429	10.8779
Vav1	4.90054	4.87824	4.45033	5.57328	5.49716	5.28989	5.41627	5.18554	5.33258	5.22382	5.43506	5.20001	4.86939	4.94802	5.50519	4.94553	4.93605	4.80255	4.92066	4.99975	5.29325	4.73858	5.24012	5.2914
Vegfa	8.88374	8.87101	9.08101	9.04683	8.9152	8.82283	8.97154	8.98072	8.67781	8.64261	8.82025	8.73798	8.85478	8.77942	8.88423	8.98367	8.98861	9.053	8.92348	8.88727	8.97337	8.92078	9.03232	9.0491
Vim	9.76953	9.63527	9.37891	9.75615	9.87567	9.62617	9.77147	9.54722	9.60676	9.54975	9.54286	9.31975	9.23713	9.06513	9.09246	8.5305	9.4279	9.45981	9.62975	9.58127	9.75863	8.78633	9.75909	9.40542
Vps4a	11.2063	11.0149	10.9603	10.8687	10.9617	10.9722	10.9405	10.9845	10.9831	11.0658	11.1075	10.9679	10.8363	10.9138	10.804	10.7892	11.0068	10.8815	10.9382	10.9796	10.9146	10.96	10.9091	11.0222
Vps4b	8.988	8.60507	8.72899	8.88739	8.9152	8.78174	8.8162	8.85296	8.66121	8.86767	8.81069	8.80943	8.70961	8.81184	8.81877	8.50275	8.86086	8.7844	8.96232	8.85915	8.7377	8.6675	8.72177	8.76115
Was	4.53797	4.48231	3.45033	3.68576	4.52887	4.42739	3.83131	3.79851	4.22825	3.63885	3.899	4.00207	4.30752	4.44552	4.05268	4.46011	4.45961	4.06558	3.72802	3.67782	4.15574	4.43046	4.40613	3.85083
Wdr5	7.94655	8.10475	8.16082	8.03626	7.90618	7.84448	8.16759	8.1093	7.86632	8.16763	7.96078	7.96989	8.10007	8.06513	8.02875	7.97107	8.03933	8.06056	8.02919	7.84774	7.75863	8.03814	7.92149	8.00348
Xiap	11.4642	11.3475	11.3173	11.3063	11.3585	11.2218	11.3423	11.2854	11.4012	11.468	11.5078	11.2017	11.2777	11.2534	11.1429	11.2325	11.1905	11.2108	11.2032	11.2362	11.2229	11.2249	11.1293	11.2134
Xrcc6	7.99114	7.75009	7.71882	7.70368	7.79973	7.61182	7.52433	7.61377	7.55017	7.67594	7.93463	7.55847	7.53725	7.71854	7.4486	7.71712	7.9304	7.90688	7.74084	7.85915	7.97337	7.72464	7.95403	7.83789
Zfp367	9.05854	8.9589	9.03802	9.07808	9.00531	9.14289	8.97698	9.05227	9.14233	9.10646	9.36824	9.21839	9.00796	8.99241	8.95703	8.92739	8.92473	8.92632	8.91219	8.99975	8.98102	8.97772	8.98586	9.14151

## Sheet: WT_Day 2_sampleAttributes
Sample Name	Description	Laboratory Identifier	Calibration Sample	Input Control	Animal ID	Study Day	Group
BR_S408.RCC	Default Run	8	No	No	408	Day 0	Control
BR_S82.RCC	Default Run	1	No	No	4A	Day 2	1000 CFU
BR_S86.RCC	Default Run	2	No	No	4B	Day 2	1000 CFU
BR_S90.RCC	Default Run	11	No	No	4C	Day 2	1000 CFU
BR_S94.RCC	Default Run	7	No	No	4D	Day 2	1000 CFU
BR_S98.RCC	Default Run	1	No	No	5A	Day 2	10000 CFU
BR_S102.RCC	Default Run	9	No	No	5B	Day 2	10000 CFU
BR_S106.RCC	Default Run	9	No	No	5C	Day 2	10000 CFU
BR_S110.RCC	Default Run	6	No	No	5D	Day 2	10000 CFU
BR_S405.RCC	Default Run	4	No	No	405	Day 0	Control
BR_S406.RCC	Default Run	8	No	No	406	Day 0	Control
BR_S407.RCC	Default Run	4	No	No	407	Day 0	Control

## Sheet: WT_Day 2_normalizedCounts
Symbol	BR_S408.RCC	BR_S82.RCC	BR_S86.RCC	BR_S90.RCC	BR_S94.RCC	BR_S98.RCC	BR_S102.RCC	BR_S106.RCC	BR_S110.RCC	BR_S405.RCC	BR_S406.RCC	BR_S407.RCC
AI464131	6.34132	6.6175	6.87958	6.4841	6.76384	6.49254	5.40819	6.38331	6.1455	6.62638	6.01307	6.43788
Abcc8	5.27719	5.3872	5.50107	5.76163	5.96916	5.53984	5.37716	5.92141	4.93605	5.4005	5.79329	5.94568
Abl1	7.71983	7.98138	7.93403	7.86597	8.29109	7.96069	7.95163	8.09436	8.0182	7.75626	8.07071	7.85151
Adamts16	4.81776	4.77422	4.70966	4.24706	4.93941	5.10921	4.55404	4.83734	4.32837	4.47206	4.65944	5.02285
Ago4	5.56192	5.59365	4.46865	5.79725	5.63985	4.04508	3.76049	3.77845	3.74341	5.4486	5.2444	5.50397
Agt	6.25072	8.13797	8.40154	8.1879	7.90134	8.49854	7.8078	8.48811	7.66397	6.68778	7.08197	6.84727
Ak1	10.8042	10.8692	11.0225	10.9943	11.2225	10.8536	10.7401	11.0838	11.0129	11.1427	11.0778	11.1439
Akt1	9.84012	10.1046	10.0007	9.82772	10.1714	9.74804	9.60849	10.3253	10.2535	10.0811	10.1152	10.319
Akt2	7.85777	7.62927	7.6887	7.55864	7.89361	6.87105	6.62179	7.30201	6.93605	8.18674	8.40539	8.45469
Aldh1l1	8.05807	8.58158	8.52097	8.79285	8.72077	8.76556	9.01851	9.04211	8.86974	8.14722	7.98936	8.07451
Ambra1	9.91894	9.79005	9.95027	9.96326	9.79532	9.86874	9.7393	9.83734	9.81257	9.85437	9.88719	9.80966
Amigo2	7.82226	7.75285	8.08068	8.02467	7.88583	7.9255	8.01347	7.83011	7.73047	7.61589	7.47251	7.68106
Anapc15	8.2135	7.73115	7.79712	7.96326	7.8463	7.96935	7.97254	7.9282	7.96396	7.92725	8.14415	8.04521
Anxa1	5.16825	6.17861	5.68164	6.14014	6.62123	6.7951	6.22864	6.32277	6.25798	5.42475	4.61879	5.39208
Apc	11.5098	10.9675	11.2015	11.3101	11.2379	10.8791	11.0872	11.0057	10.9584	11.3917	11.2029	11.4148
Apex1	8.44127	8.43495	8.34461	8.44533	8.21863	8.54565	8.44232	8.59009	8.51348	8.34441	8.33813	8.24201
Apoe	10.9336	11.2585	11.4376	11.2655	11.2621	11.5179	11.0185	11.5109	11.0109	10.9773	11.047	10.957
Arc	9.01153	8.05308	8.99221	8.32235	8.93188	7.52816	6.55404	7.66109	7.77526	8.4894	9.32714	9.23554
Arhgap24	6.93046	6.44165	6.51701	6.54823	6.46297	6.51639	6.15738	6.40294	6.41178	6.56225	6.7469	6.77773
Arid1a	9.32555	8.92516	9.20889	9.19793	9.21553	8.91208	9.08962	9.13893	9.13818	9.31876	9.29687	9.38625
Asb2	4.66575	5.00869	5.21867	5.56899	5.35445	5.2295	4.94107	4.94838	4.63649	4.42475	4.65944	4.8302
Ash2l	9.35692	9.00869	9.09933	9.23087	9.05489	8.69939	8.51538	8.74424	8.66397	9.21135	9.27087	9.25966
Asph	10.872	11.0076	11.215	11.2852	11.224	11.3389	10.9867	10.8974	10.8278	11.0296	11.1111	11.0943
Atf3	3.74376	4.77422	5.25715	4.83202	5.8463	5.17061	4.60849	5.14769	4.32837	3.10282	3.29687	3.13832
Atg14	8.49018	8.401	8.51304	8.76613	8.51432	8.2295	8.49746	8.25418	8.298	8.29265	8.46393	8.32358
Atg3	10.4332	10.2123	10.2595	10.427	10.2078	10.0674	10.2641	10.1004	10.0833	10.4345	10.3326	10.319
Atg5	9.67698	9.32338	9.46455	9.59705	9.37126	9.42485	9.34546	9.12127	9.17684	9.4066	9.45674	9.44771
Atg7	7.83568	7.76357	7.70966	7.71583	7.93941	7.59688	7.64802	7.60288	7.5871	7.62115	7.64938	7.81292
Atg9a	10.3891	10.345	10.425	10.4026	10.4406	10.18	10.0385	10.4175	10.2925	10.3704	10.4371	10.4836
Atm	7.03499	7.04431	7.08603	7.23412	6.95436	6.56293	6.3614	6.8082	6.39548	7.0801	7.12614	7.37452
Atp6v0e	7.53475	7.58158	7.975	7.91544	7.85429	8.13254	7.64802	7.65292	7.45961	7.46037	7.43788	7.32053
Atp6v1a	12.3078	12.3574	12.2792	12.3443	12.4981	12.2027	12.067	12.1829	12.1418	12.3406	12.3117	12.3498
Atr	6.6557	6.46812	6.46865	6.50579	6.46297	6.28609	6.29655	6.25958	5.84294	6.17607	6.37215	6.41516
Axl	6.34132	6.49411	6.92808	6.58945	7.39884	7.10921	6.83088	7.53334	6.96947	6.61589	6.63926	6.75981
B3gnt5	4.49583	5.85668	5.40154	6.41698	5.74676	5.58565	6.02353	5.44142	5.02351	4.60532	5.3964	5.19277
Bad	8.90734	9.08764	8.91611	9.01713	9.04095	8.82882	8.47931	8.9043	8.89025	9.05508	9.0441	9.00394
Bag3	5.72465	6.07908	6.11774	6.3939	6.48373	6.0775	6.19345	6.38331	5.76894	5.83979	5.7563	5.68581
Bag4	9.53612	9.88397	9.77906	9.9215	9.8503	9.89626	10.0836	10.1331	10.2284	9.76222	9.75043	9.79103
Bak1	7.54022	7.53225	7.57146	7.75259	7.48373	7.89853	7.8536	7.70919	7.81257	7.25933	7.38433	7.562
Bard1	4.62511	4.85668	4.81657	5.34659	4.60237	4.58565	4.49746	4.19349	3.74341	4.27275	4.29687	4.52535
Bax	7.11054	7.1297	6.96342	7.31007	7.26134	7.48047	7.33742	7.12423	7.34544	7.31228	7.41432	7.2323
Bbc3	6.06568	7.09615	6.92808	7.31007	7.09591	7.44363	7.43103	6.61975	7.02351	6.77525	6.21743	6.40367
Bcas1	9.21864	8.6583	8.99506	8.6637	8.44191	8.85243	8.49023	9.13307	8.44385	8.38205	8.78183	8.86624
Bcl10	8.6807	8.72568	8.74731	8.69237	8.9983	8.77547	8.79905	8.92481	8.82784	8.67014	8.67191	8.76206
Bcl2	6.16825	6.35918	6.21867	6.41698	6.30864	5.97797	5.06306	5.92141	5.81869	6.68778	6.43203	6.3804
Bcl2a1a	4.98768	6.81604	6.07531	6.11213	7.68536	6.20036	6.02353	6.74808	6.06533	4.97729	4.61879	4.64734
Bcl2l1	9.96852	10.2337	10.2783	10.4481	10.346	10.4498	10.3574	10.3279	10.2892	9.88637	10.0189	10.0303
Bcl2l11	5.40272	4.77422	5.62393	5.4397	6.05489	5.28609	5.46831	5.47889	5.22145	5.19028	5.01307	5.1658
Bcl2l2	10.5168	10.2084	10.425	10.4717	10.4272	10.3914	10.313	10.5664	10.481	10.5725	10.6861	10.6412
Bdnf	7.84898	6.64095	6.80363	6.96326	7.04095	6.04508	6.31303	6.46028	6.47521	7.66761	7.86455	7.66188
Becn1	11.4852	11.2651	11.2975	11.4263	11.3006	11.1837	11.0836	11.0921	11.0934	11.4051	11.3862	11.387
Bid	7.11054	6.99054	7.0645	7.37044	7.18734	7.63004	7.5401	7.60288	7.82479	7.20436	6.92414	7.25166
Bin1	10.8757	10.4265	10.6368	10.5495	10.5443	10.5413	10.4544	10.465	10.5581	10.6484	10.7195	10.7626
Birc2	8.82898	8.9951	8.9865	9.06906	9.02687	8.70977	8.69281	8.88698	8.70424	8.90156	8.79785	8.85574
Birc3	4.49583	5.85668	5.46865	5.29768	6.46297	5.71493	6.15738	6.40294	5.74341	4.16172	4.57697	4.19277
Blm	5.83568	6.11302	6.09668	5.83202	6.05489	6.69417	6.48296	6.55104	6.57991	5.70768	5.88183	6.06724
Blnk	7.23054	7.77422	6.66743	6.99429	8.03393	7.36701	7.28823	7.21586	7.19344	7.00971	6.79329	6.84727
Bmi1	8.12154	7.82631	7.92211	8.29145	7.712	7.86177	7.898	7.94838	8.02881	8.17607	8.11156	7.94964
Bnip3	11.4767	11.7001	11.7295	11.8326	11.7564	11.649	11.7609	11.7278	11.7737	11.4024	11.4849	11.3387
Bnip3l	11.1993	10.8403	10.9728	11.105	10.9682	10.6771	10.7054	10.6893	10.7009	11.1173	11.0801	11.0898
Bok	8.08829	8.14619	8.18913	8.00956	8.28518	7.96935	7.94636	8.1183	8.35812	7.83527	7.85583	8.11384
Bola2	10.7432	10.5369	10.6026	10.5085	10.5784	10.6902	10.6143	10.81	10.7562	10.6113	10.7738	10.7822
Braf	10.7004	10.6726	10.7123	10.732	10.7109	10.6025	10.7858	10.7413	10.7878	10.6316	10.6941	10.6153
Brd2	10.576	10.6712	10.7114	10.8038	10.701	11.1296	11.0673	10.8913	11.0048	10.6205	10.5816	10.5717
Brd3	9.13064	9.0919	9.14108	9.1262	9.22789	8.67841	8.89252	8.93158	8.90184	9.07437	9.05366	9.05259
Brd4	10.0036	9.81088	9.89492	10.0133	10.0532	9.80724	9.90345	9.7934	9.87122	9.99258	10.0857	10.0925
C1qa	8.00758	8.28667	8.61655	8.30389	8.61184	8.03686	7.67378	8.55104	7.71741	7.61589	7.62906	7.78661
C1qb	8.76729	9.23365	9.45837	9.47313	9.53684	9.01191	8.59507	9.39806	8.52851	8.29265	8.47251	8.52269
C1qc	8.08454	8.249	8.68518	8.19459	8.42591	7.9432	7.64802	8.23788	7.40366	7.70768	7.73744	7.88083
C3	4.45002	5.64095	5.40154	4.89913	6.5639	5.71493	6.06306	6.38331	5.45961	3.83979	3.73744	3.89731
C3ar1	4.85338	5.49411	4.8672	4.96326	5.9983	4.75557	5.46831	5.47889	5.18398	5.19028	4.53391	4.86415
C4a	6.73423	8.12139	8.3221	8.08356	8.36567	8.20036	7.92506	8.48811	7.60139	6.48364	6.53391	6.62771
C5ar1	4.49583	6.11302	5.73714	6.08356	6.89361	6.393	5.96213	6.19349	5.66397	4.51786	4.2444	4.13832
Cables1	8.37541	8.59365	8.66743	8.76613	8.61184	8.47439	8.33742	8.45088	8.41987	8.18674	8.34126	8.34176
Calr	12.6003	11.6315	12.058	12.1258	12.0505	11.6191	11.5238	11.5041	11.4992	12.4477	12.4106	12.4426
Camk4	10.92	11.2576	11.0967	11.2543	10.8975	10.8312	11.1086	11.0715	11.1166	11.0681	11.2289	11.0871
Casp1	5.22375	5.73115	6.15897	6.14014	6.37682	4.83358	5.10153	5.28095	4.98045	5.66761	5.13337	5.41516
Casp2	6.86215	6.81604	7.39292	6.97886	7.21243	7.10921	6.8536	7.21586	7.17446	7.04142	7.15485	6.90549
Casp3	7.35381	7.6175	8.01484	8.07633	7.91669	7.55143	7.63496	7.66109	7.41987	7.69279	7.64433	7.56717
Casp4	3.19627	5.77422	5.25715	5.4397	5.90904	4.90758	4.8536	5.71705	5.1455	2.10282	3.3964	3.02285
Casp6	5.85338	5.81604	5.62393	5.7251	5.78071	6.17061	5.66096	5.05147	5.89025	5.51786	5.59804	5.46025
Casp7	5.85338	6.33061	6.00922	6.02467	6.39884	6.58565	6.63496	6.77845	6.63649	6.04142	6.0441	5.86415
Casp8	5.11054	5.54474	5.09668	5.02467	4.93941	5.17061	3.94107	5.05147	5.18398	4.64714	4.48951	4.75981
Casp9	7.25072	7.6175	7.76411	7.40549	7.7723	7.12481	7.139	7.43189	7.54338	7.4005	7.43203	7.62771
Ccl2	3.19627	7.21032	7.14877	6.22106	9.54427	7.10921	7.73012	8.83734	7.5581	1.83979	2.48951	2.60781
Ccl3	3.95526	6.33061	4.59418	4.4397	7.99107	5.2295	4.43856	5.14769	4.74341	3.76579	3.65944	3.34477
Ccl7	2.08079	5.27172	4.40154	4.4397	6.46297	5.393	4.49746	5.47889	4.63649	1.10282	-0.510488	1.75981
Ccng2	9.00758	8.88643	9.19657	9.44813	9.44456	8.75557	8.86483	8.80451	8.81869	9.16172	9.06694	9.09788
Ccni	10.9917	10.9996	11.08	11.2037	11.1913	10.886	10.7829	10.8826	10.8331	11.1353	11.127	11.1014
Cd109	3.88815	5.21032	4.8672	5.14014	4.60237	5.44363	5.34546	5.32277	4.45961	3.91018	4.34749	3.8302
Cd14	4.13968	6.17861	5.59418	5.89913	7.7723	6.46829	5.02353	6.25958	5.84294	2.97729	3.18995	3.24524
Cd163	3.49583	4.59365	3.81657	4.4397	4.93941	4.90758	4.98289	4.10038	4.89025	3.91018	3.29687	3.68581
Cd24a	7.12519	6.44165	6.76411	6.86597	6.74676	7.04508	6.99315	7.28095	7.0756	6.73703	6.89039	7.15898
Cd300lf	2.30318	4.3872	3.17914	4.4397	5.39884	4.393	4.898	5.23788	4.18398	1.10282	0.489512	1.75981
Cd33	4.40272	5.14619	4.8672	5.3939	5.5639	5.97797	5.02353	5.40294	4.79403	3.68778	4.69897	4.48228
Cd47	10.9434	10.727	10.7766	10.8816	10.9544	10.8229	10.768	10.7258	10.7117	10.8279	10.8765	10.9422
Cd6	4.58329	3.68676	3.00922	4.4397	4.35445	4.67311	3.43856	3.89393	4.02351	3.91018	4.3964	4.68581
Cd68	6.48451	6.89621	6.00922	6.70649	7.09591	6.88943	6.8536	7.02638	6.59426	6.28604	6.2577	6.48228
Cd70	3.40272	4.00869	4.17914	3.89913	4.60237	4.04508	3.17553	3.51542	3.10598	4.47206	4.44371	4.48228
Cd74	5.95526	6.3872	6.96342	6.19459	6.8463	6.71493	5.91969	6.32277	6.4279	5.47206	5.84706	5.97704
Cd83	8.75086	8.64676	8.8262	8.93556	8.87408	9.38331	9.00335	9.1679	9.06533	8.35391	8.64686	8.5147
Cd84	4.95526	4.85668	4.91611	4.68763	4.93941	5.393	4.8078	4.94838	4.84294	4.47206	4.44371	4.43788
Cd86	3.95526	4.59365	4.00922	5.52717	5.10933	4.90758	4.898	5.36341	4.39548	3.60532	4.34749	4.72329
Cdc25a	7.14688	7.41468	7.58665	7.42839	7.30864	7.71493	7.8136	7.44142	7.4359	7.36335	7.3964	7.32053
Cdc7	6.56192	6.44165	6.69572	6.7251	6.76384	5.71493	5.76049	6.25958	5.84294	6.57314	6.54479	6.81292
Cdk20	7.05042	7.17861	7.4101	7.37044	7.50419	7.06138	7.20233	6.61975	7.00214	7.01771	7.03641	6.7688
Cdkn1a	7.97561	10.6366	10.0672	10.1896	10.7828	10.7988	10.7902	10.9333	11.1296	8.4486	8.20719	8.28337
Cdkn1c	6.12519	6.41468	6.63858	6.19459	5.93941	6.17061	6.10153	6.71705	6.04458	5.62638	6.02867	6.05259
Cflar	7.27719	7.90593	7.79712	7.7251	8.31445	7.7252	7.18452	7.59437	7.2936	7.38205	7.16194	7.14524
Chek1	4.98768	4.68676	5.05361	5.24706	4.93941	5.04508	4.898	4.71705	4.52101	4.42475	4.77491	4.68581
Chek2	4.35381	4.00869	4.8672	5.64916	4.74676	5.44363	4.31303	4.19349	3.52101	4.10282	4.48951	3.89731
Chn2	9.32238	10.7808	10.7337	11.0718	10.9829	10.9042	10.7454	9.97321	10.3904	10.5044	10.5895	10.088
Chst8	6.79045	6.66404	6.8294	6.93156	6.86224	7.34054	6.8078	7.07613	6.379	6.80326	6.8989	7.03034
Chuk	9.15582	8.5694	8.89492	8.87849	8.74676	8.3472	8.08242	8.50183	8.13081	8.68778	8.84706	8.94171
Cidea	5.64558	6.46812	6.46865	6.46207	6.50419	6.60802	6.46831	6.02638	6.16487	5.76579	5.65944	5.94568
Cideb	5.16825	5.27172	5.25715	5.7251	5.35445	5.49254	5.02353	5.61975	5.39548	5.10282	5.27087	5.34477
Cks1b	5.72465	6.24135	5.79058	6.3939	6.23709	6.17061	5.60849	6.23788	6.10598	5.91018	5.61879	5.81292
Cldn5	7.78585	7.17861	7.71658	7.22106	7.59285	7.84304	7.30481	8.05147	6.76894	7.96907	7.70383	7.85574
Clic4	8.90097	9.47139	9.57337	9.40837	9.89167	9.35714	9.44044	9.89219	9.56905	9.29429	9.22422	9.35972
Cln3	6.62511	6.04431	6.62393	6.22106	6.44191	6.20036	5.66096	6.10038	5.76894	6.31228	6.42025	6.28337
Clstn1	11.2503	11.3521	11.4186	11.128	11.4531	11.1219	10.8746	11.6034	11.3246	11.2044	11.4065	11.4463
Cnn2	6.16825	6.64095	6.81657	6.68763	6.74676	6.83358	6.99315	6.49727	6.53596	6.29922	6.335	6.1658
Cnp	12.8885	12.3266	12.5779	12.3943	12.3747	12.617	12.2965	12.4734	12.4399	12.5397	12.8417	12.777
Cntnap2	9.36927	9.34854	9.68341	9.52451	9.52437	9.23311	9.30069	9.64882	9.47133	9.46914	9.48245	9.36714
Coa5	9.54975	9.62927	9.41223	9.28205	9.57362	9.28955	9.20012	9.47889	9.55627	9.69403	9.63034	9.62771
Col6a3	4.35381	4.59365	3.17914	4.34659	4.93941	4.90758	4.24592	4.44142	3.84294	3.91018	3.48951	4.60781
Cotl1	9.40272	9.96288	9.81174	9.79945	10.1889	9.78286	9.47748	9.86768	9.69926	9.50796	9.66319	9.57871
Cox5b	13.4073	13.1203	13.1591	13.3496	13.1438	13.3182	13.2069	13.2098	13.1479	13.2296	13.2919	13.2327
Cp	6.45002	8.35918	8.37116	8.31007	8.57362	8.90306	9.0459	9.18501	8.60139	6.36335	6.21743	6.54641
Creb1	8.56997	8.46812	8.44385	8.77955	8.40973	8.01191	8.07277	8.10638	8.01287	8.36021	8.4782	8.3327
Crebbp	10.5279	10.4665	10.4625	10.5958	10.5712	10.3338	10.4433	10.3458	10.3337	10.4127	10.4335	10.4699
Crem	7.22375	6.77422	6.70966	6.97886	7.09591	6.2295	5.94107	6.51542	5.98045	7.02565	7.19687	7.14524
Crip1	7.16116	7.09615	7.20889	7.08356	6.95436	7.48047	7.00335	7.18217	7.40366	7.11777	7.06694	7.22579
Csf1	7.86652	7.82631	8.09137	8.1879	8.19365	8.69417	8.41202	8.6447	8.32837	7.44267	7.71833	7.58254
Csf1r	8.13607	7.401	8.0645	7.55864	7.89361	7.14024	6.71158	7.68534	6.94728	7.97319	7.94072	8.03034
Csf3r	4.58329	5.27172	4.17914	4.83202	5.48373	4.75557	3.94107	3.65292	3.63649	3.51786	3.57697	3.96145
Csk	7.94291	7.84663	8.04814	7.9475	8.10264	8.03686	7.66096	7.94168	7.82479	8.11032	8.10422	8.04151
Ctsf	9.15582	9.6175	9.72861	9.78843	9.69207	10.1762	9.60012	9.80636	9.65715	9.13624	9.12432	9.12088
Ctss	7.61995	8.01767	8.36237	8.36452	8.19994	7.57433	7.33742	8.12423	7.45175	7.28604	7.2377	7.39208
Cx3cl1	9.87412	9.05745	9.09933	9.03962	9.07555	8.68368	8.45352	8.55104	8.5763	9.5108	9.7668	9.71051
Cx3cr1	8.09945	5.3872	7.43548	6.70649	6.87801	5.34054	4.8078	5.55104	4.89025	7.93992	7.84266	7.85995
Cxcl10	2.49583	7.54474	7.08603	7.11213	9.116	7.51639	6.73625	8.49727	7.4359	3.42475	2.29687	2.43788
Cxcl9	2.30318	4.77422	4.8672	5.08356	5.67638	5.71493	3.55404	5.61975	4.39548	2.97729	1.48951	2.24524
Cycs	5.08079	4.93469	5.25715	5.56899	5.21243	5.10921	5.52603	5.32277	5.06533	5.42475	5.2444	5.56717
Cyp27a1	4.62511	5.00869	5.40154	5.60963	5.63985	6.14024	5.37716	5.61975	5.71741	4.51786	5.01307	4.8302
Cyp7b1	6.96343	6.91558	7.08603	7.16762	6.89361	7.1555	6.72397	7.40294	6.79403	6.74668	6.85583	6.91362
Cytip	3.08079	4.93469	4.17914	4.4397	5.10933	4.393	5.17553	5.23788	5.02351	3.2183	3.18995	3.34477
Dab2	5.19627	5.54474	5.62393	5.02467	6.05489	5.63004	6.00335	5.77845	5.45961	4.97729	5.0441	5.36862
Dapk1	10.0301	10.2201	10.1615	10.2357	10.2186	10.0553	10.3344	10.3381	10.4229	9.89724	9.74572	9.86415
Ddb2	5.83568	6.6175	6.75069	6.4841	6.60237	5.7951	5.73625	6.61975	5.86679	6.31228	6.28393	6.49317
Ddx58	5.58329	6.81604	6.66743	6.74348	7.08237	6.56293	6.48296	6.92141	6.49064	5.68778	5.69897	6.00774
Dicer1	8.47882	8.50694	8.75405	8.59452	8.55902	8.83831	8.96734	8.66516	8.78467	8.4633	8.47535	8.49587
Dlg1	10.3974	9.89865	10.044	10.1879	10.101	9.75808	9.74539	9.87473	9.81563	10.2568	10.2676	10.3553
Dlg4	11.5484	11.616	11.5195	11.1634	11.7628	10.9531	10.8767	11.6488	11.5327	11.9554	11.9763	12.2258
Dlx1	7.51264	7.72018	8.22354	8.54299	8.46819	7.31357	7.64802	7.17077	7.23983	8.67014	7.50632	8.21267
Dlx2	5.13968	5.27172	5.53278	5.93156	6.1618	4.83358	5.27987	5.51542	5.45961	5.82164	5.3224	5.60781
Dnmt1	7.30318	7.24135	7.36677	7.27259	7.40973	6.53984	6.55404	7.21586	6.86679	7.36961	7.38433	7.24524
Dnmt3a	7.80417	7.41468	7.45216	7.31007	7.65823	7.36701	7.30481	7.34324	6.90184	7.60532	7.68918	7.75981
Dock1	8.02721	7.66404	7.66743	7.59957	7.61184	7.50451	7.44606	7.51542	7.05499	7.74668	7.82936	7.94568
Dock2	5.11054	4.77422	5.05361	5.14014	4.87801	4.17061	3.8536	4.28095	4.52101	3.97729	4.44371	4.52535
Dot1l	6.90522	6.04431	6.60913	6.54823	6.54427	6.36701	6.12039	6.82285	5.71741	6.6368	6.7563	6.94568
Dst	9.38	8.66404	8.98936	8.96718	9.0055	8.74047	8.6018	8.86237	8.5097	8.90372	9.10606	9.28337
Dusp7	10.0751	9.8057	9.9605	9.62953	10.0584	9.50451	9.61016	9.9879	9.81103	10.0734	10.169	10.2652
E2f1	6.74376	6.66404	6.53278	6.60963	6.60237	6.96069	6.8078	6.86591	6.86679	6.13257	6.61879	6.63756
Eed	8.64303	8.70913	8.8765	8.90323	8.80566	8.67841	8.62839	8.32792	8.3539	8.73461	8.80466	8.71401
Eef2k	7.40872	8.38024	8.30384	8.05441	8.31445	8.31357	8.16194	8.55543	8.55444	7.50654	7.79329	7.98091
Egfr	5.45002	6.04431	5.53278	5.56899	5.52437	6.20036	5.27987	5.8082	5.25798	5.10282	5.21743	5.52535
Egr1	12.0723	10.6307	11.5455	11.3338	11.3303	10.9053	10.616	10.6993	10.872	11.8406	12.3055	12.2708
Ehmt2	10.8194	10.7729	10.8476	10.7796	10.8741	10.2385	10.1619	10.4684	10.3401	10.7992	10.8069	10.8248
Eif1	12.3561	12.5725	12.5016	12.5651	12.5507	12.7059	12.8742	12.7533	12.911	12.4473	12.4612	12.4024
Emcn	5.11054	5.85668	5.68164	5.24706	5.8463	5.97797	5.66096	5.44142	5.32837	4.91018	4.94894	5.56717
Emp1	4.25072	5.14619	4.81657	4.60963	4.93941	5.49254	5.27987	5.86591	5.25798	4.42475	4.13337	3.75981
Enpp6	6.12519	5.77422	5.40154	5.76163	5.35445	5.2295	4.98289	4.83734	5.02351	5.35075	5.82936	5.84727
Entpd2	4.66575	5.00869	5.36677	4.96326	5.1618	5.10921	4.71158	5.23788	4.69094	4.42475	4.81144	4.8302
Eomes	3.30318	5.07908	6.95173	6.96326	7.37682	5.44363	6.26299	5.05147	4.84294	7.26605	5.67934	6.53592
Ep300	9.10131	9.15843	9.15897	9.20125	9.35163	8.7951	9.01851	9.02954	8.91905	9.06282	9.21061	9.31286
Epg5	8.41469	8.69799	8.76411	8.67332	8.54427	7.9432	7.18452	8.22691	7.68424	8.43374	8.42909	8.48501
Erbb3	5.98768	5.33061	6.07531	5.68763	6.18734	5.49254	4.76049	5.65292	4.74341	6.04142	6.13337	6.39208
Ercc2	8.4442	8.30881	8.38426	8.56382	8.50927	8.6355	8.07277	8.38825	8.31543	8.42475	8.44951	8.55423
Esam	6.35381	5.77422	6.89186	6.66852	6.42054	6.81447	6.56785	6.71705	6.50591	6.02565	6.27087	6.36862
Ets2	9.38	9.96288	9.74393	9.85966	10.0269	9.82405	9.88978	9.96002	9.86827	9.32521	9.41877	9.37746
Ezh1	7.57264	8.24135	8.16404	8.47862	8.23709	8.50451	8.08722	8.30723	7.9859	7.51786	7.53936	7.70467
Ezh2	7.79504	7.88643	8.14877	8.3939	8.21243	8.03686	8.13437	8.09436	8.03408	7.91446	7.78413	7.8259
F3	8.43834	8.8005	9.05088	9.17779	8.93941	9.22227	8.98803	8.88349	8.8815	8.20436	8.32556	8.3804
Fa2h	7.97561	7.22592	7.51701	7.34659	7.46297	7.38006	6.21115	7.15927	6.56541	7.66761	8.15485	8.00394
Fabp5	11.0557	10.9299	10.875	10.7537	10.82	10.8768	10.8953	11.1455	11.0222	10.989	11.1908	11.1483
Fadd	5.13968	5.07908	4.91611	5.4397	4.60237	5.17061	4.55404	4.51542	4.45961	5.00971	5.37215	4.43788
Fancc	6.31601	6.30147	6.36677	6.54823	6.79739	5.97797	5.60849	6.23788	5.4279	6.2183	6.66942	6.60781
Fancg	6.83568	6.51965	7.09668	7.02467	6.87801	6.0775	5.06306	6.05147	5.55076	6.54023	6.58754	6.65705
Fas	4.01939	5.00869	5.29462	5.19459	5.93941	5.9432	5.46831	5.10038	4.93605	3.83979	4.2444	3.68581
Fbln5	5.42657	6.30147	6.7774	6.68763	6.50419	7.31357	6.55404	6.73265	6.53596	5.27275	5.51188	5.34477
Fcer1g	5.47311	6.14619	6.43548	5.99429	6.8463	6.04508	5.78434	6.25958	5.79403	4.72731	5.10422	5.05259
Fcgr1	5.5182	5.93469	6.59418	6.52717	6.712	5.2295	5.21115	6.21586	4.84294	5.13257	5.16194	5.11031
Fcgr2b	5.58329	6.85668	7.12816	7.05441	7.55412	6.81447	7.11099	7.20472	6.25798	5.66761	5.69897	5.74166
Fcgr3	5.30318	6.30147	6.15897	6.4397	6.72949	6.56293	5.46831	6.12423	5.60848	5.16172	4.94894	4.96145
Fcrls	6.35381	5.00869	5.36677	5.08356	5.30864	4.393	3.66096	4.83734	3.25798	6.20436	5.98136	6.24524
Fen1	7.21007	7.59365	7.70966	7.77062	7.66733	8.06138	8.30893	7.87297	8.0858	6.93571	7.31606	7.26443
Fgf13	11.2747	10.8109	10.9822	10.9185	10.7164	10.5311	10.6642	10.7548	10.8697	11.1168	11.1571	11.238
Fgl2	5.19627	5.68676	5.89186	5.64916	6.33173	5.34054	5.24592	5.94838	5.32837	4.60532	4.57697	4.60781
Fkbp5	7.25738	9.35564	8.92211	9.01713	9.37126	8.96935	8.96474	9.40781	9.39138	7.32521	7.2577	7.44351
Flt1	5.37847	6.14619	6.15897	5.4841	5.5639	6.01191	4.898	6.34324	4.89025	5.42475	5.63926	5.88083
Fos	8.93046	7.49411	8.66743	8.72972	8.82205	8.14789	7.51181	8.38825	8.71084	8.39744	8.99135	9.05993
Fscn1	11.3224	11.249	11.1033	10.8169	11.3552	10.6396	10.9318	11.4084	11.3738	11.5836	11.6281	11.6817
Fyn	10.5416	10.375	10.4666	10.4495	10.5541	10.3102	10.432	10.3784	10.4047	10.5718	10.6291	10.5984
Gadd45a	8.13607	8.21032	8.07531	8.43406	8.32599	8.25807	8.24592	8.22691	8.0858	7.88418	8.19687	8.01908
Gadd45g	6.42657	7.1297	7.48495	7.19459	7.61184	7.06138	6.76049	7.3734	7.0756	7.01771	6.68918	6.9217
Gal3st1	6.74376	6.66404	6.59418	5.76163	6.58327	6.49254	5.96213	6.87999	6.00214	6.57314	7.10422	7.09609
Gba	7.61477	7.42822	7.59418	7.47313	7.76384	7.75557	7.26299	7.56853	7.24893	7.46623	7.47251	7.3144
Gbp2	4.78123	9.0487	9.21867	8.91948	9.50673	8.31357	7.6545	8.83373	8.18872	4.04142	4.77491	4.13832
Gclc	9.05425	9.12555	9.09668	9.09075	9.10933	9.10528	9.14362	9.33048	9.37276	8.93571	9.09314	9.05075
Gdpd2	5.85338	5.14619	5.56381	5.76163	4.93941	5.71493	4.24592	5.28095	4.98045	5.51786	5.37215	5.48228
Gja1	10.3413	10.2885	10.7979	10.7851	10.3726	10.6382	10.2384	10.5132	10.1418	10.4112	10.3676	10.3205
Gjb1	8.05807	6.44165	7.50107	7.28519	7.04095	7.31357	6.12039	7.12423	6.36232	7.62115	8.04026	7.90956
Gna15	4.95526	4.14619	4.65307	4.60963	5.1618	4.67311	3.8536	4.19349	3.52101	4.64714	4.65944	4.52535
Gpr34	7.07326	4.00869	4.76411	4.89913	4.35445	3.393	3.31303	3.65292	3.39548	6.71753	6.93246	6.75077
Gpr62	7.17531	6.83651	6.84211	6.81474	6.90904	7.41854	7.139	6.97485	7.02351	6.98546	7.29687	7.19943
Grap	5.01939	4.3872	4.8672	4.83202	4.26134	4.83358	4.8536	4.65292	4.63649	4.32521	4.81144	4.96145
Gria1	10.9634	11.3733	11.1659	11.0654	11.3523	10.7878	10.6983	11.2379	11.1128	11.1867	10.9356	11.3403
Gria2	12.3048	11.8784	12.1523	12.1196	11.9548	11.4026	11.2841	11.7911	11.5355	12.108	12.1677	12.3251
Gria4	10.2432	10.224	10.58	10.592	10.4299	10.3305	10.1642	10.2609	10.0407	10.4713	10.4444	10.447
Grin2a	7.66575	7.93469	7.98076	7.35857	8.01266	7.41854	7.25448	7.78595	7.74341	7.8798	7.71833	7.80857
Grin2b	10.9573	10.5861	10.6878	10.5869	10.4978	9.88027	10.263	10.5289	10.4791	10.9834	10.8277	11.0257
Grm2	8.66074	8.5755	8.87958	8.53246	8.9469	8.29989	8.10627	8.36841	8.28035	8.75865	8.80466	8.91159
Grm3	9.6341	9.02661	9.09403	9.20125	9.00908	8.83831	8.5747	8.68534	8.6876	9.4066	9.48387	9.51336
Grn	8.56461	9.0399	9.13334	8.93156	9.181	8.95197	8.63168	9.11235	8.83993	8.50938	8.68427	8.63756
Gsn	9.14508	9.0399	9.14365	8.99429	9.14235	9.25807	8.98031	9.05458	9.03145	8.85101	9.13156	9.00013
Gstm1	5.81776	5.44165	6.33115	6.32235	5.9983	5.90758	5.46831	5.77845	5.69094	5.66761	5.81144	5.97704
H2-T23	4.92209	5.59365	5.9865	5.29768	6.37682	5.28609	4.31303	5.51542	4.89025	4.51786	4.98136	4.79544
H2afx	9.54022	9.44165	9.55032	9.3939	9.51179	9.38006	9.30893	9.34831	9.43988	9.53606	9.68057	9.49452
Hat1	8.739	8.3872	8.48495	8.71583	8.48887	8.30675	8.38498	8.20472	8.47521	8.81018	8.68918	8.84302
Hcar2	2.08079	5.33061	4.70966	4.68763	5.9983	4.75557	4.10153	5.65292	3.25798	1.83979	2.81144	2.24524
Hdac1	7.96343	8.31611	8.18913	8.27259	8.1618	8.03686	7.38498	7.9282	7.80024	7.97319	7.98136	8.06724
Hdac2	10.6379	10.1926	10.3027	10.5456	10.2643	9.97367	9.86623	9.81737	9.93887	10.6316	10.4661	10.4273
Hdac4	7.90946	7.97216	7.88574	7.88265	8.15535	7.52816	7.20233	7.84454	7.54338	8.07245	8.01699	8.09609
Hdac6	8.532	8.13797	8.3221	8.40549	8.42054	8.2077	8.20233	8.17648	8.20284	8.14722	8.3065	8.35972
Hdc	4.19627	4.49411	5.29462	4.76163	6.63985	4.75557	4.71158	4.83734	4.74341	4.32521	4.13337	4.08174
Hells	5.22375	5.49411	5.46865	5.96326	5.30864	5.7951	5.43856	6.12423	5.81869	5.27275	5.18995	5.50397
Hif1a	10.9465	10.9394	11.0557	11.2095	11.0532	11.1762	11.3806	11.16	11.2011	10.9639	11.0077	10.9619
Hilpda	5.37847	5.54474	5.76411	5.56899	6.08237	5.87105	5.31303	6.00084	5.69094	5.74668	5.44371	5.52535
Hira	8.68565	8.46154	8.57146	8.57413	8.57845	8.75557	8.78434	8.68934	8.79403	8.67521	8.60586	8.71865
Hmgb1	10.8881	10.8454	10.5904	10.8618	10.7175	10.7618	10.9758	10.6166	10.7831	10.9016	10.7633	10.7965
Hmox1	5.27719	5.81604	5.62393	5.34659	6.89361	5.17061	6.26299	6.49727	5.98045	4.97729	5.34749	5.32053
Homer1	11.9092	11.0388	10.9886	11.1306	10.9719	10.7046	10.8295	10.8283	10.88	11.882	11.8134	11.7618
Hpgds	5.32872	3.68676	5.21867	4.60963	4.35445	3.393	4.10153	3.77845	4.02351	4.91018	4.91578	5.41516
Hprt	10.2109	10.1297	10.1488	10.1384	10.1325	10.0224	9.96343	10.0421	10.184	10.1417	10.2569	10.2644
Hps4	6.18233	6.24135	6.07531	5.99429	6.39884	5.87105	5.139	6.21586	5.4279	6.20436	6.13337	6.54641
Hrk	8.05042	8.1297	7.34014	7.58945	8.05489	7.34054	7.5747	8.03898	7.45175	7.93149	8.11156	8.00394
Hsd11b1	7.31601	7.3872	7.53278	8.01713	7.80566	8.44983	7.88703	8.28625	7.74983	7.47786	7.81144	7.86834
Hspb1	6.35381	7.35918	7.27601	7.25988	7.93188	7.28609	7.69909	7.84454	7.22145	6.59467	6.48951	6.60781
Hus1	7.20319	7.16249	7.36677	7.08356	7.21243	7.02859	6.8536	7.20472	7.00214	7.0801	7.17601	7.35077
Icam2	4.58329	5.21032	5.59418	5.86597	5.21243	6.2295	4.94107	5.14769	4.74341	4.47206	4.81144	4.86415
Ifi30	4.98768	6.51965	6.53278	6.66852	6.712	6.393	5.94107	6.65292	5.91333	5.2183	5.16194	5.19277
Ifih1	5.83568	6.07908	6.23804	6.29768	6.62123	5.58565	5.49746	5.8082	6.12588	5.24578	5.21743	5.64734
Ifitm2	7.01153	9.00417	8.59793	8.50579	9.13908	9.0974	9.24377	9.36091	8.90184	7.12519	7.01307	7.00774
Ifitm3	7.68565	10.7147	10.8374	10.4184	11.1243	10.494	10.5064	10.8588	10.3811	7.923	7.93659	7.91362
Ifnar1	8.43541	8.76891	8.72003	8.35857	8.80566	8.6355	8.43856	8.82285	8.75304	8.4545	8.73269	8.73709
Ifnar2	7.09574	7.1297	6.75069	6.84909	7.14886	7.52816	7.32121	7.3734	7.41178	6.93571	7.05937	7.01531
Igf1r	7.71015	7.99054	7.9979	7.92352	8.29696	7.48047	7.31303	7.8082	7.57991	7.72731	7.71833	7.81292
Igf2r	7.11788	7.25661	7.33115	7.19459	7.54427	6.83358	6.8536	7.11235	6.94728	6.99359	7.10422	7.28963
Igsf10	4.70528	5.07908	5.09668	5.7251	5.44191	5.28609	4.898	5.44142	4.57991	5.00971	5.07447	4.68581
Igsf6	2.81776	4.85668	3.59418	4.34659	5.74676	4.83358	5.10153	5.28095	5.02351	3.32521	3.29687	3.24524
Ikbkb	8.68565	8.37326	8.59793	8.71117	8.64447	8.1781	7.81939	8.00084	7.95286	8.77289	8.63162	8.6691
Ikbke	3.19627	4.00869	3.81657	3.60963	5.26134	5.28609	4.55404	4.71705	4.74341	2.83979	3.48951	3.02285
Ikbkg	7.43834	7.64095	7.39292	7.47313	7.57362	7.49254	7.27987	7.55104	7.37068	7.39438	7.42615	7.59775
Il10rb	6.74376	6.41468	6.36677	6.54823	6.95436	6.56293	6.8536	6.66922	6.4279	6.57314	6.5556	6.61779
Il15ra	4.70528	5.00869	4.59418	5.02467	5.21243	5.34054	4.898	5.00084	5.1455	4.10282	4.81144	4.92974
Il1a	4.13968	6.17861	4.8672	4.24706	7.59285	4.75557	3.94107	4.44142	3.52101	3.42475	2.29687	2.60781
Il1b	3.49583	6.41468	3.59418	3.24706	7.83826	4.04508	4.43856	4.94838	3.74341	3.2183	1.48951	2.89731
Il1r1	5.83568	6.68676	6.95173	6.89913	7.02687	7.0775	7.00335	7.34324	7.20284	5.66761	5.69897	5.68581
Il1r2	2.81776	5.73115	3.17914	4.60963	6.5639	4.97797	5.68649	6.92141	5.89025	2.83979	1.48951	2.89731
Il1rap	8.36001	8.03549	8.21379	8.13319	8.25531	8.09344	7.82515	7.85882	7.90184	7.81248	8.14772	8.03407
Il1rl2	3.66575	4.77422	3.70966	5.3939	4.44191	4.90758	4.37716	5.19349	3.52101	3.32521	3.88183	3.43788
Il1rn	2.49583	6.79528	4.59418	3.02467	8.55902	4.90758	4.17553	4.58581	3.39548	-0.482141	2.94894	1.75981
Il2rg	3.74376	4.77422	4.96342	5.3939	5.712	5.17061	5.02353	5.10038	4.25798	3.68778	3.65944	4.02285
Il6ra	4.85338	6.11302	6.23804	6.32235	5.78071	6.75557	6.24592	6.65292	6.66397	4.37584	5.13337	5.19277
Inpp5d	4.01939	5.14619	4.65307	4.76163	4.87801	4.28609	4.24592	4.77845	3.84294	4.32521	3.81144	4.29586
Iqsec1	11.0213	10.79	10.8366	10.8586	10.9176	11.145	11.06	11.0515	10.99	10.6459	10.8509	10.7761
Irak1	6.79045	7.00869	6.90404	6.86597	7.10933	6.88943	6.49746	6.87999	6.83087	6.81248	6.7469	6.60781
Irak2	7.09574	7.27172	7.22839	6.93156	7.5639	6.99504	6.93042	7.15927	6.84294	7.34441	6.89039	7.21267
Irak3	4.19627	5.07908	4.76411	5.08356	5.35445	6.41854	5.63496	5.89393	5.2936	3.68778	4.07447	3.43788
Irak4	5.01939	5.21032	5.29462	5.4397	5.93941	4.83358	4.76049	5.83734	4.02351	5.32521	3.88183	5.02285
Irf1	6.47311	8.42822	8.63858	8.37044	8.85429	7.96069	7.84229	8.74038	8.25798	6.17607	6.48951	6.3327
Irf2	8.64811	8.5755	8.83259	8.784	8.7849	8.51639	8.28405	8.34324	8.21682	8.41873	8.43496	8.528
Irf3	7.6955	7.0618	7.52492	7.73432	7.67638	6.46829	5.52603	6.36341	5.66397	7.56225	7.46106	7.55682
Irf7	4.25072	6.33061	6.65307	5.93156	7.09591	5.83358	5.31303	5.51542	5.4279	3.60532	4.65944	4.13832
Irf8	4.49583	5.14619	5.17914	4.76163	5.74676	4.75557	4.8536	5.05147	4.79403	3.97729	3.81144	4.19277
Islr2	8.70284	9.3872	8.83259	9.02467	9.39884	8.96069	8.8366	9.18217	9.08071	8.77289	8.61105	8.6153
Itga6	7.01939	6.64095	6.8672	6.76163	7.06869	6.9432	6.55404	7.08831	6.04458	6.73703	6.88183	7.00774
Itga7	5.54022	5.73115	5.89186	5.29768	5.96916	6.2295	5.71158	6.17077	5.55076	5.42475	5.69897	6.43788
Itgam	4.81776	4.93469	4.96342	5.02467	5.96916	4.49254	4.8078	5.58581	4.63649	4.80326	5.13337	5.21924
Itgav	7.97561	8.35918	8.54449	8.2406	8.6943	7.93438	7.76649	8.32277	8.02351	8.46623	8.30329	8.50666
Itgb5	8.04658	8.1297	8.46455	8.40549	8.59762	8.61355	7.71779	7.8517	7.72395	8.0057	7.91996	8.06359
Jag1	5.27719	4.85668	5.21867	4.83202	5.26134	5.58565	4.31303	5.00084	4.57991	5.00971	4.94894	5.27077
Jam2	8.16116	7.86667	8.22839	8.25988	8.06181	8.0035	7.6415	7.83734	7.87857	8.2694	8.04026	8.18943
Jarid2	8.19973	8.30881	8.38426	8.59452	8.6943	8.38006	8.58152	8.40781	8.34119	8.34123	8.32556	8.32663
Jun	9.15939	9.25661	9.41436	9.68288	9.57603	8.77052	8.45352	8.86945	8.298	9.31228	8.97936	9.14352
Kat2a	9.45002	9.27172	9.41436	9.09791	9.25833	8.9432	8.9143	9.44379	9.49638	9.52909	9.7303	9.687
Kat2b	7.91368	8.43495	8.40154	8.7251	8.63057	8.7354	8.70223	8.52441	8.46353	7.75626	8.11156	7.91766
Kcnd1	5.78123	6.30147	5.8672	5.79725	5.96916	5.90758	5.76049	5.97485	5.60848	5.60532	5.77491	5.48228
Kcnj10	9.42212	8.62927	9.24523	9.02467	9.10599	9.12092	8.66096	9.35084	8.56176	9.22867	9.48669	9.5346
Kcnk13	4.78123	3.68676	4.25715	5.14014	3.93941	4.58565	3.76049	4.71705	2.93605	4.47206	4.44371	4.99247
Kdm1a	9.68194	9.54474	9.51304	9.66129	9.58567	9.47743	9.54185	9.32019	9.44583	9.62508	9.61751	9.65584
Kdm1b	6.72465	6.30147	6.66743	6.79725	6.72949	6.25807	6.34546	5.86591	6.0858	6.24578	6.42025	6.41516
Kdm2a	9.37541	9.41468	9.40368	9.37044	9.50165	9.02444	8.88978	9.19349	8.95286	9.28935	9.38281	9.37157
Kdm2b	6.57264	6.66404	6.54838	6.58945	6.65823	6.34054	6.27987	6.49727	6.32837	6.64714	6.8989	6.54641
Kdm3a	8.25072	8.07046	8.16909	8.46761	8.32599	8.20036	8.12507	8.05147	7.96947	8.07628	7.99334	8.06359
Kdm4a	7.29024	8.07046	8.15388	7.78843	8.26134	7.69417	7.64802	8.32277	8.16487	7.56771	7.69408	7.89731
Kdm4b	9.02916	8.97678	8.89492	8.87433	9.04445	9.10528	9.10863	9.06693	9.01019	8.64714	8.81369	8.83663
Kdm4c	7.93046	7.98138	7.823	8.01713	7.96178	7.59688	7.61515	7.84454	7.57991	7.77052	7.88612	8.01908
Kdm4d	4.98768	4.49411	4.46865	5.34659	4.87801	5.83358	5.898	5.68534	5.60848	4.83979	4.48951	5.05259
Kdm5a	8.76496	8.8057	8.86409	9.09075	9.0304	8.98653	8.98803	8.93496	8.77526	8.79863	8.67934	8.6667
Kdm5b	9.54975	9.51965	9.66027	9.67332	9.78908	9.27913	9.26934	9.36091	9.22837	9.58125	9.48245	9.57231
Kdm5c	9.58064	9.21423	9.59418	9.65402	9.62824	9.26864	8.86483	8.92141	8.81257	9.50654	9.63544	9.7348
Kdm6a	7.26401	7.48117	7.60913	7.50579	7.58327	7.0775	7.31303	7.40294	7.45175	7.32521	7.4024	7.35675
Kit	7.54022	7.87658	8.20398	8.09791	8.23709	8.08549	7.93575	7.7934	7.65715	7.89724	8.05175	8.1692
Kmt2a	9.59386	9.33422	9.42073	9.41412	9.54427	9.18184	9.18003	9.29152	9.0182	9.42023	9.51742	9.51737
Kmt2c	8.60435	8.69238	8.91009	8.63937	8.97283	7.86177	8.04343	8.47426	8.35812	9.00168	8.88183	9.15898
Lacc1	5.62511	5.68676	5.89186	5.56899	5.712	5.44363	5.76049	5.83734	5.36232	5.35075	4.98136	5.6667
Lag3	4.54022	4.27172	5.00922	5.4397	4.74676	5.10921	4.49746	5.10038	4.32837	4.42475	4.91578	4.60781
Lair1	5.68565	5.21032	5.79058	5.96326	5.48373	5.34054	5.60849	5.55104	5.36232	5.47206	5.5556	5.64734
Lamp1	10.968	11.0076	11.1411	10.9895	11.121	11.1565	11.0204	11.4042	11.2393	10.9706	11.141	11.1696
Lamp2	10.0096	9.92755	10.2003	10.333	10.1586	10.3338	10.1901	10.2075	10.0984	9.75268	9.88505	9.94369
Lcn2	2.95526	11.5808	10.8302	11.3239	11.8657	12.8673	12.7085	12.8251	12.4231	1.51786	3.65944	3.24524
Ldha	12.0218	11.7682	11.6161	11.3231	12.0405	11.1102	11.2507	11.7394	11.6559	12.212	12.3025	12.3017
Ldlrad3	6.84456	6.24135	6.43548	6.58945	6.46297	6.63004	6.45352	6.58581	6.52101	6.66761	6.82043	6.82159
Lfng	7.47311	8.3872	8.33565	8.35857	8.37682	8.75557	8.12507	8.46961	7.9304	7.31876	7.43788	7.46579
Lgmn	10.2314	9.87905	10.1282	10.2678	10.1489	10.4637	10.0872	10.0577	9.96257	9.83979	10.0594	9.95457
Lig1	5.85338	6.07908	6.21867	6.14014	6.35445	5.71493	5.31303	6.30201	5.55076	5.51786	6.02867	5.96145
Lilrb4a	3.74376	6.44165	5.1385	5.29768	7.82205	6.01191	6.40819	6.58581	5.74341	3.68778	2.94894	3.60781
Lingo1	10.9004	10.2413	10.0993	9.88885	10.3865	10.0203	10.1957	10.3496	10.3831	10.6821	10.9236	10.8599
Lmna	8.81098	9.06614	8.89492	8.54299	8.9765	9.2295	9.44979	9.50864	9.5526	8.74668	8.90525	9.07088
Lmnb1	6.64558	6.81604	6.65307	6.79725	6.9983	6.75557	6.59507	6.70128	6.4279	6.70768	6.58754	6.69527
Lrg1	2.95526	6.24135	6.36677	5.29768	5.93941	6.10921	5.71158	6.58581	6.12588	3.91018	4.2444	3.43788
Lrrc3	7.41469	6.85668	6.91611	6.91544	7.06869	7.14024	6.69909	6.89393	7.02351	7.23896	7.14056	7.28337
Lsr	5.97156	6.33061	6.72346	6.68763	7.02687	6.63004	6.31303	6.19349	6.18398	5.66761	5.96525	5.86415
Ltbr	5.13968	5.77422	5.81657	5.93156	5.8463	6.36701	6.31303	6.58581	6.10598	5.51786	5.44371	4.75981
Ly6a	6.91368	9.44165	9.88112	9.34057	9.52437	9.32711	8.24592	9.25688	8.71741	6.99359	7.42615	7.32053
Lyn	5.35381	5.68676	6.03159	6.16762	6.13581	6.01191	5.52603	5.97485	5.55076	5.60532	5.71833	5.60781
Mafb	8.01546	7.90593	8.12816	8.20789	8.02687	7.69417	7.6415	7.72487	7.66397	7.85771	7.99334	7.84727
Mag	8.80417	8.30881	8.51701	8.15395	8.54427	8.86642	8.29655	8.95171	8.6503	8.61326	9.11339	9.05627
Mal	10.4102	10.4763	10.6175	10.2095	10.6537	10.6797	10.3171	10.7462	10.664	10.3	10.6818	10.6947
Man2b1	7.90946	8.11302	8.08068	8.15395	8.24927	8.33384	7.95689	8.26495	8.11596	7.78465	7.71833	7.81292
Map1lc3a	10.7807	10.5494	10.623	10.3391	10.5566	10.3016	10.1879	10.6743	10.5135	10.651	10.9226	10.908
Map2k1	12.5025	12.4023	12.4384	12.5948	12.4581	12.1781	12.3118	12.2663	12.3292	12.4782	12.3832	12.3906
Map2k4	11.5906	11.1635	11.2824	11.4439	11.2093	11.1678	11.2067	11.2836	11.1594	11.3151	11.4125	11.3749
Map3k1	6.40272	6.73115	6.95173	7.02467	7.01266	6.81447	6.51181	6.70128	6.06533	6.75626	6.5556	6.71401
Map3k14	4.40272	4.68676	4.96342	5.29768	5.21243	5.17061	5.06306	5.23788	4.74341	4.2183	4.61879	4.34477
Mapk10	12.4953	12.3693	12.4154	12.5489	12.4036	12.1546	12.1508	12.0879	12.1703	12.4556	12.4855	12.3782
Mapk12	4.70528	5.07908	4.76411	4.24706	5.26134	5.53984	5.52603	4.94838	5.1455	3.42475	4.3964	4.08174
Mapk14	9.2135	9.19058	9.29693	9.44813	9.35445	9.09344	9.06306	9.14477	9.00483	9.06668	9.28879	9.00584
Mapt	11.4453	11.0705	11.2368	11.1341	11.0841	10.7214	10.6513	10.7346	10.765	11.2428	11.3941	11.3716
Mavs	6.73423	7.04431	6.80363	7.15395	6.9838	6.28609	5.87597	6.47889	6.2759	6.50654	6.82043	6.86415
Mbd2	10.4688	10.5085	10.5464	10.5612	10.6932	10.5758	10.6802	10.6018	10.7018	10.4104	10.3836	10.3993
Mbd3	9.60827	9.43495	9.56189	9.66611	9.52687	9.64634	9.29031	9.50864	9.54523	9.65741	9.5188	9.62152
Mcm2	4.98768	5.07908	4.96342	5.34659	5.21243	5.2295	5.43856	5.65292	5.74341	5.16172	5.07447	4.64734
Mcm5	6.68565	6.59365	6.48495	6.16762	6.26134	6.67311	6.26299	6.19349	6.02351	6.72731	6.71833	6.7325
Mcm6	6.55111	6.54474	6.43548	6.24706	6.50419	6.97797	6.66096	6.70128	6.60848	6.66761	6.71833	6.2323
Mdc1	6.99567	7.25661	7.29462	7.11213	7.24927	6.9255	6.64802	6.89393	6.98045	7.22522	7.02089	7.13832
Mdm2	9.29349	9.40443	9.5367	9.42839	9.40702	9.16308	9.28823	9.32277	9.33906	9.1991	9.36449	9.43647
Mef2c	12.6437	12.2162	12.2416	12.417	12.1714	12.1068	12.5381	12.3904	12.5095	12.6601	12.572	12.7147
Mertk	6.36619	7.64095	7.62393	7.05441	7.30864	7.02859	6.81939	7.2703	6.94728	6.17607	6.18995	6.65705
Mfge8	7.59386	7.35918	7.38426	7.62953	7.26134	7.34054	7.03351	7.22691	6.75623	7.58932	7.67934	7.55682
Mgmt	4.92209	4.77422	5.00922	5.08356	5.48373	4.58565	3.94107	4.51542	4.84294	4.42475	4.3964	4.56717
Mmp14	5.78123	6.41468	5.9865	5.83202	6.58327	5.9432	6.139	6.21586	5.52101	6.19028	5.77491	5.77773
Mobp	11.1238	11.6373	11.9127	11.8055	11.5946	11.8145	11.1216	11.7855	11.2859	10.5381	10.9273	10.8599
Mog	9.36001	8.5755	9.04539	8.63937	8.64907	9.46216	8.85923	9.15927	9.0182	8.90372	9.29364	9.11912
Mpeg1	6.55111	6.5694	6.72346	6.3939	7.09591	5.87105	5.78434	6.86591	5.52101	6.13257	6.08942	6.49317
Mpg	5.11054	5.33061	5.29462	5.52717	5.35445	5.393	5.139	5.58581	4.93605	4.51786	5.37215	5.29586
Mr1	5.95526	5.64095	6.03159	5.99429	5.78071	6.01191	5.68649	5.77845	5.89025	5.47206	5.59804	5.8302
Mre11a	7.55111	7.401	7.79712	7.69709	7.75533	7.46829	7.56096	7.54222	7.44385	7.55128	7.52293	7.562
Ms4a4a	3.81776	5.81604	5.62393	5.76163	6.10933	5.393	5.71158	5.92141	5.02351	3.42475	3.18995	3.60781
Msh2	9.19106	8.83142	9.0645	9.33149	9.03393	9.10921	8.69909	8.71312	8.74018	8.95249	9.02867	8.99439
Msn	5.22375	6.27172	5.76411	5.99429	6.54427	5.7951	5.49746	6.77845	5.76894	5.00971	5.34749	4.79544
Msr1	3.19627	4.68676	4.65307	4.89913	5.712	5.34054	4.94107	5.68534	4.45961	2.97729	2.81144	2.60781
Mvp	5.56192	6.44165	6.41861	6.64916	6.74676	7.36701	7.59507	7.38331	7.56541	5.74668	5.79329	6.08174
Myc	6.60435	6.85668	6.69572	6.84909	7.30864	7.10921	6.99315	7.31243	6.96947	6.33804	6.335	6.47131
Myct1	4.81776	5.07908	4.59418	5.19459	5.1618	6.04508	4.898	4.77845	4.25798	3.76579	3.94894	4.08174
Myd88	5.87087	6.66404	6.68164	6.70649	7.13581	6.41854	6.55404	6.83734	6.67752	5.64714	5.65944	5.56717
Myrf	8.94291	8.49411	8.97789	8.83631	8.81388	9.04508	8.96995	9.25958	8.79092	8.36961	8.76796	8.63756
Nbn	7.78585	7.64095	7.67455	7.74348	7.42054	7.393	7.8136	7.60288	7.68424	7.55128	7.35988	7.46579
Ncaph	3.74376	4.85668	4.65307	4.89913	4.44191	5.04508	4.60849	4.94838	3.74341	4.68778	4.29687	3.96145
Ncf1	4.66575	5.97216	5.91611	6.16762	6.67638	5.10921	5.139	5.51542	5.02351	4.32521	4.3964	5.21924
Ncor1	9.93358	10.2736	10.1653	10.0322	10.381	9.67046	9.70691	10.1462	10.064	10.3155	10.2692	10.4686
Ncor2	9.58064	9.20246	9.34237	9.31929	9.47079	9.18927	9.11335	9.4927	9.13818	9.592	9.51188	9.63141
Nefl	10.4986	10.473	10.6239	10.1332	10.6024	9.98439	9.75899	10.8036	10.3528	10.4449	10.6916	10.7604
Nfe2l2	5.45002	5.85668	5.76411	5.64916	5.8463	5.10921	5.52603	6.28095	5.02351	5.27275	5.34749	5.72329
Nfkb1	7.43247	7.67544	7.77077	7.70649	8.01266	7.48047	7.25448	7.62812	7.25798	7.4545	7.72313	7.70935
Nfkb2	4.70528	5.14619	5.1385	4.68763	5.78071	5.17061	5.46831	5.94838	4.63649	4.51786	4.61879	4.75981
Nfkbia	5.62511	7.25661	7.05361	6.89913	7.48373	7.25807	7.21115	7.6447	7.22145	5.56225	5.69897	6.0378
Nfkbie	5.16825	5.3872	5.36677	5.64916	6.10933	5.67311	5.49746	5.71705	5.69094	5.35075	5.63926	5.43788
Ngf	5.87087	4.93469	5.40154	5.60963	5.48373	5.49254	5.06306	5.71705	5.10598	5.32521	5.29687	5.79544
Ngfr	4.58329	4.77422	4.81657	4.83202	4.81388	5.2295	4.49746	4.83734	4.57991	4.32521	4.07447	4.29586
Ninj2	4.78123	4.14619	4.25715	4.14014	3.81388	3.75557	4.10153	3.36341	3.84294	4.42475	4.29687	4.79544
Nlgn1	10.6782	10.3958	10.5298	10.4112	10.4446	10.3355	10.2736	10.5696	10.3696	10.4217	10.4546	10.5087
Nlgn2	11.1678	11.1876	11.1436	10.893	11.2256	11.0725	11.0854	11.4521	11.3888	11.1912	11.2969	11.4166
Nlrp3	4.30318	4.77422	4.65307	4.83202	6.67638	5.393	4.8536	5.51542	5.02351	4.83979	4.18995	4.19277
Nod1	4.49583	5.27172	5.8672	5.64916	6.1618	5.44363	4.8536	5.71705	4.98045	4.60532	4.94894	5.05259
Nostrin	4.40272	4.59365	3.81657	5.02467	4.9983	5.10921	4.17553	4.77845	4.32837	4.47206	4.34749	4.60781
Npl	6.79045	6.46812	6.73714	6.4397	6.6943	5.7951	6.04343	5.89393	5.74341	6.6368	6.72792	6.65705
Npnt	7.84898	7.91558	8.18414	8.03962	7.72949	7.44363	7.73625	7.88698	7.79403	7.74668	7.66444	7.79103
Nptx1	11.2747	11.3279	11.2813	11.3406	11.6329	11.358	11.3559	11.5261	11.3712	11.2135	11.2322	11.3564
Nqo1	6.40272	7.09615	6.95173	7.06906	7.02687	7.50451	6.898	7.01367	7.26697	6.48364	6.34749	6.57743
Nrgn	13.195	12.9667	12.9652	12.6574	12.9269	12.4197	12.5368	13.0458	12.9777	13.2692	13.3706	13.5128
Nrm	4.45002	5.27172	4.91611	5.24706	5.78071	5.75557	4.43856	5.05147	5.22145	4.51786	5.27087	4.64734
Nrp2	7.43247	7.50694	7.66027	6.9475	7.40973	6.56293	6.5401	7.03898	7.06533	7.51786	7.48951	7.48773
Nthl1	5.60435	5.59365	5.68164	5.79725	5.78071	4.90758	5.27987	4.51542	5.1455	5.4486	5.16194	5.81292
Nwd1	7.79961	8.05308	8.39724	8.27259	8.38787	7.31357	6.78434	7.73265	7.09592	8.05313	8.07071	8.20937
Ogg1	5.92209	6.35918	6.07531	6.14014	6.37682	6.10921	5.78434	6.10038	5.79403	6.02565	5.98136	6.17935
Olfml3	6.89671	6.21032	6.93996	6.58945	6.65823	6.25807	5.87597	6.02638	6.20284	7.05702	7.02867	6.53592
Opalin	9.47024	7.59365	7.51701	7.16762	7.13581	8.2295	7.93042	7.9879	7.95842	9.11777	9.38887	9.54641
Optn	8.33818	8.33781	8.47682	8.28519	8.4472	8.59127	8.46093	8.50183	8.42389	8.08771	8.3537	8.26125
Osmr	4.40272	6.59365	6.34907	6.58945	7.23709	7.0775	7.10153	7.49727	6.86679	3.51786	4.34749	4.68581
P2rx7	5.93877	5.49411	5.56381	5.60963	5.26134	4.75557	4.898	5.23788	4.84294	5.72731	5.67934	5.64734
P2ry12	7.29024	5.21032	5.36677	5.08356	5.712	5.10921	4.10153	5.10038	4.39548	7.20436	7.2577	7.6715
Pacsin1	12.0068	11.7488	11.7724	11.8909	11.8736	11.7098	11.6185	11.7557	11.745	12.0247	12.1448	12.038
Padi2	8.48167	6.79528	7.54838	7.4841	7.18734	6.60802	6.43856	6.63643	6.0858	7.73218	8.17601	8.1624
Pak1	12.8894	12.7274	12.7691	12.8628	12.8233	12.7443	12.7803	12.7271	12.7997	12.919	12.9505	12.9094
Parp1	9.14329	9.55712	9.39939	9.52982	9.45511	8.90306	8.65773	9.01047	8.65373	9.23725	9.07071	9.15727
Parp2	7.68565	7.74204	7.75069	7.83202	7.6943	7.25807	7.33742	7.49727	7.6976	7.81248	7.5928	7.69055
Pcna	9.97763	9.76624	9.84842	10.0096	9.94316	9.941	9.99571	9.8283	9.92616	9.87321	9.86564	9.99535
Pdpn	7.3967	7.49411	7.92808	7.52717	7.87015	7.66246	8.32934	8.47426	7.98045	7.25933	7.09684	7.27077
Pecam1	5.62511	5.93469	6.38426	5.89913	6.08237	5.97797	5.27987	5.94838	5.66397	5.68778	5.7563	5.60781
Pex14	8.9491	8.8005	8.83577	8.98273	8.83826	9.17061	9.09678	9.00406	9.0934	8.86216	8.86889	8.86205
Pik3ca	9.66951	9.6726	9.58097	9.88057	9.8503	9.57149	9.57641	9.45323	9.39548	9.53884	9.61493	9.43082
Pik3cb	9.42657	9.22979	9.37773	9.45372	9.28518	9.17436	9.21992	9.1963	9.10848	9.42023	9.25106	9.20275
Pik3cd	7.11788	6.85668	7.22839	7.45093	7.05489	6.88943	6.42346	6.7934	6.2759	7.11032	6.93246	7.08174
Pik3cg	4.81776	4.49411	4.59418	5.02467	4.74676	4.28609	4.94107	4.71705	3.74341	4.76579	4.3964	4.8302
Pik3r1	9.74138	9.72568	9.6887	10.0265	9.79116	9.43114	9.70379	9.58366	9.5078	9.6368	9.51049	9.35972
Pik3r2	10.6315	10.3503	10.2783	10.3085	10.3906	10.4925	10.3732	10.5311	10.6287	10.6159	10.6775	10.6888
Pink1	11.7591	11.8517	11.8699	11.9569	12.0819	11.9552	11.6505	11.8059	11.8294	11.659	11.7821	11.7542
Pla2g4a	4.62511	4.59365	4.40154	5.08356	4.60237	4.97797	4.24592	4.58581	4.69094	3.91018	4.44371	3.96145
Pla2g5	5.27719	4.77422	5.36677	5.14014	5.05489	5.2295	4.8536	5.00084	5.02351	5.70768	5.82936	5.32053
Plcg2	5.22375	5.49411	5.65307	5.56899	5.96916	5.58565	4.98289	5.58581	5.06533	4.64714	4.84706	5.08174
Pld1	5.93877	6.17861	6.09668	6.34659	6.26134	6.04508	5.94107	6.30201	5.76894	5.9608	5.46679	5.81292
Pld2	5.70528	5.81604	5.40154	5.76163	5.48373	5.87105	5.21115	5.55104	5.25798	5.60532	5.65944	5.64734
Plekhb1	11.3956	10.9382	11.3407	11.2054	11.026	11.413	10.7843	11.2663	10.883	11.0365	11.0617	11.1253
Plekhm1	7.05807	7.27172	7.50906	7.28519	7.63985	6.83358	6.77247	7.33304	6.83087	7.15448	7.34749	7.4768
Pllp	6.99567	5.49411	5.70966	5.14014	4.81388	5.97797	4.98289	5.47889	5.55076	6.55128	6.95712	6.97704
Plp1	13.6514	13.0101	13.3545	12.8881	13.1395	12.7896	12.8508	13.1961	13.1163	13.4751	13.7269	13.7205
Plxdc2	8.98768	8.39412	8.74054	8.61463	8.3488	8.36043	8.34946	8.43666	8.05499	8.67773	8.85146	8.80857
Plxnb3	6.82675	5.81604	6.87958	6.16762	6.52437	6.25807	4.66096	6.07613	5.60848	6.4005	6.5556	7.01531
Pmp22	7.01153	6.97216	7.19904	6.50579	7.22481	6.7354	6.45352	7.59437	6.96947	7.35075	7.77028	7.71865
Pms2	8.25072	8.3872	8.05907	8.22106	8.12923	8.6355	8.73625	8.56418	8.61905	8.16532	8.19687	8.39499
Pnoc	5.56192	5.33061	5.21867	5.4397	5.81388	5.63004	4.898	5.32277	5.1455	5.83979	5.48951	5.81292
Pole	3.40272	5.14619	4.81657	4.14014	4.44191	5.10921	4.37716	5.05147	4.57991	4.10282	4.13337	4.02285
Ppfia4	8.40272	8.65254	8.68164	8.77062	8.72077	8.69939	8.11099	8.55104	8.27144	8.56771	8.85802	8.7844
Ppp3ca	13.4116	13.521	13.4165	13.4049	13.238	12.8276	13.3179	13.3335	13.4488	13.3453	13.2854	13.4348
Ppp3cb	12.0845	12.0261	12.0155	12.1001	11.9366	11.7823	11.9851	12.0315	12.0429	12.0948	12.0537	12.0831
Ppp3r1	12.3114	12.7427	12.4506	12.4148	12.6954	12.2114	12.4187	12.645	12.606	12.4534	12.4466	12.54
Prdx1	7.6955	8.07908	7.92808	8.10504	7.7723	8.01191	7.75447	7.69333	7.93605	7.81707	7.80239	7.69527
Prkaca	11.9789	11.7454	11.8381	11.9691	11.8647	12.0332	11.8742	11.8517	11.8305	11.7622	11.9446	11.8565
Prkacb	12.1614	12.2113	12.2089	12.2207	12.1448	11.8559	12.0332	12.2197	12.1403	12.0851	12.1595	12.1684
Prkar1a	12.8103	12.7191	12.7714	12.7196	12.7971	12.5622	12.6608	12.8013	12.8064	12.8351	12.8881	12.8446
Prkar2a	9.96649	9.70635	9.76244	9.85121	9.68312	9.62182	9.85642	9.78781	9.91762	9.87321	9.96119	9.90752
Prkar2b	10.6538	9.83396	9.93106	10.1946	9.82612	9.53984	9.60012	9.57719	9.54892	10.3586	10.4225	10.4152
Prkce	11.739	11.7209	11.5657	11.5298	11.7092	11.4537	11.6064	11.6793	11.8014	11.8474	11.7787	11.7902
Prkcq	6.98768	5.97216	6.00922	6.4841	6.30864	5.90758	6.06306	6.10038	5.66397	6.2321	6.57697	6.62771
Prkdc	7.13245	6.81604	7.15897	7.28519	7.02687	6.58565	6.12039	6.71705	6.69094	6.8929	6.7469	7.00013
Pros1	5.74376	6.27172	6.27601	6.4397	6.39884	5.75557	6.59507	6.73265	6.32837	5.49514	5.27087	5.41516
Psen2	6.64558	6.64095	7.33115	6.89913	7.02687	7.10921	6.59507	7.07613	6.84294	6.64714	6.69897	7.00013
Psmb8	5.25072	7.401	7.7774	7.56899	8.08916	7.14024	6.43856	7.41266	6.93605	4.83979	5.07447	5.32053
Pten	10.8627	11.0607	11.0092	11.2211	11.0242	10.7455	11.1367	11.1109	11.1455	10.9946	10.8893	10.8736
Ptger3	4.92209	5.49411	5.36677	5.56899	5.1618	5.10921	4.43856	5.32277	5.02351	5.00971	4.94894	4.86415
Ptgs2	6.99567	8.0618	7.38426	7.7251	8.31445	8.32036	7.8078	8.52441	7.9859	6.64714	6.68918	6.71401
Ptms	13.0511	13.2738	13.2087	13.0507	13.3398	12.971	12.8741	13.2925	13.2678	13.2901	13.3504	13.3298
Ptpn6	4.66575	4.85668	5.79058	5.3939	5.74676	5.71493	4.8536	5.55104	5.06533	4.42475	4.61879	4.13832
Ptprc	4.08079	4.3872	4.70966	5.14014	5.10933	4.49254	4.94107	5.00084	4.52101	3.76579	4.29687	4.08174
Pttg1	10.4192	10.3627	10.5061	10.5677	10.4192	10.3946	10.2767	10.273	10.3686	10.3882	10.3722	10.2266
Ptx3	2.81776	5.77422	4.65307	4.24706	7.19994	4.58565	5.06306	6.60288	3.74341	3.42475	3.3964	3.24524
Rab6b	12.6978	12.5311	12.5318	12.4902	12.5812	12.2809	12.2001	12.4298	12.3536	12.6332	12.7201	12.7101
Rab7	12.4944	12.295	12.294	12.4148	12.3339	12.395	12.4475	12.3023	12.4181	12.4341	12.4147	12.426
Rac1	12.1424	12.1072	12.1194	12.2555	12.0618	12.0301	12.2254	12.0857	12.1795	12.0936	12.061	12.0233
Rac2	3.88815	4.59365	4.00922	4.83202	4.67638	4.67311	4.8536	4.44142	4.74341	3.2183	3.29687	3.60781
Rad1	8.08829	8.09615	8.12816	8.18117	8.181	8.06946	7.60849	7.55104	7.48295	8.02961	7.94072	7.96536
Rad17	6.91368	6.75285	6.84211	6.89913	6.72949	6.69417	6.79612	6.97485	6.71741	6.81248	6.7563	6.80421
Rad50	6.18233	5.89621	5.8672	6.27259	5.74676	5.71493	5.94107	5.8082	5.57991	5.80326	5.61879	5.75981
Rad51	4.49583	4.00869	4.96342	5.4397	5.1618	5.10921	3.8536	4.65292	4.32837	4.51786	4.77491	4.48228
Rad51c	5.83568	5.73115	5.43548	6.19459	5.81388	5.53984	4.8078	4.83734	4.45961	5.62638	5.69897	5.50397
Rad9a	5.95526	5.93469	6.29462	6.4841	6.54427	5.71493	5.60849	6.17077	5.84294	6.2183	6.16194	6.21924
Rala	9.9031	9.33781	9.46249	9.49499	9.43126	9.28955	9.47015	9.14769	9.2914	9.75626	9.75161	9.76431
Ralb	8.5182	8.68676	8.58287	8.79725	8.87015	8.75557	8.58152	8.69731	8.72395	8.50938	8.55291	8.4294
Rapgef3	8.12882	8.07046	8.46043	8.43406	8.47339	7.90758	7.56096	8.14769	7.52851	8.25257	7.96929	8.27077
Rb1cc1	9.98668	9.71466	9.87804	10.0171	9.80977	9.59688	9.72242	9.62394	9.46353	9.89072	9.81931	9.8631
Rbfox3	11.6481	11.6424	11.5979	11.7779	11.7686	11.7181	11.8205	11.6687	11.8734	11.8044	11.8335	11.7482
Rela	7.17531	7.00869	7.28534	7.16762	7.40973	7.41854	7.27145	7.46028	7.13572	6.96907	7.29687	6.96145
Relb	6.6955	6.66404	6.313	6.24706	6.93941	6.77547	7.09201	7.14769	6.67752	6.32521	6.57697	6.68581
Reln	8.02721	8.30147	8.80038	8.59452	9.16823	8.58565	8.34144	8.67327	8.31543	8.75626	8.53664	8.75756
Rgl1	8.71257	8.92993	8.96342	9.00956	8.91669	8.53984	8.77841	9.33815	8.98318	8.92725	8.80466	8.95555
Rhoa	10.6955	11.2623	11.1243	10.9672	11.2054	11.1772	11.1834	11.3709	11.3454	10.9567	10.9366	10.8788
Ripk1	4.66575	5.00869	5.1385	5.4397	5.74676	5.67311	5.21115	5.14769	4.74341	4.68778	5.10422	4.52535
Ripk2	5.40272	5.64095	5.65307	5.86597	6.08237	6.28609	5.66096	5.89393	5.93605	5.68778	5.63926	5.24524
Rnf8	8.27719	8.53225	8.61285	8.41125	8.60711	8.41854	8.38498	8.66109	8.72069	8.4894	8.5928	8.61281
Rpa1	9.49442	9.47792	9.49706	9.68526	9.52687	9.56864	9.26723	9.21863	9.25798	9.42625	9.44225	9.30979
Rpl28	11.6701	11.7434	11.7299	11.7611	11.7818	11.8472	11.7324	11.7686	11.8103	11.6651	11.709	11.636
Rpl29	11.9749	11.7386	11.7666	11.9341	11.8647	11.8797	11.8533	11.736	11.8586	11.7385	11.8427	11.7727
Rpl36al	10.2041	9.99964	10.0509	10.2487	9.93941	9.97151	9.93708	9.70722	9.9736	10.0858	10.0565	9.99151
Rpl9	11.9723	11.8005	11.9101	11.8733	11.9511	11.7436	11.6284	11.9278	11.8712	11.8406	12.0015	12.0747
Rps10	9.75322	9.8441	9.93255	9.79945	9.77441	9.68368	9.4866	9.75382	9.70754	9.65869	9.81706	9.68818
Rps2	12.0571	11.9762	12.0236	11.8623	12.1139	11.8624	11.7754	12.0894	12.0058	12.0259	12.095	12.0945
Rps21	13.1103	12.818	12.9342	12.8448	12.8182	12.8306	12.6176	12.9964	12.8519	12.9994	13.103	13.1514
Rps3	7.22375	6.87658	7.09668	7.55864	7.36567	7.45601	7.30481	7.30201	7.28478	7.1832	7.14772	6.99247
Rps9	11.8814	11.9547	12.0957	11.9159	12.1197	11.8751	11.6259	11.9944	11.9051	11.9745	12.0589	12.0153
Rrm2	4.88815	5.54474	4.91611	5.24706	5.26134	4.97797	4.55404	4.65292	4.10598	4.60532	4.53391	4.89731
Rsad2	4.40272	6.68676	6.62393	6.05441	7.61184	5.9432	5.139	6.00084	5.1455	3.91018	4.44371	3.68581
Rtn4rl1	8.17531	8.33061	8.33115	7.66852	8.68536	7.99504	7.6415	8.52441	8.50211	8.33804	8.40539	8.69763
S100a10	10.0282	9.91558	9.8672	9.93955	9.98926	9.64904	9.67218	9.67125	9.5889	9.88964	9.86238	9.83342
S100b	9.41469	9.12139	9.54644	9.74348	9.28814	9.66246	9.3354	9.59223	9.17207	9.22003	9.4009	9.20937
S1pr3	5.72465	6.41468	6.11774	6.34659	6.72949	5.90758	5.17553	6.00084	5.02351	6.13257	5.81144	6.28337
S1pr5	5.60435	5.54474	5.8672	5.19459	6.05489	5.97797	5.31303	5.61975	5.39548	5.60532	6.05937	6.06724
Sall1	7.93046	6.91558	7.86097	7.71583	7.55412	6.393	6.71158	6.8517	6.52101	8.28604	7.73744	8.04891
Sell	3.40272	5.00869	4.46865	4.68763	6.44191	5.58565	4.76049	5.40294	4.32837	2.32521	2.48951	2.60781
Serpina3n	5.35381	7.30147	7.16909	6.83202	8.08237	6.96069	7.31303	8.05767	7.47521	5.04142	5.0441	5.41516
Serpine1	3.88815	5.27172	3.81657	4.24706	6.08237	4.75557	3.66096	5.55104	4.18398	3.42475	3.29687	3.13832
Serpinf1	7.18233	6.99054	7.11774	7.38222	7.53436	7.7354	7.42346	7.70128	7.33693	7.02565	7.11887	7.42657
Serping1	5.25072	7.00869	7.45216	7.16762	7.43126	7.28609	7.03351	7.38331	7.03408	5.76579	5.42025	5.79544
Sesn1	9.32396	10.2279	10.1164	10.3085	10.1243	10.2704	10.1459	9.94336	10.0472	9.31065	9.33343	9.25166
Sesn2	6.21007	6.68676	6.7774	6.4841	6.63985	6.97797	6.74842	7.12423	7.03408	6.24578	6.20376	6.42657
Setd1a	8.53475	8.63513	8.58287	8.44533	8.70318	8.72007	8.70223	8.99439	8.92189	8.47496	8.69408	8.7844
Setd1b	8.50985	8.76891	9.01765	8.7251	8.9205	8.49854	8.16649	8.73652	8.28478	8.71998	8.86455	8.93174
Setd2	9.87521	9.85919	9.91611	10.0727	9.86026	9.55143	9.94239	9.73265	9.74823	9.89615	9.82155	9.92472
Setd7	9.64303	10.0333	10.3424	9.98467	10.3346	8.60802	8.38888	9.34831	8.90184	10.0395	10.1513	10.2003
Setdb1	6.75322	7.22592	7.4101	7.33452	7.46297	7.18556	6.5401	7.22691	6.94728	7.01771	7.14056	7.32053
Sftpd	4.62511	3.27172	4.46865	4.24706	4.74676	4.97797	4.37716	4.65292	3.84294	4.16172	3.81144	4.34477
Shank3	9.00362	8.8057	8.83894	8.47862	8.8463	8.52816	8.24162	8.61975	8.41987	8.89072	9.12432	9.23878
Sin3a	8.5484	8.25661	8.6781	8.46761	8.70318	8.38006	8.56441	8.58151	8.7721	8.55952	8.48951	8.68106
Sirt1	7.52925	7.95354	7.95173	7.92352	7.9243	7.9432	7.68649	7.73265	7.84894	7.75148	7.81144	7.90549
Slc17a6	10.1823	9.57854	10.1539	10.0284	9.48373	9.57717	9.46647	9.55762	9.40366	9.68151	10.0403	9.90651
Slc17a7	12.1847	12.3911	12.2434	12.0659	12.5624	11.9233	11.9126	12.4612	12.3227	12.338	12.3938	12.5547
Slc1a3	11.2191	11.7662	11.8865	12.0498	11.8858	11.9645	11.6296	11.7273	11.5893	11.6423	11.578	11.572
Slc2a1	6.70528	7.1297	7.27601	7.09791	7.04095	7.48047	6.91969	7.46028	7.16487	6.31228	6.44371	6.3804
Slc2a5	5.35381	4.27172	3.81657	4.4397	4.1618	4.83358	4.37716	4.36341	4.32837	4.72731	5.01307	5.13832
Slc44a1	10.0657	9.95822	10.1333	10.1262	10.101	10.3784	10.0198	10.1991	10.1382	9.81478	9.94587	9.88393
Slc6a1	10.4688	11.0333	11.1507	10.893	11.2553	11.145	10.8815	11.4283	11.1498	10.8027	10.8547	10.956
Slco2b1	6.11054	5.73115	6.27601	6.11213	5.9983	5.44363	4.94107	5.94838	5.02351	5.60532	5.7563	6.02285
Smarca4	10.3861	10.1584	10.199	10.3763	10.2748	9.71493	9.45723	9.69333	9.49829	10.389	10.2635	10.3144
Smarca5	10.6863	10.5709	10.4829	10.5856	10.4057	10.0265	10.567	10.2474	10.5002	10.602	10.5353	10.5819
Smarcd1	8.43247	8.6234	8.67455	8.29768	8.75105	8.2367	8.30481	8.84812	8.90184	8.96287	8.82713	8.92572
Smc1a	9.07326	9.18261	9.23322	9.24383	9.10264	8.4374	8.72088	8.59009	8.56905	9.15267	8.99731	9.04521
Snca	11.247	11.0143	10.9634	11.1041	11.0251	10.5282	10.7116	10.785	10.7618	11.2462	11.1882	11.2155
Socs3	3.30318	4.85668	4.65307	5.34659	5.60237	4.28609	5.27987	5.47889	5.22145	3.32521	3.07447	3.34477
Sod2	11.762	11.6212	11.7149	11.8842	11.7344	11.7316	11.8045	11.7229	11.8041	11.6698	11.6294	11.5832
Sox10	8.61995	7.95354	8.04264	8.14706	8.16823	7.69417	7.29655	7.82285	7.31976	8.52067	8.48669	8.60781
Sox4	8.11421	7.58158	7.81657	7.90731	7.87015	7.99504	9.0459	8.05767	8.60139	8.22176	7.93246	8.0378
Sox9	8.11421	8.21032	8.25715	7.97886	8.26734	8.26513	8.29239	8.61134	8.31543	8.32521	8.11887	8.18272
Spint1	4.54022	5.07908	4.40154	5.02467	4.9983	5.28609	4.37716	5.00084	5.36232	3.76579	4.01307	4.13832
Spp1	8.37235	8.1866	8.60168	8.64427	8.91287	8.7804	8.66096	9.2783	8.54338	7.71753	8.07823	7.80857
Sqstm1	12.2929	12.3401	12.3552	12.3715	12.3566	12.5561	12.5125	12.5655	12.5583	12.1787	12.25	12.2339
Srgn	5.95526	8.0618	7.03159	6.9475	9.0304	7.64093	8.05327	8.43189	7.9076	5.58395	5.84706	5.88083
Srxn1	10.2755	10.382	10.2089	10.3822	10.5393	10.1131	9.84937	10.1345	10.0909	10.1417	10.1593	10.0627
St3gal6	6.66575	6.49411	6.53278	7.02467	6.74676	6.393	6.06306	6.71705	6.00214	6.13257	6.63926	6.1658
St8sia6	5.85338	5.73115	5.65307	6.11213	5.90904	5.71493	5.55404	5.68534	6.00214	5.51786	5.57697	5.36862
Stat1	6.92209	8.43495	8.80038	8.18117	8.85827	7.35383	6.77247	7.96828	7.16487	7.34441	7.335	7.2323
Steap4	2.08079	5.44165	4.91611	3.76163	6.10933	5.63004	6.62179	6.87999	6.36232	1.83979	3.07447	2.60781
Stmn1	14.1195	13.4858	13.663	13.7719	13.4638	13.4778	13.3432	13.2455	13.3356	13.8896	13.9774	13.8991
Stx18	7.18932	7.07908	7.1385	7.24706	7.08237	7.40583	7.18452	7.23788	7.50591	7.17607	7.14772	7.0378
Sumo1	11.4997	11.2996	11.3204	11.4227	11.247	11.2492	11.3932	11.3001	11.4503	11.5263	11.5108	11.486
Suv39h1	8.5484	8.77952	8.7269	8.76163	8.66279	8.94759	9.05327	8.72487	9.00214	8.48364	8.56633	8.35675
Suv39h2	6.55111	6.5694	6.43548	6.83202	6.63985	6.53984	6.46831	6.19349	6.06533	6.64714	6.53391	6.41516
Suz12	9.86869	9.74745	9.8842	10.0507	9.82409	9.67576	9.75447	9.61134	9.85193	9.98648	9.86672	9.89115
Syk	5.66575	5.33061	4.8672	5.3939	6.18734	5.10921	4.94107	5.65292	4.84294	4.97729	4.84706	5.41516
Syn2	12.5225	12.4031	12.4451	12.403	12.4138	12.0072	12.0248	12.1903	12.1875	12.5935	12.5516	12.5982
Syp	11.9657	12.3565	12.3247	12.182	12.3289	12.1967	11.8739	12.442	12.2269	11.9931	12.158	12.1349
Tarbp2	7.08079	7.11302	6.9865	6.88265	7.18734	7.04508	6.22864	6.96167	6.73047	7.16891	7.21743	7.24524
Tbc1d4	6.06568	6.21032	6.41861	6.64916	6.50419	6.46829	5.87597	5.8082	5.60848	6.20436	6.2444	6.25806
Tbr1	9.23392	9.48117	9.47886	9.28833	9.59285	9.20403	8.96474	9.47658	9.40773	9.38359	9.36449	9.46579
Tcirg1	5.62511	5.73115	6.03159	6.02467	6.33173	6.31357	5.40819	6.07613	4.89025	5.27275	5.59804	5.81292
Tet1	8.0311	8.21032	8.33565	8.38222	8.51935	8.34054	7.95163	8.10038	7.91333	8.06089	8.28393	8.08893
Tfg	10.6912	10.3855	10.5628	10.6479	10.4577	10.4106	10.5575	10.3496	10.3904	10.5492	10.5569	10.5187
Tgfa	8.24402	7.68676	7.86097	7.55864	7.79739	7.53984	7.49023	7.8517	7.67752	8.14722	8.02089	8.13832
Tgfb1	5.60435	5.81604	5.65307	5.29768	5.96916	5.9432	4.98289	5.92141	5.32837	5.54023	5.63926	5.27077
Tgfbr1	7.83122	7.04431	7.15897	7.24706	7.04095	7.20036	7.31303	7.39316	7.48295	7.61062	7.73744	7.74622
Tgm2	5.64558	7.50694	7.45216	7.20789	7.9243	7.31357	7.12973	7.6773	7.0756	5.13257	5.53391	5.54641
Tie1	5.08079	4.68676	4.65307	5.08356	4.26134	5.53984	4.66096	5.19349	4.45961	5.13257	5.27087	5.24524
Timeless	5.58329	6.51965	6.29462	6.41698	6.48373	6.17061	5.71158	6.07613	5.55076	5.56225	5.81144	5.68581
Timp1	3.40272	5.93469	5.05361	4.89913	7.67638	6.10921	6.48296	6.96167	5.91333	2.68778	2.81144	2.89731
Tle3	7.91368	8.51331	8.57527	8.22761	8.81388	8.1781	8.36536	8.63643	8.62255	8.20085	8.3065	8.27709
Tlr7	3.49583	4.68676	4.17914	4.89913	5.1618	3.393	3.94107	5.47889	4.57991	3.91018	3.29687	3.68581
Tm4sf1	6.32872	6.85668	6.9865	6.4397	7.26134	7.10921	7.20233	7.55104	6.83087	6.6368	6.62906	6.81292
Tmc7	6.74376	6.49411	6.8294	6.58945	6.67638	6.67311	6.04343	6.40294	6.2759	6.2183	6.79329	6.69527
Tmcc3	8.28046	7.95354	8.09137	8.15395	7.96916	7.76556	7.8366	7.96828	8.00214	8.13991	8.22083	8.05259
Tmem100	6.99567	6.27172	6.59418	6.4841	6.5639	6.0775	6.15738	6.77845	5.76894	6.82164	6.85583	6.6667
Tmem119	7.43834	6.73115	6.9979	7.11213	7.04095	6.46829	6.24592	6.82285	6.2759	7.15448	7.19687	7.30825
Tmem144	6.60435	6.51965	6.41861	6.4397	6.05489	6.17061	6.15738	6.34324	5.71741	6.07245	6.23098	6.49317
Tmem204	5.13968	4.3872	5.1385	5.34659	5.44191	5.2295	4.8536	4.83734	4.32837	4.56225	4.91578	4.92974
Tmem206	7.64558	7.31611	7.48495	7.54823	7.51432	7.55143	7.18452	7.52441	7.34544	7.34441	7.41432	7.54641
Tmem37	4.54022	4.93469	4.65307	4.68763	4.87801	5.28609	4.24592	3.51542	4.45961	4.32521	4.13337	4.24524
Tmem64	10.1585	9.84663	10.0204	10.0997	10.1309	9.50451	9.67697	9.54664	9.54338	10.1536	10.1943	10.1392
Tmem88b	8.41767	6.75285	7.3221	7.09791	7.1618	7.12481	6.96213	7.29152	6.49064	7.78932	8.20719	8.03407
Tnfrsf12a	7.13245	6.87658	6.7774	6.93156	7.38787	7.2295	6.64802	7.01367	6.69094	7.02565	7.34749	7.11736
Tnfrsf1a	5.19627	6.66404	7.0645	6.32235	7.45248	7.01191	6.52603	7.55104	7.18398	5.58395	5.59804	5.86415
Tnfrsf1b	3.81776	4.68676	4.65307	4.4397	5.10933	4.49254	3.94107	5.23788	4.74341	3.42475	3.07447	3.43788
Tnfrsf25	4.30318	3.49411	3.70966	4.24706	4.05489	3.393	1.43856	4.10038	0.936052	3.32521	4.01307	4.34477
Tnfsf12	5.74376	6.33061	6.62393	6.79725	6.67638	6.77547	5.63496	6.32277	5.76894	6.05702	6.34749	6.29586
Top2a	4.88815	4.00869	4.8672	4.96326	5.52437	4.393	4.02353	4.19349	3.93605	4.37584	4.69897	4.64734
Topbp1	7.30961	7.1297	6.91611	7.16762	7.45248	7.04508	7.16649	7.15927	6.95842	7.35706	7.29687	7.27077
Tpd52	10.8025	10.5891	10.488	10.5996	10.4876	10.428	10.4479	10.6082	10.6049	10.6676	10.7321	10.6781
Tradd	4.85338	5.27172	5.36677	5.86597	5.39884	5.49254	4.24592	5.32277	5.10598	5.29922	5.48951	5.27077
Traf1	4.54022	4.68676	5.00922	5.19459	5.30864	5.34054	4.43856	4.89393	4.45961	4.32521	4.61879	4.43788
Traf2	7.55111	7.65254	7.66027	7.89913	7.9469	7.7354	7.43856	7.46961	7.34544	7.69279	7.66444	7.6715
Traf3	8.24402	7.68676	7.83577	7.90731	7.9765	7.49254	7.19345	7.58581	7.3539	7.93571	8.25106	8.05627
Traf6	7.14688	7.51965	7.20889	7.41698	7.494	7.46829	7.41584	7.46961	7.63649	7.19734	7.09684	7.21267
Trem2	5.66575	5.27172	5.59418	5.29768	5.52437	5.04508	4.43856	5.19349	4.18398	5.78465	5.5556	5.88083
Trim47	5.60435	5.59365	5.79058	5.56899	6.58327	5.58565	5.21115	5.8082	5.49064	5.42475	5.42025	5.50397
Trp53	5.98768	6.3872	6.29462	6.22106	6.72949	6.17061	6.21115	6.68534	5.89025	6.08771	6.18995	6.27077
Trp53bp2	7.61477	7.83651	7.89186	7.93156	7.96178	7.76556	7.88703	7.83734	7.55076	7.64714	7.29041	7.55163
Trp73	5.30318	5.21032	5.21867	4.96326	5.35445	5.393	5.02353	5.55104	5.60848	5.29922	5.01307	5.21924
Trpm4	5.08079	4.59365	4.81657	4.96326	4.74676	4.97797	4.71158	4.83734	4.18398	5.00971	4.34749	4.99247
Tspan18	4.81776	5.21032	5.09668	4.4397	5.1618	4.75557	4.898	5.36341	4.93605	4.47206	4.53391	4.56717
Ttr	9.31441	9.58158	9.93848	8.30389	8.71639	8.59688	8.63496	8.38825	9.31759	9.30413	9.20376	9.6643
Tubb3	12.5538	12.1313	12.1707	12.1565	12.2148	12.2603	12.2786	12.241	12.3756	12.4724	12.5648	12.5675
Tubb4a	11.6277	11.616	11.5561	11.3526	11.6859	11.4629	11.4679	11.72	11.7321	11.7693	11.9153	11.8064
Txnrd1	10.2919	10.2623	10.238	10.3391	10.4002	10.2095	10.1309	10.2145	10.2614	10.2752	10.3303	10.2339
Tyrobp	6.75322	7.14619	7.09668	6.89913	7.83826	7.1555	7.10153	7.70128	6.73047	6.59467	6.64938	6.71401
Ugt8a	9.88922	7.45494	8.41861	8.36452	8.13581	7.86177	7.4005	7.57719	7.24893	9.18674	9.66693	9.508
Ulk1	9.48167	9.89133	9.83894	9.81474	10.0514	9.64634	9.58492	9.84991	9.72721	9.67394	9.70626	9.55812
Ung	6.11054	6.11302	5.89186	6.3939	6.13581	6.20036	6.00335	6.00084	6.06533	5.87541	6.0441	5.91362
Vamp7	10.5531	10.2996	10.4154	10.5417	10.3403	10.0161	10.2502	10.0623	10.1197	10.4582	10.4091	10.3826
Vav1	4.62511	4.77422	5.43548	5.08356	5.78071	4.67311	4.898	5.47889	4.63649	4.47206	4.57697	5.13832
Vegfa	8.66325	8.17057	8.43128	8.18117	8.32023	7.88943	7.97772	8.00084	7.93605	8.45744	8.40837	8.51737
Vim	8.21007	9.5602	9.42073	8.9866	10.0055	9.21136	9.1979	9.41749	9.20049	8.83979	8.69408	8.7256
Vps4a	10.4688	10.5369	10.5657	10.6271	10.6047	10.5758	10.5781	10.575	10.658	10.439	10.5428	10.4372
Vps4b	8.18233	8.28667	8.36237	7.97108	8.5492	8.10135	7.8536	8.55104	8.23526	8.31228	8.4408	8.4519
Wdr5	7.65065	7.60562	7.60913	7.91544	7.76384	7.87105	7.95163	7.88698	7.9076	7.70273	7.69408	7.66188
Xiap	10.9121	10.7569	10.9184	11.0827	10.9802	10.7531	10.8641	10.6973	10.7823	10.8804	10.8824	10.7761
Xrcc6	7.3967	7.24135	7.23804	7.40549	7.40973	7.12481	6.69909	7.136	6.63649	7.13991	7.34749	7.08174
Zbp1	3.08079	7.0618	7.28534	6.88265	7.68536	6.25807	5.55404	6.71705	6.04458	3.32521	3.48951	3.75981
Zfp367	8.60696	8.85668	8.78401	8.61961	8.61184	8.6355	8.62179	8.6447	8.67414	8.61062	8.62137	8.59017

## Sheet: WT_Day 3_sampleAttributes
Sample Name	Description	Laboratory Identifier	Calibration Sample	Input Control	Animal ID	Study Day	Group
BR_S134.RCC	Default Run	12	No	No	2B	Day 3	10 CFU
BR_S138.RCC	Default Run	2	No	No	2C	Day 3	10 CFU
BR_S142.RCC	Default Run	12	No	No	2D	Day 3	10 CFU
BR_S146.RCC	Default Run	2	No	No	3A	Day 3	100 CFU
BR_S150.RCC	Default Run	3	No	No	3B	Day 3	100 CFU
BR_S154.RCC	Default Run	11	No	No	3C	Day 3	100 CFU
BR_S158.RCC	Default Run	10	No	No	3D	Day 3	100 CFU
BR_S162.RCC	Default Run	1	No	No	4A	Day 3	1000 CFU
BR_S166.RCC	Default Run	7	No	No	4B	Day 3	1000 CFU
BR_S170.RCC	Default Run	6	No	No	4C	Day 3	1000 CFU
BR_S174.RCC	Default Run	9	No	No	4D	Day 3	1000 CFU
BR_S178.RCC	Default Run	7	No	No	5A	Day 3	10000 CFU
BR_S182.RCC	Default Run	2	No	No	5B	Day 3	10000 CFU
BR_S186.RCC	Default Run	8	No	No	5C	Day 3	10000 CFU
BR_S190.RCC	Default Run	4	No	No	5D	Day 3	10000 CFU
BR_S405.RCC	Default Run	4	No	No	405	Day 0	Control
BR_S406.RCC	Default Run	8	No	No	406	Day 0	Control
BR_S407.RCC	Default Run	4	No	No	407	Day 0	Control
BR_S408.RCC	Default Run	8	No	No	408	Day 0	Control
BR_S114.RCC	Default Run	8	No	No	1A	Day 3	1 CFU
BR_S118.RCC	Default Run	11	No	No	1B	Day 3	1 CFU
BR_S122.RCC	Default Run	5	No	No	1C	Day 3	1 CFU
BR_S126.RCC	Default Run	6	No	No	1D	Day 3	1 CFU

## Sheet: WT_Day 3_normalizedCounts
Symbol	BR_S134.RCC	BR_S138.RCC	BR_S142.RCC	BR_S146.RCC	BR_S150.RCC	BR_S154.RCC	BR_S158.RCC	BR_S162.RCC	BR_S166.RCC	BR_S170.RCC	BR_S174.RCC	BR_S178.RCC	BR_S182.RCC	BR_S186.RCC	BR_S190.RCC	BR_S405.RCC	BR_S406.RCC	BR_S407.RCC	BR_S408.RCC	BR_S114.RCC	BR_S118.RCC	BR_S122.RCC	BR_S126.RCC
AI464131	5.88368	6.2567	6.19764	6.47734	5.92171	6.2061	6.58871	5.69609	6.45873	5.49807	5.823	5.35007	4.16148	5.16646	5.22287	6.29777	5.65817	6.0788	5.93579	6.2165	5.95456	6.39569	6.06935
Abcc8	5.08531	4.89762	5.42004	5.55887	5.6322	5.61173	5.24631	5.71186	5.04369	5.72755	5.63036	5.73473	5.38388	4.95233	5.60852	5.07189	5.43839	5.58659	4.87166	5.89457	5.05766	4.95829	4.76449
Abl1	7.63856	7.79191	7.81655	7.74457	7.59156	7.75949	7.814	8.03065	7.72819	7.73812	7.59911	8.099	7.98591	8.08983	8.05331	7.42765	7.71581	7.49243	7.3143	7.67593	7.68349	7.2313	7.60777
Adamts16	4.02118	4.62199	4.26476	4.29901	4.46228	4.26124	4.68689	3.77326	3.8213	4.09952	4.20152	4.50207	4.27696	4.5564	4.76052	4.14345	4.30453	4.66376	4.41223	3.76904	4.10657	4.69525	4.76449
Ago4	5.31664	5.37406	5.32889	5.02836	5.41648	5.4939	4.89839	4.68015	5.73884	4.72755	3.96051	3.7651	3.89845	3.76791	3.5906	5.11999	4.88949	5.14489	5.15639	5.83317	5.28714	5.37332	5.20059
Agt	6.7115	7.20695	6.89279	6.99945	6.46228	6.4471	7.33378	7.79932	7.39284	7.69537	6.99293	7.63957	7.47134	7.5846	7.80005	6.35918	6.72706	6.48819	5.84519	7.01005	6.79959	7.05982	6.48438
Ak1	10.6755	10.5896	10.7933	10.858	10.292	10.5439	10.6164	10.6203	10.5477	10.4182	10.1963	10.5552	10.3807	10.3113	10.5196	10.814	10.7229	10.7849	10.3986	10.5552	10.5561	10.2605	10.4812
Akt1	9.71657	9.87987	9.75515	9.97812	9.54176	9.88768	9.78103	9.82944	9.93909	9.58553	9.45818	10.1759	9.71351	10.0054	9.94463	9.75245	9.76032	9.95991	9.4346	9.72324	9.75618	9.37895	9.86438
Akt2	7.74166	7.88976	7.91907	8.03122	7.64219	8.09413	7.77881	7.58061	8.09432	7.39498	6.99293	7.36005	6.84331	6.80033	7.07603	7.85814	8.05049	8.09561	7.45225	7.99611	7.6343	7.1935	7.95315
Aldh1l1	8.02118	7.82527	7.86061	8.05108	7.96213	7.89931	8.02392	8.28633	8.23634	8.03241	8.31486	8.65587	8.4345	8.51305	8.47569	7.81861	7.63445	7.71542	7.65254	7.84099	7.85789	7.95829	8.02576
Ambra1	9.29984	9.46682	9.54004	9.50538	9.38709	9.33163	9.23986	9.42551	9.25871	9.08303	9.24927	9.61268	9.50726	9.47589	9.76253	9.52576	9.53228	9.45058	9.51342	9.41027	9.38207	9.42317	9.46166
Amigo2	6.98801	7.55397	7.58011	7.1279	7.45096	7.21543	7.57851	8.23542	8.21362	8.15579	8.229	7.65587	7.71607	7.59388	7.85363	7.28728	7.1176	7.32197	7.41673	7.53843	7.34942	7.3506	7.71045
Anapc15	7.63856	7.7491	7.66331	7.57464	7.68145	7.61879	7.45019	7.4875	7.47156	7.68448	7.50108	7.67199	7.83391	7.69218	7.69074	7.59864	7.78924	7.68613	7.80798	7.40764	7.76953	7.46079	7.53501
Anxa1	5.7712	5.37406	4.97525	5.11717	5.78421	5.58317	5.76089	6.71186	7.41956	6.16365	6.38372	5.79485	5.78597	4.83204	5.39795	5.09614	4.26389	5.033	4.76273	5.80146	5.40913	5.46079	5.48438
Apc	10.9964	10.8769	10.7588	11.0412	10.9691	11.0334	10.8248	10.9511	10.8163	10.7911	10.8966	11.0855	11.3306	10.9667	11.3455	11.0631	10.848	11.0557	11.1043	10.7874	10.8489	10.8672	10.9426
Apex1	8.16908	8.09516	8.03415	7.72704	8.12049	8.09413	8.03142	8.06174	7.93678	8.18698	8.35283	8.56384	8.52489	8.4983	8.41588	8.0158	7.98323	7.88293	8.03575	7.97495	8.11854	7.79959	8.05207
Apoe	10.5632	11.0224	10.8011	10.5334	10.6108	10.6126	10.842	10.6003	10.5264	10.6457	10.62	10.9737	10.6359	10.8602	10.9152	10.6487	10.6921	10.5979	10.5281	10.8642	10.6457	11.1522	10.7578
Arc	9.1125	9.07796	9.42188	8.16742	8.96611	8.55033	9.24631	7.62292	8.45873	7.7169	7.41994	6.7037	7.19123	6.35287	6.7033	8.16079	8.97223	8.87646	8.606	8.79343	9.51709	8.2313	9.11166
Arhgap24	6.34311	6.78345	6.24827	6.70929	6.46228	6.70749	6.74274	6.71968	6.40626	6.59428	6.25596	6.20251	6.33141	6.35287	5.9411	6.23364	6.39199	6.41865	6.52493	6.41814	6.69153	6.56315	6.34945
Arid1a	8.86096	8.89369	9.09073	8.96845	8.88854	8.91372	8.8819	8.81947	8.85595	8.89748	8.8674	8.82039	9.13494	9.09638	9.14212	8.99015	8.94196	9.02717	8.92002	8.9785	8.85789	8.74836	8.98991
Asb2	4.73167	4.54398	4.39029	4.60567	5.16272	4.93931	4.34585	4.94318	4.8213	5.28394	4.30843	4.824	5.22038	4.5564	4.62622	4.09614	4.30453	4.47112	4.26023	4.55754	4.72324	4.54325	5.26199
Ash2l	8.75157	8.69599	8.83875	8.92452	8.77969	8.64321	8.60387	8.81947	8.81125	8.74338	8.66598	8.13434	7.91637	7.8859	8.06633	8.88274	8.91597	8.90057	8.95139	8.69332	8.79587	8.74401	8.8767
Asph	10.6663	10.9496	11.0257	10.9295	10.8242	10.9851	10.6893	10.5304	10.9552	10.633	10.6226	10.8884	10.7835	10.7689	10.6163	10.701	10.7562	10.7352	10.4664	10.9206	10.9191	11.091	10.9415
Atf3	3.73167	4.28095	4.19764	3.85843	4.04724	4.33163	4.60888	6.35822	6.91816	5.59428	6.85863	6.78005	7.20588	6.43776	7.14519	2.77421	2.94196	2.77924	3.33823	3.76904	3.78464	4.07376	4.76449
Atg14	8.1838	8.2567	8.16727	8.21347	8.23046	8.17771	8.13245	8.1483	8.30959	8.18698	8.229	8.2676	8.49538	8.37994	8.62622	7.96404	8.10902	7.9645	8.08466	8.25798	8.17696	8.01718	8.16084
Atg3	10.0191	10.0745	9.89146	10.0269	9.87167	9.95472	9.90452	9.84472	9.97781	9.82496	9.81623	10.0051	10.036	10.0141	9.97689	10.1059	9.97774	9.95991	10.0277	10.0239	10.0915	9.97324	10.0928
Atg5	9.19474	9.12895	9.19119	9.09274	9.2567	9.28361	9.05367	9.06328	9.22881	9.26944	8.92314	8.87014	9.30103	9.01928	9.02356	9.07799	9.10183	9.08863	9.27145	9.12018	9.07312	9.1514	9.09909
Atg7	7.45657	7.63145	7.54004	7.39093	7.54974	7.41504	7.30932	7.49664	7.26609	7.74861	7.47836	7.39931	7.33141	7.20329	7.41333	7.29254	7.29448	7.45384	7.43015	7.45936	7.34942	7.51287	7.41849
Atg9a	9.75157	9.98324	10.0884	10.1913	9.89064	9.9686	10.0314	10.2584	10.1251	10.0622	9.93362	10.2887	10.1388	10.0816	10.282	10.0418	10.0822	10.1246	9.9836	9.83709	9.95289	9.74836	9.81913
Atm	6.41973	6.28095	6.47775	6.95195	7.04724	6.73373	6.56824	6.9892	7.04369	6.61737	6.72989	6.15742	5.89845	5.51793	6.26867	6.75149	6.77123	7.01544	6.62946	6.66716	6.42849	6.81627	6.60777
Atp6v0e	6.73167	7.00341	7.48481	7.22601	6.6521	7.13898	7.19385	7.67614	7.67374	7.34053	7.56717	7.11088	7.20588	7.07666	7.21704	7.13176	7.08297	6.96144	7.12922	7.12979	6.88618	7.33911	6.67703
Atp6v1a	12.0561	11.9401	11.9439	12.0344	11.827	11.9689	11.8835	11.8796	11.7141	11.805	11.7585	11.8086	11.7602	11.9075	11.8426	12.012	11.9568	11.9908	11.9023	11.8628	11.9178	11.7303	11.9682
Atr	5.56175	5.62199	5.71222	6.13854	6.41648	6.27916	6.27185	6.15408	6.29523	6.74861	6.08604	6.15742	6.00279	5.95233	6.07603	5.84746	6.01725	6.05608	6.25017	6.24035	5.8721	6.50261	6.13646
Axl	6.46864	6.58351	6.50577	6.40863	6.32026	6.43116	6.79651	6.62292	6.9733	6.76937	6.54547	6.93503	6.38388	6.5564	6.88338	6.28728	6.28435	6.40073	5.93579	6.49944	5.90012	6.37332	6.45839
B3gnt5	4.73167	5.58351	4.84972	5.39093	5.04724	5.4939	5.39315	4.43622	6.11081	4.22505	6.02464	5.13434	5.57652	5.6304	5.33476	4.27671	5.0415	4.83369	4.0903	6.01005	6.03257	6.04575	5.53501
Bad	8.66504	8.60288	8.70619	8.82257	8.47351	8.57593	8.58362	8.60615	8.78066	8.36801	7.97681	8.57246	8.37094	8.23921	8.21704	8.72647	8.6892	8.64485	8.50181	8.59501	8.4897	8.35632	8.49721
Bag3	5.98801	6.23204	5.93461	6.01686	6.21717	6.18724	6.39315	6.25439	6.3793	6.2548	6.6909	6.32989	6.68504	6.19112	6.18753	5.51118	5.40139	5.32673	5.31912	6.43889	6.19968	6.50261	5.88648
Bag4	9.32662	9.2567	9.14518	9.46365	8.87167	8.99188	9.30314	9.26378	9.24757	9.30897	9.30521	9.47246	9.48341	9.52764	9.64371	9.43361	9.39553	9.43195	9.13059	9.40237	9.15096	8.93938	9.22392
Bak1	7.06954	7.0745	6.99515	7.14384	7.5391	7.04783	6.91469	7.72745	7.30959	7.24	7.72024	7.80219	7.90744	7.84763	7.86858	6.93072	7.02942	7.20292	7.1347	7.11697	6.78464	7.1935	7.15276
Bard1	4.3691	4.76638	3.97525	4.95797	5.81983	5.02677	4.34585	5.02119	5.23634	5.03241	4.30843	3.9875	4.89845	4.11583	3.4386	3.94414	3.94196	4.16626	4.21958	4.39707	4.3696	5.12821	5.48438
Bax	6.88368	6.98877	6.83875	6.81926	6.6911	6.7848	6.79651	6.67211	7.12711	6.92549	6.96051	7.01303	7.23473	7.00891	7.06309	6.98367	7.05942	6.87322	6.70501	6.8642	7.15387	6.69525	6.94381
Bbc3	6.26219	6.3048	6.09073	6.10636	6.39302	6.26124	6.27185	6.38797	6.55827	6.86891	6.91047	6.90806	7.27696	6.89344	7.01014	6.44664	5.86253	6.04458	5.66016	6.5764	6.3082	6.41772	6.10329
Bcas1	8.43827	8.45621	8.54342	8.2285	8.66195	8.33163	7.96252	8.28896	8.13519	7.87849	7.9357	8.40414	8.24895	8.19722	8.3772	8.05344	8.42693	8.50716	8.81311	8.55754	8.59628	9.17745	8.65431
Bcl10	8.28967	8.37406	8.37518	8.23099	8.21047	8.17771	8.20714	8.63331	8.55224	8.00641	8.62002	8.49302	8.67981	8.4834	8.48784	8.34153	8.317	8.40298	8.27518	8.34303	8.46177	8.29814	8.31365
Bcl2	6.28967	6.62199	5.75952	6.43478	6.01687	6.22471	6.1394	6.38797	6.20597	5.88802	5.749	5.63957	5.66398	6.00891	5.57245	6.35918	6.07712	6.02131	5.76273	6.53843	6.00703	5.83275	6.53501
Bcl2a1a	4.95407	4.89762	4.44918	4.93372	5.26963	4.6942	5.24631	8.53037	8.98677	7.26944	7.90196	8.05666	7.83391	7.33084	7.92688	4.64868	4.26389	4.28825	4.58215	4.89457	4.19968	5.01718	4.13646
Bcl2l1	9.58689	9.70273	9.85109	9.72351	9.65457	9.59931	9.65328	9.89393	10.0818	9.88326	9.88262	10.081	10.2472	10.1987	10.1259	9.55776	9.66404	9.67126	9.56299	9.73168	9.68148	9.73527	9.65144
Bcl2l11	4.88368	5.23204	4.19764	4.72351	5.16272	5.06859	5.24631	5.21066	5.29523	4.96202	5.71053	5.53769	5.57652	5.4784	5.41842	4.86168	4.65817	4.80672	4.99719	4.70193	5.00703	4.95829	4.92496
Bcl2l2	9.98591	9.98324	10.3269	10.2241	9.80213	10.0135	9.89429	10.1057	9.91582	9.99984	9.89554	9.9615	10.0277	10.0296	10.2736	10.2439	10.3312	10.2821	10.1113	10.0628	9.98921	9.86718	9.99218
Bdnf	7.14671	7.0883	6.49183	6.75152	6.46228	6.74666	6.58871	6.10716	6.60557	6.61737	6.28244	5.9615	6.50726	5.76791	5.91253	7.339	7.50965	7.3028	7.44345	6.95347	7.69153	6.65873	7.45839
Becn1	11.0506	11.0544	10.9709	10.918	10.975	10.9259	10.8746	10.9548	10.8596	11.0505	10.7431	10.5917	10.6955	10.5717	10.4647	11.0765	11.0313	11.0279	11.0797	10.9847	11.0326	10.9202	11.0235
Bid	6.86553	6.50334	6.42004	6.69494	6.50667	6.66723	6.66778	7.28105	7.06077	6.86891	7.07093	7.16882	7.5423	7.3419	7.47324	6.87575	6.56923	6.89258	6.70501	6.53843	6.3895	6.39569	6.74312
Bin1	10.5159	10.5174	10.32	10.4185	10.5203	10.4958	10.2969	10.2935	10.2569	10.3107	10.2971	10.1502	10.2312	10.3057	10.1142	10.3198	10.3646	10.4035	10.4702	10.4194	10.4333	10.3719	10.3512
Birc2	8.48061	8.61246	8.58011	8.72527	8.43382	8.55769	8.66296	8.86072	8.66818	8.57082	8.72508	8.7651	8.66928	8.65277	8.95867	8.57295	8.44295	8.49665	8.42346	8.60423	8.45706	8.44479	8.43858
Birc3	3.88368	4.69599	4.05325	4.29901	5.10614	4.58317	4.02392	7.1883	7.55827	6.36801	6.823	6.824	6.96884	6.14136	6.96911	3.83311	4.22207	3.83369	4.0903	4.83317	3.65911	4.54325	4.67703
Birc5	4.64921	4.62199	3.80533	3.22101	5.41648	4.10923	4.1394	3.64773	4.9733	4.64009	4.671	3.63957	4.16148	2.89344	3.5906	3.83311	3.59404	2.77924	3.89766	5.01005	4.10657	4.62125	3.99896
Blm	5.46864	5.92865	5.97525	5.98182	5.36917	5.29686	5.34585	5.78821	5.60557	5.16365	5.96051	6.38959	6.78597	6.75142	7.06957	5.37907	5.52692	5.70816	5.43015	5.55754	5.72324	5.69525	5.43192
Blnk	7.51594	6.2567	6.37518	6.70213	6.74768	6.33163	6.54748	7.04005	6.65138	7.40827	7.07093	6.86664	7.31799	6.92318	7.15131	6.6811	6.43839	6.48819	6.82501	6.33198	6.4476	6.07376	6.55967
Bmi1	7.59517	7.46152	7.47775	7.50229	7.48465	7.47069	7.64841	7.3532	7.53402	7.7169	7.68099	7.12265	7.56521	7.19112	7.21704	7.84746	7.75666	7.59055	7.71601	7.75255	7.76953	7.78271	7.71045
Bnip3	11.0181	11.2704	10.9474	10.9546	11.013	11.0801	11.2269	11.2013	11.255	11.3116	11.3076	11.4428	11.5212	11.4658	11.3137	11.0738	11.13	10.9797	11.0712	11.1137	11.2509	11.134	11.222
Bnip3l	10.6143	10.6373	10.5776	10.7398	10.555	10.5696	10.7116	10.4972	10.5355	10.495	10.3213	10.1731	10.4834	10.3391	10.2945	10.7887	10.7252	10.7307	10.7938	10.7222	10.6581	10.7132	10.7471
Bok	7.80968	7.62199	7.73606	7.58246	7.6521	7.50916	7.3216	8.15408	7.72819	7.92549	7.823	8.11678	8.17643	8.17266	8.2799	7.50666	7.50093	7.75476	7.68276	7.5764	7.25496	7.26814	7.49721
Bola2	10.2359	10.3122	10.5392	10.5238	10.2712	10.1967	10.1096	10.5381	10.3431	10.395	10.0168	10.4828	10.4376	10.5694	10.5124	10.2827	10.4189	10.4231	10.3376	10.1535	10.2658	10.1629	10.2431
Braf	10.1984	10.3613	10.1684	10.231	10.1662	10.1633	10.3785	10.2354	10.2345	10.2213	10.261	10.678	10.656	10.636	10.5764	10.303	10.3392	10.2562	10.2949	10.3499	10.4357	10.2498	10.4015
Brd2	10.1893	10.2351	10.2295	10.1279	10.1919	10.0979	10.1955	10.2837	10.1412	10.5258	10.6174	10.677	11.0441	10.8878	10.8926	10.2919	10.2267	10.2126	10.1705	10.2536	10.2818	10.0686	10.1848
Brd3	8.7013	8.99244	8.66641	8.86646	8.71495	8.80659	8.83556	8.70005	8.87538	8.5826	8.75846	8.66798	9.03185	8.82023	8.876	8.74576	8.69876	8.69351	8.72511	8.97495	8.90704	8.78695	8.9578
Brd4	9.62244	9.65715	9.79968	9.91217	9.50394	9.6135	9.57595	9.76289	9.76251	9.5649	9.70809	9.72703	9.88486	9.95413	10.0776	9.66397	9.7308	9.73344	9.5981	9.645	9.52835	9.59732	9.66571
C1qa	7.44439	8.17496	7.60623	8.10365	8.5708	7.92799	7.76089	8.54365	8.48427	8.54698	8.15929	7.30942	6.10008	6.68351	7.3772	7.28728	7.27416	7.42753	7.60205	8.11051	6.8721	8.16774	7.43192
C1qb	8.60614	9.10538	8.57351	8.97292	9.4957	8.79418	8.71042	9.51248	9.54922	9.28755	9.22218	8.58953	7.53072	7.81627	8.52606	7.96404	8.1176	8.16361	8.36176	8.99611	7.69952	9.11816	7.72142
C1qc	7.7115	8.3107	7.73014	8.29187	8.6171	8.24309	8.04629	8.33804	8.39957	8.10769	7.83199	7.39931	6.68504	6.6304	7.65669	7.37907	7.38253	7.52174	7.67902	8.51418	7.08232	8.34487	7.30638
C3	4.02118	4.18141	3.26476	4.13854	5.04724	4.26124	4.52642	8.11903	8.7599	6.97994	8.12313	7.61477	6.96884	6.11583	7.10156	3.51118	3.38253	3.53823	4.0445	4.63154	4.3696	4.18068	4.37747
C3ar1	5.26219	4.83349	4.05325	4.63604	5.81983	4.9837	4.52642	6.27576	6.40626	5.92549	5.30843	5.46554	4.82445	4.76791	5.05003	4.86168	4.179	4.50506	4.44785	5.26381	4.19968	4.37332	3.84695
C4a	6.97114	7.88976	7.29718	8.33648	8.02452	7.8522	7.79651	9.41109	8.885	9.14788	8.91893	8.29388	7.82445	7.72633	8.11416	6.15503	6.179	6.26862	6.32871	7.53843	6.08232	7.73087	5.67703
C5ar1	4.26219	3.83349	3.89279	3.80597	5.36917	4.52427	4.60888	6.45508	7.44579	6.47298	6.20152	5.79485	6.00279	5.4784	5.60852	4.18925	3.88949	3.77924	4.0903	5.30961	4.10657	4.69525	4.84695
Cables1	7.64921	7.817	8.06272	7.91527	7.72907	7.6875	8.03142	8.19392	8.39284	8.07472	7.88478	7.58102	7.69546	7.6572	7.83091	7.85814	7.98636	7.98268	7.96989	8.09097	7.68349	8.0528	7.55967
Calr	11.9551	12.1151	12.1199	12.1621	12.2432	12.0929	11.7479	11.9985	12.1417	11.9272	11.772	11.1343	11.2303	11.1995	11.4085	12.1191	12.0557	12.0835	12.1947	12.2514	11.8102	12.2383	11.9734
Camk4	10.3283	10.6208	10.65	10.8422	10.4136	10.6188	10.5721	10.5012	10.4539	10.4458	10.494	10.5725	10.7045	10.4261	10.557	10.7395	10.874	10.7281	10.5145	10.6628	10.8827	10.542	10.6756
Casp1	5.26219	5.58351	5.23159	5.55887	5.8546	5.36557	5.52642	5.51022	6.29523	5.64009	5.99293	5.7651	5.33141	5.00891	4.88338	5.339	4.77846	5.05608	4.81822	5.354	5.10657	5.01718	5.37747
Casp2	6.2056	6.60288	6.59974	7.12254	6.80213	6.66723	7.09717	6.60615	7.00893	6.54698	6.47836	7.19137	7.14638	7.12865	7.4386	6.71281	6.79994	6.54641	6.45662	6.92432	6.3895	6.58278	6.58392
Casp3	7.3691	7.38529	7.13624	7.09	7.45096	7.6328	7.76089	7.11311	7.69577	7.28394	7.72989	7.58953	8.12341	7.35287	7.64805	7.36418	7.28942	7.20808	6.94828	7.39707	7.5484	7.53319	7.54739
Casp4	4.3691	3.83349	3.89279	4.47734	5.10614	3.93931	4.1394	6.58918	7.19054	6.22505	6.65082	5.35007	5.48341	5.89344	5.60852	1.77421	3.0415	2.66376	2.79074	4.30961	3.00703	4.18068	3.26199
Casp6	4.95407	5.41845	5.44918	4.83244	5.74768	4.8462	6.08281	5.39775	5.86083	5.96202	6.35906	5.38959	5.16148	5.59388	5.05003	5.18925	5.24313	5.10117	5.44785	5.80146	5.5216	5.62125	5.26199
Casp7	5.3691	5.89762	5.75952	5.96994	6.04724	5.79729	6.34585	6.63124	6.62866	6.99764	7.26926	6.32989	6.19123	6.21537	6.57245	5.71281	5.6892	5.50506	5.44785	6.19225	5.55723	5.69525	5.76449
Casp8	4.3691	5.32825	4.75952	4.90906	5.32026	5.18724	4.60888	6.08311	6.23634	5.34053	5.45527	4.57246	5.16148	4.39594	4.9411	4.31853	4.13461	4.40073	4.70501	5.2165	4.28714	5.28021	4.67703
Casp9	7.23417	7.32825	7.42738	7.26053	6.78421	7.38225	7.24631	7.11903	7.25129	7.14788	7.13043	7.20251	7.20588	7.29716	7.29104	7.07189	7.07712	7.26862	6.84519	7.48952	7.43808	7.16774	7.01688
Ccl2	4.73167	4.54398	4.50577	4.05108	4.71021	4.46287	4.02392	10.8957	10.4984	9.49184	10.5819	10.9931	11.3061	10.1461	11.4818	1.51118	2.13461	2.24872	2.79074	4.47954	3.00703	4.76564	4.48438
Ccl3	4.64921	3.54398	3.97525	3.37301	4.71021	4.33163	3.60888	8.8748	10.0089	7.42145	8.46686	8.43281	8.47739	7.00891	8.69912	3.43718	3.30453	2.98569	3.54973	3.89457	2.78464	4.54325	3.26199
Ccl5	3.14671	3.83349	1.80533	2.75152	4.54974	3.74666	3.43896	6.68015	7.41956	6.03241	7.14493	5.79485	6.74645	5.5564	6.22287	2.88969	0.719569	2.0788	1.67526	4.01005	3.00703	3.54325	4.26199
Ccl7	3.14671	3.54398	3.39029	2.75152	4.46228	3.74666	4.24631	7.77326	7.8412	6.82991	7.04023	7.85962	7.99437	6.89344	7.56329	0.774213	-0.865393	1.40073	1.67526	3.89457	2.5216	4.54325	3.67703
Ccng2	8.67027	8.79612	8.89279	8.81926	8.51756	8.61527	8.64841	8.17698	8.84613	8.06635	8.09353	8.2729	8.71095	8.46329	8.45355	8.83311	8.71204	8.7388	8.60205	8.96425	8.66728	8.89296	8.74849
Ccni	10.709	10.8066	10.8124	10.6791	10.5524	10.7182	10.6325	10.5475	10.5939	10.5664	10.3668	10.4679	10.4251	10.4209	10.2813	10.8067	10.7721	10.7424	10.5862	10.7557	10.7523	10.7054	10.8063
Cd109	4.56175	3.69599	3.61268	3.80597	5.16272	4.26124	4.52642	4.83215	5.65138	4.54698	5.823	5.2676	5.03595	4.4784	4.4386	3.58157	3.99259	3.47112	3.48262	4.47954	3.78464	4.28021	4.84695
Cd14	4.64921	4.0745	4.61268	2.85843	3.92171	4.10923	4.68689	8.06174	8.6903	7.19468	7.37144	6.65587	6.38388	6.0364	6.63499	2.64868	2.83505	2.88615	3.73416	4.01005	3.78464	4.28021	3.67703
Cd163	3.56175	4.54398	3.61268	3.63604	5.16272	3.8462	4.60888	4.27576	5.55827	4.09952	4.50108	4.42807	4.74645	5.00891	3.66099	3.58157	2.94196	3.32673	3.0903	4.39707	3.90012	4.28021	4.26199
Cd24a	6.84715	6.84979	6.56021	6.61332	7.01687	6.75949	7.09717	7.30204	7.22123	7.2548	7.04023	6.8095	6.89845	6.95233	6.7281	6.40842	6.53549	6.7999	6.71966	6.47954	6.84353	6.84906	6.76449
Cd300lf	3.3691	3.37406	1.80533	1.05108	4.36917	3.52427	3.02392	5.45508	6.8412	4.96202	5.25596	5.38959	4.57652	4.5564	4.82326	0.774213	0.134607	1.40073	1.89766	2.30961	2.5216	2.69525	3.26199
Cd33	4.64921	5.0745	3.80533	4.29901	5.21717	4.33163	4.89839	5.25439	6.43274	5.49807	5.71053	5.30942	5.10008	4.83204	4.9411	3.35918	4.34406	4.12319	3.99719	4.76904	4.28714	4.69525	4.48438
Cd44	2.88368	3.37406	3.39029	3.90906	3.92171	4.02677	3.89839	4.23269	4.65138	4.09952	4.40797	4.08703	4.57652	4.21537	4.07603	2.88969	3.83505	3.53823	3.33823	4.01005	4.28714	3.54325	4.48438
Cd47	10.5938	10.57	10.7272	10.5907	10.6595	10.602	10.422	10.6966	10.6329	10.6913	10.5819	10.7642	10.6955	10.7483	10.7957	10.4993	10.5215	10.5831	10.5379	10.5142	10.4476	10.552	10.4567
Cd6	4.02118	4.46152	4.19764	4.47734	4.71021	4.52427	2.76089	3.94318	4.23634	4.44744	3.30843	3.35007	3.74645	2.30847	3.7281	3.58157	4.0415	4.32673	4.17776	4.39707	4.4476	4.37332	4.13646
Cd68	6.08531	5.95902	6.07211	6.06231	6.16272	5.74666	6.52642	6.68015	6.3238	6.44744	6.02464	7.51106	7.48341	7.04994	7.17556	5.95743	5.90279	6.12319	6.07899	6.2165	5.59199	6.01718	5.72142
Cd70	4.56175	4.46152	4.44918	3.80597	4.26963	4.26124	3.60888	3.27576	4.35182	3.22505	4.08604	3.63957	4.38388	3.76791	3.17556	4.14345	4.0888	4.12319	2.99719	4.83317	4.65911	4.83275	4.76449
Cd74	6.80968	7.69599	7.08145	7.98772	8.15577	7.76586	7.89017	8.67614	8.6848	8.1239	8.53999	6.11088	5.96884	5.95233	5.83853	5.14345	5.49216	5.61796	5.54973	7.66716	5.98104	7.85714	6.26199
Cd83	8.27599	8.42934	8.18471	8.37075	8.57602	8.32733	8.61388	8.75054	8.61138	8.88326	8.42589	8.51999	8.91637	8.87072	8.66528	8.0253	8.29195	8.15562	8.34533	8.2754	8.49888	8.56808	8.34236
Cd84	4.64921	4.46152	3.80533	4.22101	4.78421	4.46287	5.08281	4.14249	4.65138	5.49807	4.40797	4.08703	4.16148	4.30847	3.85363	4.14345	4.0888	4.0788	4.54973	4.47954	4.28714	4.69525	4.76449
Cd86	3.73167	4.76638	4.05325	3.95797	4.92171	4.52427	4.1394	4.51022	5.55827	5.34053	5.30843	4.9875	4.82445	4.76791	4.76052	3.27671	3.99259	4.3642	3.54973	5.01005	3.90012	4.83275	4.37747
Cdc25a	7.16166	7.0883	6.67569	7.07345	7.10614	7.27023	7.1394	6.89566	7.3238	6.86891	7.05566	7.36005	7.74645	7.44803	7.13286	7.03474	7.0415	6.96144	6.74135	7.48952	7.28714	7.29219	6.99896
Cdc7	6.49249	6.18141	6.24827	6.10636	6.26963	6.46287	6.58871	6.29682	6.48427	6.09952	5.63036	5.9875	5.66398	5.35287	5.39795	6.24453	6.18989	6.45384	6.15639	6.89457	6.24407	6.91248	6.60777
Cdk20	6.64921	6.56388	6.73606	6.81926	7.04724	6.73373	6.54748	6.88874	7.22123	6.70618	6.6096	6.7193	7.03595	7.06336	6.66099	6.6891	6.6815	6.40972	6.64489	6.95347	6.34942	6.65873	6.37747
Cdkn1a	8.32993	8.01791	7.79968	7.8808	7.87167	7.7141	8.44458	10.0212	10.0133	9.88564	10.2841	10.4964	10.6264	10.8408	10.7271	8.11999	7.85228	7.92429	7.57008	8.18613	8.14804	7.64011	8.20059
Cdkn1c	6.14671	6.28095	5.73606	6.10636	6.13471	6.06859	6.52642	6.28633	6.43274	6.78983	6.25596	5.63957	5.78597	5.80033	5.5906	5.29777	5.67377	5.69351	5.71966	6.28689	6.03257	5.92791	6.26199
Cflar	7.26219	7.26888	6.73606	6.93372	7.09164	7.15848	7.45019	8.08916	8.79603	7.77964	7.8498	7.7726	7.87114	7.3419	7.74035	7.05344	6.80703	6.78616	6.87166	7.32084	7.07004	7.51287	7.32088
Chek1	5.3691	4.28095	3.89279	4.51051	5.10614	4.58317	4.68689	4.71186	5.11081	4.72755	4.40797	4.2676	4.96884	4.83204	4.5906	4.09614	4.42001	4.32673	4.58215	4.2165	3.65911	4.28021	4.67703
Chek2	4.3691	3.83349	3.80533	3.95797	5.26963	4.74666	4.60888	3.94318	5.17494	4.72755	4.50108	3.50207	4.27696	3.6304	3.07603	3.77421	4.13461	3.53823	3.94828	5.0645	3.78464	4.46079	4.58392
Chn2	10.0232	10.413	10.5187	10.5207	9.83732	10.6458	10.0665	8.42431	10.3587	8.42145	9.80714	10.2327	10.3129	10.1461	9.45479	10.1758	10.2346	9.72895	8.91685	10.8194	10.6196	10.7774	10.5178
Chst8	6.44439	6.64084	6.54679	6.65841	6.74768	6.63975	6.48335	6.35822	6.40626	6.81001	7.04023	6.7651	6.95156	6.96669	6.71161	6.47465	6.544	6.67126	6.38492	6.84877	6.70747	6.64011	6.26199
Chuk	8.34311	8.51872	8.42738	8.35029	8.61203	8.46679	8.39896	8.59981	8.56427	8.36119	7.71053	8.11088	7.76634	7.62136	7.64371	8.35918	8.49216	8.58263	8.7503	8.44916	8.31342	8.7742	8.54739
Cidea	5.9193	6.23204	6.10911	5.39093	5.92171	6.08906	6.29694	5.63124	5.8993	6.52273	6.52344	6.08703	6.22038	6.37456	5.92688	5.43718	5.30453	5.58659	5.24005	5.8642	6.17696	6.01718	5.84695
Cideb	5.02118	5.41845	5.12726	5.31787	5.74768	5.46287	5.08281	4.51022	5.04369	5.22505	5.30843	4.88058	5.03595	4.5564	3.96911	4.77421	4.91597	4.98569	4.76273	5.63154	5.10657	5.18068	5.32088
Cks1b	5.73167	5.76638	5.68797	5.779	5.54974	5.72067	5.76089	5.27576	5.50936	5.84954	5.671	5.90806	6.10008	5.5564	5.55407	5.58157	5.26389	5.45384	5.31912	5.59501	5.81439	6.10124	6.03458
Cldn5	6.7115	7.59323	7.52643	7.75844	7.8286	7.6328	7.66778	8.41471	7.57024	7.85926	8.07093	7.78005	6.06837	6.73474	8.12354	7.64046	7.34893	7.49665	7.38032	7.64053	7.00703	7.64945	7.21619
Clic4	9.1278	9.08486	8.95507	9.08863	8.83732	9.02412	9.13593	10.0069	9.80619	9.67075	9.84759	9.53329	9.28733	9.04318	9.48299	8.96568	8.86932	9.00064	8.49544	9.14566	8.73884	9.00268	8.91543
Cln3	5.84715	6.12895	6.29718	6.25075	6.36917	6.22471	6.41624	6.35822	6.40626	6.36801	5.85863	6.11088	5.57652	5.51793	5.71161	5.98367	6.06534	5.92429	6.21958	6.3757	5.78464	5.92791	5.92496
Clstn1	10.927	11.0385	11.1689	11.2241	10.975	11.1217	11.0323	11.1602	11.0829	11.0505	10.8718	11.1976	10.9986	11.1461	11.4254	10.8758	11.0516	11.0872	10.8448	10.928	11.0899	10.7309	10.8191
Cnn2	6.73167	6.37406	5.80533	6.2799	6.61203	6.39874	6.39315	6.61456	7.41956	6.61737	6.54547	5.73473	5.86192	5.95233	5.3772	5.97061	5.9801	5.80672	5.76273	6.61339	6.28714	6.32752	6.13646
Cnp	12.3345	12.4701	12.4367	12.5749	12.5511	12.5257	12.3601	12.193	11.984	12.1214	11.7842	11.6624	11.5139	11.8873	11.5204	12.2111	12.4868	12.418	12.483	12.2776	12.4977	12.4036	12.3415
Cntnap2	9.0576	9.23824	9.23369	9.28948	9.34798	9.22471	9.07558	9.41711	9.2624	9.54998	9.24254	9.28343	9.28042	9.10614	9.38761	9.14053	9.12755	9.00806	8.96375	9.1425	9.2137	9.02078	9.00794
Coa5	9.17646	9.27794	9.24412	9.02836	8.82422	9.16813	9.10784	9.06481	8.95972	8.87849	8.62002	8.73089	8.50133	8.62136	8.42096	9.36542	9.27544	9.26862	9.14423	9.1738	9.2081	9.08413	9.16487
Col6a3	3.88368	4.54398	3.50577	3.90906	4.78421	4.52427	3.89839	4.04628	4.55827	4.44744	4.823	3.50207	4.16148	4.30847	3.4386	3.58157	3.13461	4.24872	3.94828	4.89457	4.28714	4.37332	3.84695
Cotl1	9.57577	9.66868	9.37328	9.43262	9.42806	9.47264	9.40474	9.55462	9.86812	9.54998	9.5345	9.58102	9.29077	9.56822	9.33476	9.17935	9.30828	9.21963	8.99719	9.5764	9.33667	9.19669	9.56881
Cox5b	12.9685	13.081	12.9328	12.8897	12.9797	12.9705	12.8267	12.8069	12.7619	12.9493	12.8644	13.0221	13.1103	13.1156	12.912	12.901	12.937	12.8736	13.0018	12.9323	13.0076	12.9358	13.0551
Cp	7.02118	7.2567	6.75952	6.81263	7.03214	6.46287	7.66778	9.59237	9.53096	8.97994	9.15571	9.47246	9.01531	8.85537	9.21265	6.03474	5.86253	6.18732	6.0445	7.11697	6.4476	7.29219	6.53501
Creb1	8.10864	8.35705	7.97525	7.73407	8.09164	8.01077	8.08281	7.66808	8.30243	7.89748	7.89339	7.27817	7.69546	7.43776	7.47324	8.0316	8.12329	7.97362	8.16444	8.12979	8.12449	8.37895	8.47793
Crebbp	9.87463	10.175	9.9902	10.0968	10.1294	10.1439	10.0202	10.0732	10.1769	10.0558	10.1646	10.2939	10.4204	10.2318	10.2538	10.0841	10.0786	10.1108	10.1223	10.2225	10.1741	10.1612	10.3281
Crem	6.79057	6.60288	6.72419	6.4434	6.10614	6.62581	6.3697	6.73519	6.3793	6.66246	6.43181	5.9875	5.86192	5.30847	5.91253	6.69704	6.84197	6.78616	6.81822	6.51906	6.79959	6.01718	6.48438
Crip1	6.56175	7.35134	7.09073	7.22601	7.33264	6.99459	7.43896	7.18265	7.41956	6.84954	6.56717	6.48392	5.86192	6.73474	6.23446	6.78916	6.71204	6.8667	6.75564	7.20443	7.08232	6.98803	6.98081
Csf1	7.39464	7.68694	7.58669	7.6877	7.6322	7.61879	7.47238	8.68415	8.54619	8.03241	8.62002	8.87711	8.63722	8.44803	8.95692	7.11406	7.36343	7.22346	7.46099	7.2983	7.40913	7.94318	7.20059
Csf1r	7.46864	7.67784	7.28106	7.95496	7.62215	7.61879	7.75184	7.4737	7.54619	6.81001	7.02464	6.13434	5.66398	5.80033	6.44858	7.64458	7.58582	7.67126	7.73055	7.93166	7.08232	7.66794	7.34945
Csf3r	4.26219	4.18141	3.80533	4.18036	4.71021	4.58317	4.02392	4.61456	6.86083	4.64009	4.20152	3.63957	4.82445	3.89344	3.07603	3.18925	3.22207	3.60236	4.17776	5.0645	3.19968	5.07376	4.26199
Csk	7.98801	7.98877	7.80533	8.06789	7.70068	7.96168	7.8819	7.78449	8.16708	7.44744	6.76786	7.54646	7.5423	7.63939	7.65238	7.78171	7.74932	7.68243	7.53739	7.96066	8.14219	7.72205	8.06073
Ctsf	8.76632	8.88185	8.92945	9.01686	8.99366	8.85519	9.11138	9.2731	9.24383	9.41158	9.15571	9.62722	9.37094	9.43776	9.53663	8.80764	8.76942	8.76179	8.7503	8.96782	8.87563	9.20305	8.71045
Ctss	7.43211	7.79191	7.18903	8.14648	8.22383	7.85817	7.90656	8.39531	8.93678	8.31251	8.04797	7.51106	6.62091	6.80033	7.53077	6.95743	6.8828	7.033	7.21442	8.04432	6.32896	7.78271	6.80631
Cx3cl1	8.84715	9.19424	9.43286	9.20336	9.31715	9.1609	8.93081	9.15696	8.74941	8.85926	8.51788	8.52444	8.35788	8.42742	8.54013	9.18219	9.41189	9.35143	9.4686	8.99961	9.15678	8.54825	8.97165
Cx3cr1	7.46864	7.65018	7.11821	7.31317	7.29517	7.24309	7.27185	5.83215	6.14323	5.96202	5.40797	4.7037	4.66398	4.00891	3.26867	7.61131	7.48775	7.50086	7.69393	7.38643	7.2331	7.55323	7.30638
Cxcl10	5.08531	5.69599	6.23159	5.55887	5.74768	5.52427	6.22032	10.4309	9.68204	9.2548	11.07	10.6949	10.5666	9.75969	11.1263	3.09614	1.94196	2.0788	2.0903	5.354	3.65911	5.83275	2.67703
Cxcl9	3.3691	3.54398	3.80533	4.00528	3.78421	3.63975	4.96252	6.29682	6.60557	5.84954	6.97681	6.88058	6.19123	4.76791	6.12665	2.64868	1.13461	1.88615	1.89766	3.89457	1.78464	3.83275	2.67703
Cycs	5.31664	4.95902	4.66331	4.63604	4.8546	4.9837	4.34585	4.86072	5.69577	5.03241	4.89339	4.7651	4.57652	4.4784	4.85363	5.09614	4.88949	5.20808	4.67526	5.26381	4.84353	5.2313	5.32088
Cyp27a1	5.84715	5.41845	4.75952	4.09547	5.74768	5.10923	5.24631	4.35822	5.17494	5.84954	5.45527	4.57246	4.66398	4.76791	3.35613	4.18925	4.65817	4.47112	4.21958	5.76904	5.19968	5.76564	5.32088
Cyp7b1	6.56175	6.86591	6.49183	6.69494	6.81983	6.62581	6.76089	7.22172	7.29523	7.22505	7.00887	6.90806	6.86192	6.71787	6.66099	6.41807	6.50093	6.55453	6.55791	6.30961	6.34942	6.89688	6.48438
Cytip	3.56175	3.95902	3.61268	3.75152	3.78421	3.10923	2.43896	5.11903	6.11081	5.49807	5.58854	4.08703	4.27696	4.95233	3.91253	2.88969	2.83505	2.98569	2.67526	4.47954	3.78464	3.69525	3.48438
Dab2	5.51594	4.95902	4.75952	4.85843	4.92171	4.9837	5.1394	6.27576	5.8993	5.72755	6.47836	6.15742	5.96884	5.76791	5.9411	4.64868	4.6892	5.00954	4.79074	5.59501	4.19968	5.12821	5.48438
Dapk1	9.43211	9.55645	9.31906	9.3457	9.32337	9.35082	9.63617	10.0899	9.80366	10.2213	10.3324	9.83478	10.2401	9.94872	10.1528	9.56863	9.39082	9.50506	9.6246	9.51663	9.28183	9.41498	9.39813
Ddb2	6.2056	5.86591	5.93461	6.3272	6.21717	6.27916	6.22032	6.38797	6.80112	6.13194	5.85863	6.18014	5.62091	5.73474	5.66099	5.98367	5.92902	6.13408	5.43015	6.01005	5.55723	5.54325	5.72142
Ddx58	6.02118	6.20695	6.03415	6.76533	7.04724	6.47847	6.3216	7.69212	7.67374	7.34053	7.63036	7.02563	6.86192	6.61226	7.01686	5.35918	5.34406	5.64866	5.17776	6.41814	5.5216	6.92791	5.20059
Dicer1	8.03748	8.12895	8.05799	7.86486	7.8546	8.2014	8.24631	7.88526	7.8213	7.97994	8.04797	8.30942	8.50726	8.61226	8.73831	8.13469	8.12045	8.13679	8.0733	8.14881	8.11854	8.29219	7.8962
Dlg1	9.81205	9.80869	9.83185	9.94666	9.92376	9.89496	9.83128	9.82854	9.85595	9.8471	9.68843	9.5746	9.3967	9.38262	9.40566	9.92819	9.91268	9.99617	9.99192	9.74215	9.8107	10.0045	10.0124
Dlg4	11.2146	11.4178	11.6042	11.7504	10.8685	11.346	11.1821	11.3444	11.2916	10.7949	10.681	11.0412	10.6332	10.8934	11.2079	11.6267	11.6214	11.8667	11.1429	11.4063	11.24	10.6436	11.3424
Dlx1	8.1316	7.65018	7.15406	7.73056	7.47351	7.7848	7.62878	7.45039	7.6848	7.47298	7.29549	7.35007	7.11568	6.68351	7.4585	8.34153	7.15141	7.85359	7.10711	7.69332	7.19968	7.15468	8.03458
Dlx2	5.7712	5.0745	4.75952	5.49402	5.41648	5.46287	5.83128	5.29682	5.69577	5.03241	5.30843	5.30942	5.89845	4.39594	5.55407	5.49303	4.9675	5.24872	4.73416	5.63154	4.59199	5.01718	5.26199
Dna2	3.3691	4.28095	3.80533	3.05108	5.10614	4.10923	4.24631	3.88874	5.29523	5.16365	4.30843	4.63957	5.22038	4.76791	3.66099	3.35918	3.30453	3.66376	3.54973	4.55754	3.90012	3.83275	3.84695
Dnmt1	6.80968	7.37406	7.04373	7.1596	7.07699	7.29686	7.05367	7.04628	7.23634	6.84954	6.30843	7.16882	6.50726	6.4983	6.58155	7.041	7.02942	6.88615	6.89766	6.99611	6.95456	6.84906	7.33524
Dnmt3a	7.34311	6.89762	7.13624	7.2799	7.17653	7.43916	7.3216	6.92301	7.25129	7.11582	7.10099	6.67199	7.19123	6.61226	6.88338	7.27671	7.33428	7.40073	7.39864	7.30961	6.9276	7.1935	7.49721
Dock1	7.73167	7.85787	7.63188	7.6621	7.6521	7.75949	7.43896	7.66403	7.62866	7.55895	7.41994	7.54646	6.93407	6.81627	7.29104	7.41807	7.47446	7.58659	7.62168	7.45936	7.50346	7.93557	7.78555
Dock2	4.80968	4.46152	3.97525	4.88397	5.36917	4.74666	5.08281	5.11903	5.86083	5.28394	4.58854	4.57246	4.16148	3.30847	3.5906	3.64868	4.0888	4.16626	4.70501	5.26381	4.5216	5.37332	4.76449
Dot1l	6.08531	6.18141	6.49183	6.22101	6.1902	6.31435	6.66778	6.08311	6.45873	5.96202	6.1735	6.38959	6.27696	6.00891	6.35613	6.30819	6.40139	6.58659	6.49969	6.55754	6.22204	6.39569	6.60777
Dst	8.52175	8.74038	8.49881	8.92144	8.81543	8.77536	8.97812	9.20371	9.07344	9.04523	9.01283	8.53329	8.59333	8.20329	8.50946	8.57511	8.75116	8.92429	8.97447	8.60882	8.65911	8.92022	8.54121
Dusp7	9.75157	9.7792	9.75223	9.64354	9.49019	9.69253	9.64108	9.50118	9.57619	9.54698	9.48976	9.35756	9.3903	9.43001	9.62292	9.7448	9.81409	9.90614	9.66962	9.79141	9.81623	9.46344	9.85694
E2f1	6.34311	6.3048	5.95507	6.1279	6.29517	6.18724	6.05367	6.02119	5.86083	6.31251	6.40797	7.05051	6.8803	7.20329	6.53546	5.80396	6.26389	6.27847	6.33823	6.24035	6.19968	6.25597	5.80631
Eed	8.35616	8.47735	8.23159	8.46259	8.36917	8.38639	8.40474	8.28633	8.76512	8.29114	8.38982	8.32989	8.64798	8.59388	8.29658	8.406	8.44976	8.35492	8.23751	8.70193	8.35449	8.70424	8.58992
Eef2k	7.21996	7.44015	7.47066	7.71997	7.24364	7.41504	7.77881	7.69212	7.88978	7.83976	7.97681	8.51553	8.09222	8.3419	8.35348	7.17793	7.43839	7.62183	7.00319	7.44916	7.4476	7.38455	7.37747
Egfr	5.46864	4.95902	5.01478	5.31787	5.36917	5.22471	5.34585	5.56334	6.20597	5.09952	5.71053	5.38959	5.22038	5.16646	5.4585	4.77421	4.86253	5.16626	5.0445	5.83317	5.15387	5.12821	5.37747
Egr1	11.8185	11.8066	11.8878	11.0107	11.6088	11.3084	11.3712	10.4291	10.8087	10.4555	10.7154	11.217	11.4361	10.8063	10.8976	11.512	11.9506	11.9117	11.6668	11.7726	12.1502	11.1999	11.9595
Ehmt2	10.3066	10.5251	10.394	10.3987	10.2936	10.3885	10.4751	10.287	10.4763	10.1558	10.1359	10.1502	9.94939	10.0516	10.2973	10.4706	10.452	10.4657	10.4139	10.3554	10.45	10.2437	10.5004
Eif1	12.0819	12.1946	12.0864	11.9985	11.9471	12.0705	12.1184	12.0283	12.056	12.1294	12.5386	12.7932	12.9933	12.9785	12.9332	12.1187	12.1063	12.0433	11.9506	12.185	12.2231	12.0185	12.2908
Emcn	5.14671	5.32825	4.75952	5.22101	5.04724	5.36557	4.68689	6.19952	5.8993	5.59428	5.99293	5.60641	4.74645	5.89344	5.71161	4.58157	4.59404	5.20808	4.70501	5.2165	5.19968	5.83275	4.84695
Emp1	4.73167	4.54398	4.61268	3.80597	4.98584	4.63975	4.60888	6.03379	4.8213	5.92549	5.85863	5.7651	5.78597	5.06336	6.19941	4.09614	3.77846	3.40073	3.84519	4.70193	4.3696	5.12821	4.92496
Enpp6	5.41973	5.54398	5.35992	5.26053	6.07699	5.52427	5.56824	4.1883	4.8993	5.34053	5.08604	4.9875	4.03595	4.89344	4.96911	5.02214	5.47446	5.48819	5.71966	5.354	5.8721	6.10124	5.06935
Entpd2	4.3691	4.54398	4.56021	4.4434	4.26963	4.39874	4.34585	4.09519	3.9733	4.09952	3.96051	3.88058	4.27696	3.89344	4.82326	4.09614	4.45653	4.47112	4.26023	4.47954	4.65911	4.69525	3.67703
Eomes	6.86553	6.2567	5.19764	6.09547	5.8546	6.50916	6.16688	4.4737	5.17494	4.81001	5.25596	5.63957	6.35788	5.51793	6.05003	6.93744	5.32443	6.17683	2.89766	6.47954	5.8721	6.30406	7.16888
Ep300	8.5561	8.55893	8.89279	8.99506	8.50667	8.72067	8.75184	8.77701	9.00893	8.5649	8.51788	8.64366	8.81969	8.53729	8.9639	8.73421	8.85571	8.95378	8.69578	8.81741	8.64676	8.63542	8.6994
Epg5	8.0536	8.37406	8.11821	8.03976	8.24364	8.31869	8.35185	8.30204	8.27343	8.45387	8.04023	7.56384	6.5538	6.90839	6.98292	8.10513	8.07419	8.12592	8.00917	8.1551	8.06386	8.26207	8.16888
Erbb3	5.51594	5.89762	5.80533	5.75152	6.10614	5.8462	6.22032	5.35822	5.78066	6.09952	4.749	4.35007	4.96884	4.5564	4.55407	5.71281	5.77846	6.033	5.58215	5.39707	5.81439	6.04575	5.63122
Ercc2	8.15421	7.95902	8.16288	8.14911	7.92171	8.03207	7.77881	8.04005	7.96426	8.02379	7.66095	8.16313	8.21314	7.6572	7.91972	8.09614	8.09461	8.19514	8.03867	8.0031	8.2331	7.94318	7.93442
Esam	6.08531	6.2567	6.75952	6.37301	6.46228	6.2061	6.29694	7.25439	6.67374	6.61737	6.50108	6.22453	5.22038	5.73474	6.66955	5.69704	5.91597	6.00954	5.94828	5.95347	5.55723	6.39569	5.63122
Ets2	9.15421	9.2959	9.21472	9.06231	8.96213	9.11423	9.30314	9.66099	9.70666	9.73548	9.68099	9.67799	9.9052	9.74727	9.85739	8.99661	9.06387	9.01838	8.97447	9.23442	9.2109	9.27117	9.10329
Ezh1	7.35616	7.38529	7.26476	7.39538	7.71967	7.51674	8.03142	7.49664	7.83129	8.04097	7.95229	8.06278	7.89845	7.71787	7.40822	7.18925	7.18446	7.34559	7.16712	7.51906	7.5216	7.25597	7.63122
Ezh2	7.59517	7.75776	7.77687	7.52276	7.24364	7.50155	7.59883	7.34817	7.71747	7.14788	7.40797	7.67199	8.02773	7.42742	7.70746	7.58585	7.42923	7.46682	7.38951	7.70193	7.48508	7.9047	7.8767
F3	8.04556	8.28095	8.32889	8.24337	7.89691	7.95054	7.89017	8.67211	8.84613	8.86891	8.77254	8.43753	8.5538	8.4429	8.74845	7.87575	7.97066	8.02131	8.03282	8.24035	8.07004	8.46079	7.67703
Fa2h	7.51594	7.62199	7.72419	7.76189	7.6322	7.88182	7.5579	7.47831	7.28073	7.32659	6.76786	6.38959	6.35788	5.89344	6.07603	7.339	7.79994	7.64485	7.57008	7.64946	7.65089	7.63071	7.48438
Fabp5	10.714	10.8569	10.7624	10.5999	10.6069	10.7965	10.5488	10.4864	10.5125	10.559	10.4289	10.9516	10.8137	10.914	10.7225	10.6604	10.8359	10.7892	10.6502	10.7094	10.7695	10.4818	10.8901
Fadd	4.95407	4.95902	4.75952	4.37301	4.46228	4.52427	4.60888	4.39775	4.45873	5.28394	4.58854	4.18014	5.38388	3.76791	4.31307	4.6811	5.01725	4.0788	4.73416	5.01005	4.5216	4.83275	4.48438
Fancc	5.95407	6.48258	6.26476	6.31787	5.78421	5.89351	5.99355	6.35822	6.29523	5.92549	5.78648	5.63957	5.48341	4.89344	4.96911	5.88969	6.31452	6.24872	5.91048	6.354	5.75427	5.58278	6.34945
Fancg	6.2056	6.44015	6.50577	6.50229	6.6521	6.83413	6.3697	6.31758	6.3793	6.22505	5.58854	5.50207	5.22038	4.83204	5.29104	6.21162	6.23264	6.29797	6.43015	6.47954	6.00703	6.58278	6.20059
Fas	3.73167	4.83349	4.50577	3.85843	5.41648	4.63975	4.83128	6.26511	6.65138	6.06635	6.11579	6.08703	5.57652	5.6304	5.96911	3.51118	3.88949	3.32673	3.61386	4.76904	4.3696	4.37332	3.84695
Fbln5	5.3691	5.12895	5.19764	5.31787	5.16272	4.89351	5.96252	6.79563	6.58211	6.70618	6.1735	6.67199	6.8803	6.43776	6.06309	4.94414	5.15697	4.98569	5.02104	5.43889	5.10657	5.28021	4.58392
Fcer1g	5.64921	6.18141	5.01478	5.73758	5.67173	5.6942	5.72436	7.10119	8.09432	6.49807	6.43181	5.9615	5.7058	5.43776	5.76052	4.3987	4.74932	4.69351	5.06758	6.0645	5.05766	5.01718	4.84695
Fcgr1	5.84715	6.12895	5.61268	6.11717	6.76606	5.9837	5.86522	6.58061	7.44579	5.96202	6.25596	6.20251	5.82445	5.83204	5.69494	4.80396	4.80703	4.75123	5.11267	6.19225	4.95456	6.25597	5.13646
Fcgr2b	6.39464	6.2567	5.50577	6.22101	6.78421	6.04783	6.68689	7.76194	8.23634	7.08303	7.5345	7.72703	7.42201	6.66603	7.02356	5.339	5.34406	5.38258	5.17776	6.47954	4.78464	6.30406	4.92496
Fcgr3	5.31664	5.73161	4.71222	4.95797	5.67173	5.33163	5.56824	6.28633	7.15917	6.52273	6.02464	5.60641	5.57652	5.16646	5.47812	4.83311	4.59404	4.60236	4.89766	5.55754	4.19968	5.54325	4.92496
Fcrls	5.64921	5.69599	5.01478	5.47734	5.71021	5.02677	4.89839	3.51022	4.35182	4.34053	3.08604	3.35007	4.27696	3.6304	3.07603	5.87575	5.62646	5.88615	5.94828	6.01005	5.28714	5.46079	5.13646
Fdxr	3.14671	4.83349	3.80533	4.13854	3.92171	3.93931	3.76089	3.83215	3.45873	3.81001	4.20152	3.9875	3.57652	3.30847	2.26867	3.64868	3.83505	3.32673	4.0445	4.30961	3.19968	5.01718	4.13646
Fen1	6.93679	6.83349	6.8277	7.01686	7.03214	7.21543	7.08281	7.11903	7.07764	7.52273	7.7772	8.11088	8.27001	8.3197	8.14212	6.6071	6.96116	6.90535	6.80455	6.93897	6.90012	7.03153	6.96243
Fgd2	4.26219	4.18141	3.89279	4.4434	4.98584	4.8462	4.89839	3.51022	4.23634	4.34053	4.08604	3.50207	4.03595	3.11583	2.07603	2.77421	3.77846	3.53823	3.89766	4.95347	3.3696	4.89688	3.84695
Fgf13	10.573	10.7393	10.7264	10.8209	10.7138	10.6825	10.567	10.4983	10.4984	10.4491	10.4244	10.1844	10.301	10.3692	10.3361	10.7882	10.8022	10.8789	10.8692	10.6349	10.7311	10.4832	10.7187
Fgl2	5.14671	5.62199	4.56021	4.60567	5.26963	5.52427	5.64841	5.94318	6.45873	5.54698	5.89339	5.42807	5.74645	4.95233	4.39795	4.27671	4.22207	4.24872	4.79074	5.39707	4.28714	5.2313	4.76449
Fkbp5	7.23417	7.15542	7.04373	7.29425	7.23046	7.06859	7.76089	9.28105	9.16313	9.12793	8.81396	8.87711	8.65334	8.78421	8.91972	6.99661	6.90279	7.08442	6.85185	7.10403	6.85789	6.97324	6.74312
Flt1	5.08531	5.23204	5.26476	5.33648	5.78421	5.4939	6.19385	6.35822	6.00893	5.59428	5.45527	5.57246	3.89845	4.70079	5.60852	5.09614	5.28435	5.52174	4.97294	5.51906	5.05766	5.28021	5.48438
Fos	8.78575	9.16522	9.29718	7.2409	8.9461	7.76586	8.88604	8.55243	9.13922	8.33357	9.0785	9.15168	9.23473	8.66162	9.05331	8.06883	8.63644	8.70085	8.52493	8.74006	9.44997	8.54325	9.31727
Fscn1	11.0873	11.1758	11.1063	10.9632	10.5577	11.0101	10.8096	10.8853	11.12	10.7156	10.8264	11.2136	11.0623	11.1429	11.3749	11.255	11.2732	11.3226	10.9169	11.0885	11.2018	10.5154	11.2825
Fyn	10.1486	10.1306	10.2472	10.2428	10.0472	10.1849	9.98199	9.98758	10.0415	9.82248	10.0227	10.1674	10.256	10.2957	10.2595	10.2432	10.2742	10.2393	10.1361	10.1298	10.1319	10.0995	10.2162
Gadd45a	7.95407	7.67784	7.75952	7.68408	7.8286	7.76586	7.48335	8.07704	8.53402	8.13194	8.24927	8.23542	8.3447	7.98795	8.04675	7.55557	7.84197	7.66	7.73055	7.94624	8.38455	7.7742	8.05207
Gadd45g	6.69103	7.14224	6.77111	6.48571	6.72907	6.47847	6.89839	7.8922	8.11898	7.62877	8.43181	8.03189	8.10008	7.85537	8.18753	6.6891	6.33428	6.56262	6.02104	6.5764	6.81439	6.18068	6.40495
Gal3st1	6.31664	6.46152	6.68797	6.70929	6.36917	6.74666	6.08281	6.31758	6.17494	5.64009	5.25596	5.93503	5.7058	6.00891	5.67806	6.24453	6.74932	6.73701	6.33823	6.64946	6.53953	6.15468	6.37747
Gba	7.10091	7.12895	7.11821	7.2059	7.3571	7.21543	7.30932	7.40746	7.49687	7.22505	7.43181	7.35007	7.20588	7.3419	7.38241	7.13762	7.1176	6.95532	7.20924	7.26381	7.3696	7.32752	7.21619
Gbp2	7.63856	8.20061	7.85518	7.96397	8.25018	7.87595	8.34585	10.2903	9.57322	9.67075	10.3497	9.55083	9.16523	8.70508	9.35613	3.71281	4.42001	3.77924	4.3757	7.90207	4.10657	8.46079	5.13646
Gclc	8.70641	8.70049	8.60946	8.48987	8.60183	8.76586	8.87775	8.79747	8.73353	8.96652	8.89339	9.20251	9.11568	9.09964	9.01854	8.6071	8.73823	8.69167	8.64872	8.77722	8.89316	8.69525	8.97165
Gdpd2	5.2056	5.46152	5.26476	4.95797	5.41648	5.18724	5.1394	5.39775	5.69577	5.68448	5.40797	4.88058	4.89845	4.30847	4.22287	5.18925	5.01725	5.12319	5.44785	5.51906	5.00703	5.79959	5.26199
Gja1	9.99429	10.432	10.2942	10.2434	10.1347	9.9796	10.2876	10.2811	10.1592	10.2585	10.1682	9.83299	9.83155	9.79832	9.95079	10.0826	10.0127	9.96144	9.93579	10.1984	10.117	10.5681	9.95548
Gjb1	7.3691	7.73161	7.8277	7.70929	7.6911	7.51674	7.3216	7.31242	7.09432	7.47298	6.38372	6.08703	5.16148	5.6304	4.85363	7.29254	7.68535	7.55047	7.65254	7.25213	7.8363	7.50261	7.8962
Gna15	5.14671	4.83349	4.61268	4.40863	5.54974	4.8462	4.76089	4.04628	4.45873	4.81001	4.50108	4.35007	3.74645	4.11583	3.07603	4.31853	4.30453	4.16626	4.54973	5.16759	4.10657	4.37332	4.13646
Gpr34	5.7712	5.83349	5.44918	6.11717	6.39302	6.12913	5.76089	2.35822	3.8213	3.44744	3.08604	2.50207	3.16148	3.30847	2.07603	6.38892	6.57755	6.39168	6.66773	5.80146	6.15387	6.04575	6.43192
Gpr62	6.64921	6.71391	6.90336	6.75152	7.2567	6.66723	6.58871	6.92301	6.65138	7.16365	6.6909	7.07496	7.16148	7.10289	6.42854	6.65686	6.94196	6.84035	6.76978	6.63154	6.65911	6.60214	6.58392
Gpr84	4.26219	3.18141	3.50577	3.13854	4.26963	4.18724	3.76089	5.68015	6.35182	5.28394	5.40797	6.18014	5.93407	4.4784	5.55407	3.83311	3.38253	2.40073	2.79074	4.01005	3.5216	4.28021	3.99896
Grap	4.3691	4.18141	4.75952	4.80597	4.36917	4.46287	4.34585	4.86072	4.73884	4.81001	4.58854	5.08703	3.89845	4.4784	4.31307	3.99661	4.45653	4.60236	4.61386	4.76904	4.4476	4.07376	4.37747
Gria1	10.5519	10.6455	10.8815	10.8848	10.5039	10.7353	10.7788	11.1454	10.8981	10.9127	10.814	10.6909	10.3903	10.5301	10.9402	10.8581	10.5807	10.9812	10.5579	10.5973	10.6186	10.4327	10.6341
Gria2	11.3521	11.6681	11.9484	12.0698	11.9176	11.7382	11.7693	12.2165	11.942	11.9535	11.8625	11.4528	11.04	11.0709	11.7067	11.7794	11.8128	11.966	11.8993	11.5462	11.6048	11.6171	11.5974
Gria4	10.0676	10.183	9.89412	10.0461	10.0751	10.3327	10.1324	9.70498	10.1312	9.76679	9.60436	10.087	10.0764	9.98267	9.82326	10.1427	10.0895	10.0879	9.83766	10.2536	10.148	10.5013	10.2991
Grin2a	7.14671	7.46152	7.23159	7.11178	7.26963	7.46287	7.25914	7.55462	7.54619	7.57082	7.50108	7.66396	7.29077	7.20329	7.5951	7.55119	7.36343	7.44949	7.26023	7.62249	7.25496	7.12821	7.44521
Grin2b	10.211	10.2475	10.4034	10.4009	10.2696	10.323	10.5144	10.6302	10.322	10.6652	10.4582	10.0505	9.85264	9.74519	10.2931	10.6548	10.4728	10.6666	10.5518	10.2225	10.3043	10.2575	10.2354
Grm2	8.30322	8.40748	8.44918	8.57268	8.23046	8.65012	8.30932	8.49436	8.46516	8.38155	8.23579	7.91485	7.86192	7.93783	8.09839	8.43004	8.44976	8.55251	8.25521	8.2926	8.05766	8.28021	8.38439
Grm3	8.57856	8.90153	9.05563	8.92452	9.09527	9.09413	8.73358	8.6701	8.53402	8.87371	8.52898	8.29388	8.15395	8.0364	8.18156	9.07799	9.12896	9.15428	9.22857	8.82136	9.03573	9.05632	8.78032
Grn	8.33654	8.70049	8.37138	8.26297	8.91349	8.4939	8.70105	8.87304	9.12711	8.94387	8.90196	8.69584	8.50726	8.40651	8.49989	8.18077	8.32936	8.27847	8.15908	8.61339	8.4943	8.59732	8.44521
Gsn	8.52175	8.66408	8.51613	8.66395	8.84598	8.6942	8.75184	8.94985	8.91816	8.88326	8.72989	8.49302	8.5538	8.56586	8.42349	8.52241	8.77666	8.64104	8.73956	8.46443	8.66728	8.58764	8.50992
Gstm1	5.51594	5.83349	5.78261	5.73758	6.26963	5.9837	5.99355	6.14249	6.07764	6.28394	5.54547	5.42807	5.27696	5.16646	5.02356	5.339	5.45653	5.61796	5.41223	6.09097	5.78464	5.76564	6.13646
H2-T23	5.31664	5.01791	4.84972	5.75152	5.88854	5.55402	5.83128	6.67211	6.3793	6.39498	6.33397	5.30942	5.48341	4.70079	5.41842	4.18925	4.62646	4.43635	4.51657	5.39707	4.84353	5.18068	5.13646
H2afx	9.18746	9.21955	9.35222	9.32254	9.04348	9.11423	9.04258	9.20928	9.12305	9.31604	8.93153	8.89439	9.22757	8.97736	9.09045	9.20745	9.32567	9.13544	9.1347	9.27251	9.29243	9.09442	9.18482
Hat1	8.44439	8.33984	8.28511	8.54093	8.06219	8.31	8.13245	8.31242	8.30959	8.26944	8.1377	8.39931	8.46526	8.25684	8.13904	8.48157	8.33428	8.48394	8.33348	8.32084	8.2331	8.16123	8.58392
Hcar2	2.56175	3.18141	2.80533	2.22101	3.78421	3.52427	3.76089	5.63124	7.29523	4.88802	5.749	5.13434	5.38388	4.6304	5.67806	1.51118	2.45653	1.88615	1.67526	1.30961	1.78464	3.83275	3.26199
Hdac1	7.74166	7.817	7.83323	7.65099	7.87167	7.68078	7.78769	7.92639	7.6848	7.72755	7.30843	7.61477	6.80534	6.75142	6.5448	7.64458	7.62646	7.70816	7.55791	7.80946	7.81439	7.7742	7.88648
Hdac2	10.3216	10.218	9.82353	9.97515	9.90936	10.0148	10.0537	9.80576	9.946	10.0431	9.78879	9.674	9.32135	9.03299	9.14058	10.303	10.1112	10.0682	10.2324	10.0975	10.1712	10.1775	10.2335
Hdac4	7.46864	7.54398	7.56688	7.70213	7.36917	7.62581	7.52642	7.78075	7.83129	7.73812	7.37144	7.31969	7.48341	7.10289	7.65669	7.74384	7.66208	7.73701	7.50393	7.87185	7.69153	7.07376	7.61954
Hdac6	7.97114	7.96651	7.93461	7.77218	8.03971	7.87595	8.05367	8.13374	7.88019	8.24742	8.18056	8.01934	7.92525	7.97381	7.96911	7.81861	7.95159	8.00064	8.12648	8.12979	8.08232	7.9047	8.20841
Hdc	3.73167	4.62199	3.61268	3.4434	4.04724	3.52427	4.52642	5.56334	7.45873	5.49807	4.20152	4.7651	4.96884	4.76791	4.17556	3.99661	3.77846	3.72266	3.79074	3.63154	4.72324	4.46079	4.13646
Hells	5.14671	5.18141	4.50577	4.57464	5.54974	5.29686	5.52642	4.99565	4.8993	5.72755	5.30843	5.67199	5.48341	5.5564	5.19941	4.94414	4.83505	5.14489	4.81822	4.95347	5.05766	5.62125	4.99896
Hif1a	10.5786	10.696	10.594	10.7393	10.5176	10.7611	10.6089	10.741	10.8062	10.5986	10.9294	11.1823	11.3562	11.3071	11.0756	10.6353	10.6528	10.6029	10.541	10.7894	10.8254	10.847	10.8482
Hilpda	5.31664	5.46152	5.32889	5.29901	5.46228	5.74666	4.89839	6.17698	6.67374	6.06635	6.1735	6.36996	6.24895	5.80033	5.88338	5.41807	5.0888	5.16626	4.97294	5.73588	4.95456	5.28021	5.37747
Hira	8.25524	7.98139	8.25241	7.99066	8.06219	8.06859	8.19385	7.92301	8.25129	8.09952	8.19456	8.53769	8.48941	8.36917	8.62842	8.3466	8.25095	8.35957	8.28013	8.2983	8.32896	8.17422	8.41174
Hmgb1	10.4821	10.3384	10.1662	10.3353	10.1276	10.2316	10.2938	10.0188	10.0544	10.2307	10.1629	10.2583	10.4969	10.3127	10.1235	10.573	10.4084	10.4375	10.4826	10.369	10.4079	10.3549	10.5535
Hmox1	5.41973	4.95902	4.66331	5.2799	5.41648	4.79729	5.1394	7.65997	8.21362	6.81001	7.65082	7.52887	7.20588	6.92318	7.05003	4.64868	4.99259	4.96144	4.87166	5.26381	4.78464	4.54325	5.37747
Homer1	11.0395	11.2847	11.0263	11.0266	11.0463	10.9365	10.5436	10.572	10.6099	10.7434	10.5618	10.5021	10.6017	10.5143	10.5465	11.5534	11.4585	11.4027	11.5037	11.1769	11.4055	10.9797	11.7518
Hpgds	4.88368	4.69599	3.39029	4.779	5.16272	4.46287	4.52642	3.99565	3.8213	4.34053	4.671	4.2676	3.74645	3.11583	3.35613	4.58157	4.56087	5.05608	4.92319	4.55754	4.72324	5.2313	4.13646
Hprt	9.78092	10.0052	9.88614	9.99433	9.78421	9.83564	9.74502	9.83125	9.78323	9.78219	9.56717	9.77073	9.84096	9.95773	9.79125	9.81313	9.90196	9.90535	9.80541	9.79544	9.85967	9.59491	9.8767
Hps4	5.69103	6.28095	5.78261	5.80597	5.8546	5.9837	6.08281	5.84651	5.8213	5.88802	5.78648	5.67199	4.96884	5.66603	5.24595	5.87575	5.77846	6.18732	5.7768	6.09097	6.13041	6.18068	6.32088
Hrk	7.35616	7.82527	7.55352	7.32254	7.43956	7.37394	7.41624	7.45039	7.30959	7.57082	7.54547	7.12265	6.74645	6.35287	6.66099	7.60288	7.75666	7.64485	7.64489	7.50928	7.53059	7.1935	7.55967
Hsd11b1	7.31664	7.24442	7.80533	7.81595	6.92171	7.34019	7.09717	7.04628	7.19054	6.81001	7.34657	8.26229	7.74645	7.91581	7.91253	7.14925	7.45653	7.50925	6.91048	7.49944	7.41884	7.56315	7.54739
Hspb1	6.73167	7.15542	6.89279	6.90283	7.04724	6.99459	7.42764	8.69807	8.91347	7.83976	8.60436	8.42331	8.31123	7.87833	7.76852	6.26607	6.13461	6.24872	5.94828	7.3757	6.42849	6.79959	6.6994
Hus1	6.56175	7.00341	7.0245	6.8455	6.67173	6.83413	6.70574	6.86072	6.93678	6.74861	6.78648	6.60641	6.19123	6.57526	6.12665	6.75149	6.82111	6.99169	6.79766	6.95347	6.85789	7.1935	7.01688
Icam2	4.56175	4.89762	5.66331	5.9459	5.92171	5.66723	5.48335	5.54585	6.04369	5.99764	4.671	4.2676	5.16148	4.39594	4.02356	4.14345	4.45653	4.50506	4.17776	5.51906	4.19968	5.69525	4.84695
Ifi30	5.95407	6.15542	5.16288	5.92144	6.24364	5.82195	6.16688	6.9892	7.39284	6.57082	6.28244	5.85257	5.10008	5.86306	6.13904	4.88969	4.80703	4.83369	4.58215	6.47954	4.84353	5.54325	5.53501
Ifih1	5.84715	5.73161	5.12726	6.07345	6.24364	5.93931	6.19385	7.1883	6.7599	7.17925	6.92734	6.58953	6.24895	6.08983	6.2799	4.91717	4.86253	5.28825	5.43015	5.89457	4.72324	5.73087	5.43192
Ifitm2	7.03748	7.78345	7.19764	7.46893	7.46228	7.72067	7.73358	9.63538	9.657	9.01078	9.24254	9.51553	8.9774	8.9121	9.20825	6.79658	6.65817	6.64866	6.606	7.5764	6.59199	7.42861	7.05207
Ifitm3	9.50133	10.3195	9.47244	9.76704	10.1061	10.0504	9.98778	11.6666	11.873	11.1724	11.4012	11.2965	10.522	10.6846	10.8485	7.59439	7.58169	7.55453	7.28013	10.1968	7.81439	9.96204	8.04335
Ifnar1	8.11634	8.29887	8.39029	8.14648	8.02452	8.14388	8.22032	8.27576	8.25129	7.91621	8.02464	8.58528	8.40307	8.6304	8.59735	8.12589	8.37778	8.37801	8.02988	8.32084	8.18836	7.95075	8.24688
Ifnar2	6.51594	6.80032	6.87142	6.74457	6.83732	6.59752	6.91469	7.31242	7.06077	7.06635	7.11579	7.54646	7.62091	7.3197	7.65238	6.6071	6.70446	6.65623	6.69021	6.76904	6.28714	6.95829	6.53501
Igf1	4.3691	4.0745	3.61268	4.18036	5.04724	4.18724	4.34585	4.27576	4.23634	3.44744	4.58854	3.35007	4.16148	4.30847	3.7281	4.14345	3.77846	3.60236	3.48262	4.83317	3.19968	3.95829	4.48438
Igf1r	7.61703	7.56388	7.50577	7.45622	7.47351	7.67402	8.00881	8.01484	8.16708	7.88802	7.90196	7.90806	7.40941	7.4784	7.7281	7.3987	7.36343	7.45384	7.30462	7.354	7.60056	7.48185	7.47144
Igf2r	6.80968	6.88185	6.98524	7.03976	7.23046	7.11922	7.05367	7.24899	7.35182	7.49807	6.97681	6.94832	6.62091	6.39594	6.65238	6.66498	6.74932	6.93055	6.71235	7.1551	6.96786	7.14151	6.63122
Igsf10	4.95407	4.54398	4.32889	4.4434	4.78421	4.74666	4.83128	5.43622	5.29523	5.34053	5.71053	5.53769	4.89845	4.95233	5.15131	4.6811	4.71957	4.32673	4.29976	4.70193	4.5216	4.54325	4.92496
Igsf6	3.14671	3.69599	3.12726	4.22101	4.36917	3.26124	4.24631	6.16558	7.06077	5.09952	5.20152	5.42807	4.38388	4.11583	4.96911	2.99661	2.94196	2.88615	2.41223	3.47954	3.19968	2.95829	2.99896
Ikbkb	8.26219	8.44015	8.32103	8.3411	8.43956	8.43516	8.16006	8.315	8.31671	8.13993	8.10841	7.9615	7.53072	7.36376	7.46343	8.44428	8.27671	8.31002	8.28013	8.354	8.18836	8.50261	8.39813
Ikbke	4.26219	4.62199	3.50577	3.57464	3.46228	3.63975	4.34585	5.74288	6.71747	5.39498	5.54547	5.22453	4.89845	4.4784	5.22287	2.51118	3.13461	2.66376	2.79074	3.76904	2.5216	4.07376	3.67703
Ikbkg	7.16166	7.16847	7.14518	7.45196	6.83732	7.14876	6.74274	7.3532	6.93678	6.82991	6.99293	7.60641	7.33141	7.43776	7.38761	7.06577	7.07124	7.23867	7.03282	6.68465	7.37959	6.78271	6.86685
Il10rb	6.51594	6.46152	6.57351	6.20083	6.52837	6.0054	6.50505	6.60615	7.47156	6.09952	6.50108	6.48392	6.24895	6.21537	5.79223	6.24453	6.2007	6.25871	6.33823	6.49944	6.50346	6.2313	6.26199
Il15ra	4.95407	3.95902	4.66331	4.33648	4.8546	4.8462	4.02392	5.23269	5.17494	4.81001	5.749	5.38959	5.22038	4.83204	5.4386	3.77421	4.45653	4.57065	4.29976	4.95347	4.28714	4.46079	4.48438
Il1a	4.73167	3.37406	3.80533	3.57464	4.98584	3.8462	3.60888	8.05866	8.23634	6.54698	7.43181	7.57246	7.89845	6.28575	7.9411	3.09614	1.94196	2.24872	3.73416	4.55754	3.3696	3.95829	4.26199
Il1b	3.88368	1.95902	2.80533	2.37301	3.04724	3.39874	3.02392	7.70005	9.05226	6.36801	6.30843	5.90806	6.62091	4.5564	5.91253	2.88969	1.13461	2.53823	3.0903	3.30961	1.78464	2.95829	3.26199
Il1r1	5.9193	6.0745	5.93461	5.81926	5.8546	5.7722	6.16688	6.95648	6.67374	6.59428	6.56717	7.13434	6.72627	7.14136	6.55407	5.339	5.34406	5.32673	5.43015	6.0645	5.78464	5.92791	6.10329
Il1r2	4.14671	1.37406	0.805327	2.75152	4.54974	3.63975	3.43896	6.60615	8.39284	6.44744	5.92734	6.13434	5.33141	5.70079	5.96911	2.51118	1.13461	2.53823	2.41223	2.63154	2.78464	2.95829	3.26199
Il1rap	7.69103	7.24442	7.69407	7.83898	7.92989	7.8522	7.59883	7.91622	8.00893	7.69537	7.66095	7.84548	7.81493	7.91581	8.07924	7.48387	7.79282	7.67499	7.95449	7.80946	7.61753	7.95829	7.60777
Il1rl2	4.3691	4.18141	3.80533	3.75152	5.92171	4.79729	3.43896	3.27576	5.45873	5.16365	5.02464	4.2676	5.16148	4.4784	2.5906	2.99661	3.52692	3.0788	3.26023	4.76904	3.65911	4.54325	4.99896
Il1rn	3.56175	3.18141	2.12726	2.22101	3.92171	2.74666	3.43896	7.88874	9.74149	6.44744	7.35906	5.46554	6.30444	4.70079	5.71161	-0.81075	2.59404	1.40073	2.0903	3.63154	2.5216	3.18068	3.26199
Il2rg	3.88368	4.37406	4.05325	4.75152	5.16272	4.52427	4.83128	6.13081	6.40626	5.22505	5.63036	4.88058	4.16148	3.89344	4.22287	3.35918	3.30453	3.66376	3.33823	4.95347	3.3696	4.95829	3.67703
Il6ra	5.46864	5.80032	4.93461	4.33648	5.71021	5.26124	5.56824	5.64773	6.11081	6.28394	6.02464	5.63957	5.96884	5.89344	5.64371	4.04723	4.77846	4.83369	4.44785	5.8642	4.78464	5.65873	4.92496
Inpp5d	4.56175	4.37406	4.12726	4.40863	4.6322	4.18724	4.43896	4.35822	4.8993	3.64009	4.58854	4.50207	4.57652	3.89344	3.4386	3.99661	3.45653	3.93678	3.61386	4.63154	3.90012	4.76564	3.48438
Iqsec1	10.4686	10.5339	10.4501	10.4731	10.4874	10.5832	10.4874	10.5639	10.6415	10.6245	10.7251	10.9275	10.9208	10.8878	10.8309	10.3172	10.496	10.417	10.6158	10.5166	10.4723	10.6236	10.4168
Irak1	6.58412	6.817	6.44918	6.1596	6.72907	6.27916	6.66778	6.26511	6.53402	6.57082	6.11579	6.30942	6.30444	6.11583	6.24595	6.48387	6.39199	6.24872	6.38492	6.47954	6.79959	6.56315	6.65431
Irak2	6.75157	7.04648	6.89279	6.79255	6.80213	6.99459	6.70574	7.27576	7.65138	7.04948	7.29549	7.42807	7.08431	6.81627	7.06309	7.0158	6.53549	6.85359	6.69021	7.1551	6.82903	6.83275	6.60777
Irak3	4.73167	4.62199	3.39029	3.13854	4.6322	4.26124	4.96252	5.74288	6.40626	5.88802	5.85863	5.824	6.10008	5.80033	6.08885	3.35918	3.71957	3.0788	3.79074	4.89457	4.4476	4.62125	4.48438
Irak4	5.31664	4.62199	4.89279	5.07345	5.04724	4.89351	5.24631	5.31758	5.40626	5.54698	4.96051	5.03812	4.57652	4.11583	4.31307	4.99661	3.52692	4.66376	4.61386	5.0645	4.4476	5.07376	5.13646
Irf1	6.67027	7.44015	7.20621	7.5349	7.42806	7.28804	7.46133	9.61979	9.1149	8.86409	9.79799	9.46554	9.48941	8.6748	9.49508	5.84746	6.13461	5.97362	6.06758	7.17998	5.65911	7.47136	5.32088
Irf2	8.2128	8.23824	8.09535	8.03407	8.21717	8.22933	8.05367	8.40746	8.59389	8.52883	8.229	8.3248	8.09222	7.87072	7.79615	8.09012	8.08005	8.16891	8.24259	8.28689	8.13631	8.40675	8.16084
Irf3	7.44439	7.33984	7.23159	7.31317	7.2567	7.37394	7.3216	7.16558	7.48427	7.24	6.30843	6.06278	5.33141	5.06336	5.02356	7.23364	7.10615	7.19774	7.28997	7.33198	7.01986	7.48185	7.40495
Irf7	5.88368	6.58351	5.58669	6.26053	6.16272	6.10923	6.16688	7.05866	7.57024	6.59428	6.80486	6.15742	5.82445	5.16646	5.76052	3.27671	4.30453	3.77924	3.84519	6.354	3.90012	6.25597	4.76449
Irf8	4.56175	4.46152	3.71222	4.26053	4.54974	4.46287	5.08281	4.54585	4.65138	4.64009	5.30843	4.88058	5.38388	4.4784	4.91253	3.64868	3.45653	3.83369	4.0903	4.83317	4.19968	5.07376	4.58392
Islr2	8.48061	8.3107	8.21047	7.83571	8.29517	8.31869	8.03887	9.02119	8.9733	9.28394	9.21188	8.81314	8.67981	8.57526	8.75651	8.44428	8.25614	8.25622	8.29732	8.47452	8.3746	7.96578	8.29174
Itga6	6.69103	6.98877	6.84972	6.96397	6.76606	6.58317	6.99355	6.83215	6.53402	6.54698	6.43181	6.46554	5.62091	5.89344	6.39795	6.40842	6.52692	6.64866	6.61386	6.75255	6.19968	6.91248	6.50992
Itga7	5.95407	4.54398	5.80533	5.59024	5.54974	5.79729	5.48335	5.77326	5.86083	4.88802	5.85863	5.9875	6.06837	5.73474	6.16349	5.09614	5.34406	6.0788	5.1347	5.51906	5.3696	5.73087	5.26199
Itgam	5.14671	5.65946	4.44918	4.51051	5.32026	4.93931	5.02392	5.99565	7.17494	5.34053	5.20152	5.73473	4.57652	4.39594	4.02356	4.47465	4.77846	4.86016	4.41223	5.26381	3.78464	5.2313	5.32088
Itgav	7.92807	8.3456	8.19334	8.0982	7.83732	8.16813	8.11138	8.01802	8.18276	7.82991	7.72989	7.94169	7.31799	7.39594	7.77647	8.13762	7.94839	8.14758	7.57008	8.19225	7.90012	7.73965	7.90585
Itgb5	7.68069	7.86591	7.79401	7.9276	7.97007	7.8522	7.87359	7.3532	8.18276	7.48558	7.38372	7.2676	7.05225	7.12865	6.78437	7.67709	7.56506	7.70451	7.64105	8.33752	7.62594	8.51798	7.85694
Jag1	4.3691	5.18141	5.16288	4.90906	5.16272	5.10923	5.48335	5.11903	5.11081	4.88802	5.02464	4.93503	4.74645	4.30847	4.12665	4.6811	4.59404	4.91169	4.87166	5.0645	4.78464	4.69525	4.92496
Jam2	7.86553	7.92095	7.76533	8.03976	7.86316	7.90509	7.84835	7.83575	8.03508	7.48558	7.75846	7.58953	7.29077	7.71787	7.6823	7.94079	7.68535	7.83034	7.75564	7.92432	7.94787	8.07376	7.93442
Jarid2	7.80015	8.15542	8.09995	7.76876	8.0989	8.21077	7.95466	7.68015	8.0001	7.75903	8.11579	8.00032	8.16148	8.10289	8.08885	8.01262	7.97066	7.96754	7.79421	8.26961	8.19968	8.22507	8.34945
Jun	8.96689	8.92865	9.01722	8.80095	8.77969	8.7141	8.82698	9.25439	9.42287	9.12793	9.27915	8.75	9.11568	8.26267	8.99659	8.98367	8.62445	8.78443	8.75386	8.98557	8.88267	9.11142	8.85195
Kat2a	9.00469	9.0745	9.22529	9.3457	8.88434	8.98097	8.91063	9.11459	9.1149	8.91621	8.671	9.29648	9.20952	9.05331	9.21412	9.20048	9.3754	9.32791	9.0445	9.07448	9.10957	8.66794	9.15681
Kat2b	7.65978	7.9363	7.48481	7.93678	7.58122	7.80967	8.00881	7.68415	7.6626	7.5826	7.7772	8.11678	8.37742	8.18499	7.82326	7.42765	7.75666	7.55858	7.50815	7.94624	7.98104	8.13487	8.09488
Kcnd1	6.17646	5.65946	5.47775	5.22101	6.07699	5.74666	6.08281	5.54585	5.78066	5.88802	5.823	5.35007	5.4345	5.70079	5.80783	5.27671	5.42001	5.12319	5.3757	5.63154	5.32896	5.07376	4.67703
Kcnj10	9.15421	9.05001	9.134	9.2532	8.90107	8.93931	8.63863	9.0275	8.96879	8.82	8.43771	8.73473	8.54806	8.4429	8.67168	8.90006	9.13179	9.17551	9.0166	8.928	9.10657	9.19031	9.02132
Kcnk13	4.73167	4.37406	3.97525	4.29901	4.71021	4.63975	4.1394	3.88874	4.35182	4.88802	3.823	3.9875	4.27696	2.89344	4.07603	4.14345	4.0888	4.63339	4.3757	4.95347	5.10657	4.37332	4.92496
Kdm1a	9.26219	9.41845	9.24204	9.18551	9.22383	9.2014	9.16006	9.10865	9.05652	9.04523	9.04411	9.30167	9.40307	9.40914	9.32531	9.29647	9.2626	9.29676	9.27642	9.14881	9.2331	9.27419	9.37051
Kdm1b	6.51594	6.41845	6.16288	6.19063	6.10614	6.62581	6.11138	5.84651	6.3238	6.06635	6.05566	5.9615	5.96884	5.66603	5.33476	5.91717	6.06534	6.05608	6.31912	6.1425	6.15387	6.62125	6.32088
Kdm2a	8.83787	9.13228	9.13624	9.11313	8.98976	9.09918	9.08281	8.87304	9.2098	8.79491	8.75846	8.87711	8.78597	8.57526	8.863	8.96074	9.02791	9.01249	8.96989	9.2225	9.08537	8.9047	9.17687
Kdm2b	6.62784	6.37406	6.18037	6.26053	6.24364	6.14876	6.46133	5.84651	6.40626	5.81001	5.99293	5.90806	6.16148	6.30847	6.29104	6.31853	6.544	6.18732	6.16712	6.49944	6.62594	6.83275	7.01688
Kdm3a	7.76142	7.60288	7.79401	7.77218	7.87167	7.70749	8.02392	7.87829	7.8993	7.67351	7.62002	7.74238	7.95156	7.46835	7.71988	7.74767	7.63843	7.70451	7.84519	7.69332	7.68349	7.83275	7.58392
Kdm4a	7.39464	7.60288	7.47775	7.43478	7.13471	7.55402	7.78769	7.6559	8.00893	7.16365	7.45527	8.099	7.75643	7.91581	7.84987	7.2391	7.33918	7.53823	6.88472	7.68465	7.60056	7.25597	7.43192
Kdm4b	8.16908	8.42934	8.40524	8.44554	8.23046	8.4471	8.35782	8.60404	8.54012	8.40164	8.55092	8.75379	8.72118	8.7638	8.85926	8.31853	8.45879	8.47754	8.62363	8.34853	8.47114	8.28021	8.32088
Kdm4c	7.60614	7.54398	7.33671	7.53086	7.28246	7.50155	7.58871	7.61456	7.48427	7.39498	7.33397	7.49302	7.33141	6.89344	7.53546	7.44192	7.53121	7.66	7.52493	7.34303	7.58338	7.68621	7.39127
Kdm4d	4.46864	4.76638	4.19764	4.13854	4.78421	3.93931	4.83128	4.51022	3.8213	4.88802	4.823	5.90806	5.7058	5.39594	5.3772	4.51118	4.13461	4.69351	4.58215	4.01005	4.28714	4.18068	4.37747
Kdm5a	8.31664	8.54398	8.24412	8.30847	8.44527	8.42312	8.5527	8.50345	8.71207	8.44744	8.57254	8.59377	8.72118	8.61226	8.57701	8.47002	8.32443	8.30762	8.35943	8.46443	8.38455	8.54325	8.32808
Kdm5b	9.24123	9.27794	9.40895	9.29306	9.05474	9.22933	9.18379	9.15408	9.34486	8.9575	8.92314	8.91146	8.8894	8.68785	9.1063	9.25265	9.12755	9.21323	9.14423	9.35946	9.09146	9.18068	9.13236
Kdm5c	9.30322	9.35134	9.34255	9.29663	9.32026	9.30125	9.16688	8.68415	9.38609	8.86409	8.62002	8.95163	8.68504	8.49335	8.61075	9.17793	9.28054	9.37572	9.17511	9.44916	9.36207	9.24369	9.28436
Kdm6a	6.93679	7.19424	6.74784	7.13854	7.10614	7.30563	7.1532	6.704	7.25129	7.19468	6.94402	7.25696	6.86192	7.3419	7.33476	6.99661	7.0475	6.99766	6.85849	7.05108	7.08232	7.21881	7.29174
Kit	7.65978	7.61246	7.70015	7.71997	7.48465	7.7848	7.71508	7.22172	7.62866	7.20994	7.47836	7.41855	7.16148	7.15396	7.06957	7.56863	7.69685	7.81012	7.1347	7.98909	7.75427	7.88902	7.77506
Kmt2a	9.16908	9.2959	9.0861	9.10907	9.01303	9.28138	9.09001	8.95317	9.32733	8.99323	9.01283	9.26229	9.16898	9.07996	9.50469	9.09163	9.16251	9.15828	9.18833	9.39707	9.26845	9.08068	9.27322
Kmt2c	8.58412	8.68694	8.59323	9.01831	8.05474	8.76268	8.70574	8.63331	8.73884	8.1239	8.06332	8.27817	7.73639	7.99498	8.45355	8.67307	8.52692	8.7999	8.19883	8.79745	8.70747	8.36768	8.61954
Lacc1	5.69103	5.37406	5.05325	5.39093	5.71021	5.43116	4.60888	6.34817	6.58211	6.2548	6.11579	6.60641	6.48341	6.08983	6.23446	5.02214	4.62646	5.30762	5.21958	6.0645	5.05766	5.98803	4.76449
Lag3	5.08531	4.76638	4.61268	5.00528	5.16272	4.6942	4.83128	4.09519	4.9733	4.96202	4.20152	4.7651	5.03595	4.76791	4.76052	4.09614	4.56087	4.24872	4.1347	5.26381	4.4476	4.69525	4.48438
Lair1	4.95407	5.32825	5.12726	5.59024	6.01687	5.58317	5.56824	5.29682	5.23634	5.72755	5.35906	5.2676	5.27696	5.21537	5.33476	5.14345	5.2007	5.28825	5.28013	5.43889	4.95456	5.37332	5.48438
Lamp1	10.5462	10.7327	10.7661	10.8189	10.4338	10.6467	10.9045	10.7947	10.7121	10.6073	10.5039	10.8159	10.7552	10.8897	10.976	10.642	10.7861	10.8105	10.5625	10.6428	10.7581	10.6656	10.5642
Lamp2	9.44133	9.71613	9.60299	9.67588	9.7546	9.57955	9.74045	9.95068	9.9275	9.91621	9.88045	10.102	9.88486	9.98267	10.0236	9.42407	9.53014	9.58461	9.60403	9.57874	9.58769	9.86317	9.56577
Lcn2	7.91048	7.95149	8.47775	7.43478	7.6521	7.23393	8.83128	12.3361	12.6958	11.3925	12.1762	13.1546	12.2591	12.7712	13.2013	1.18925	3.30453	2.88615	2.54973	7.87947	3.19968	7.7742	4.13646
Ldha	11.6459	11.5823	11.8589	11.855	11.107	11.4746	11.3608	11.4812	11.4619	11.0162	10.7911	11.2067	10.913	11.1594	11.3331	11.8834	11.9476	11.9426	11.6163	11.4758	11.4729	10.9999	11.4551
Ldlrad3	6.60614	6.71391	6.56021	6.55887	6.36917	6.62581	6.27185	6.10716	6.07764	6.36801	5.78648	6.03812	6.03595	5.86306	6.13904	6.339	6.46552	6.4625	6.43903	6.49944	6.32896	6.3506	6.58392
Lfng	7.1316	7.53393	7.24827	7.22101	6.88854	7.02677	7.34585	7.61036	7.78066	7.66246	6.89339	7.30942	7.20588	7.02272	7.08245	6.99015	7.08297	7.10671	7.06758	7.2754	7.07004	7.41772	7.32088
Lgmn	9.85866	9.88779	9.79968	9.69132	10.1007	9.91085	9.78547	9.85718	9.73884	9.9575	9.823	9.93168	10.007	9.95413	9.91793	9.51118	9.70446	9.59548	9.82586	9.85071	9.7035	10.0858	9.58392
Lig1	5.56175	6.20695	5.42004	6.14911	5.8546	5.74666	6.29694	5.80301	5.9733	6.22505	5.45527	5.9615	5.78597	5.5564	5.3772	5.18925	5.67377	5.60236	5.44785	5.70193	5.81439	5.18068	5.99896
Lilrb4a	4.56175	4.46152	4.39029	3.80597	4.98584	4.02677	5.02392	7.81035	9.34137	6.74861	7.34657	7.48392	7.30444	6.59388	7.10156	3.35918	2.59404	3.24872	3.33823	4.76904	3.78464	5.18068	4.58392
Lingo1	10.4088	10.1339	10.3493	10.3474	10.0989	10.1872	9.80309	9.82764	9.70666	9.78983	9.7702	10.1387	10.2613	10.3322	10.4069	10.3535	10.5687	10.5009	10.4949	10.1234	10.1275	9.86518	10.0191
Lmna	8.58412	8.67327	8.64138	8.71819	8.40479	8.48234	8.44458	8.74097	8.43274	8.62308	8.90196	9.51106	9.59889	9.63715	9.69284	8.41807	8.55035	8.71179	8.40545	8.55754	8.75042	8.13487	8.72142
Lmnb1	6.53903	6.56388	6.42004	6.62094	6.67173	6.82195	6.64841	6.34817	6.45873	6.52273	6.72989	6.7193	6.86192	6.5564	6.62622	6.37907	6.23264	6.33619	6.24005	6.73588	6.32896	6.37332	6.58392
Lrg1	5.08531	5.54398	4.56021	4.09547	5.16272	5.33163	5.24631	6.54585	7.07764	6.13194	5.85863	6.40896	5.48341	5.73474	5.4585	3.58157	3.88949	3.0788	2.54973	4.63154	3.19968	5.18068	4.37747
Lrrc3	6.51594	6.86591	6.71222	6.55887	6.97007	6.8462	6.70574	6.61456	6.7599	6.59428	6.6096	6.35007	6.91637	6.417	6.69494	6.91035	6.78566	6.92429	7.00917	6.76904	6.70747	6.58278	6.86685
Lsr	6.11634	6.64084	6.14518	6.2799	6.78421	6.58317	6.62878	6.80301	7.07764	6.42145	6.25596	5.73473	5.22038	5.21537	5.85363	5.339	5.61034	5.50506	5.56604	6.59501	6.00703	6.69525	5.72142
Ltbr	5.60614	5.41845	5.12726	4.57464	5.71021	5.36557	5.89839	5.88874	6.23634	6.09952	6.14493	6.63957	6.93407	5.95233	6.2799	5.18925	5.0888	4.40073	4.73416	6.11697	4.95456	5.46079	4.92496
Ly6a	8.58965	9.3599	9.3151	9.58927	9.27285	9.17053	9.37854	10.189	10.048	9.24	8.65589	7.99392	6.10008	7.42742	7.86113	6.66498	7.07124	6.96144	6.50815	9.28115	6.48508	9.40399	6.53501
Lyn	5.73167	5.62199	5.39029	5.72351	5.6322	5.96168	5.34585	5.75815	6.86083	5.54698	6.229	5.73473	5.74645	5.26267	5.07603	5.27671	5.36343	5.24872	4.94828	5.95347	5.81439	5.89688	5.63122
Mafb	7.92807	7.48258	7.64453	7.62473	7.43956	7.47069	7.64841	7.50118	7.8993	7.70618	7.37144	7.05051	7.00279	7.23921	7.22287	7.5291	7.63843	7.48819	7.60994	7.48952	7.3082	7.31584	7.64281
Maff	3.56175	3.54398	3.12726	2.63604	3.46228	3.52427	4.34585	5.72745	5.78066	5.44744	5.50108	5.85257	5.53072	5.16646	5.80783	2.35918	2.83505	2.24872	3.17776	2.89457	4.00703	3.18068	3.67703
Mag	8.55043	8.84979	8.55687	8.64913	8.68145	8.75949	8.5527	8.64362	8.47792	8.39498	8.26926	8.2516	7.8803	8.32528	8.06633	8.28465	8.75849	8.69719	8.39864	8.63604	8.75427	8.43402	8.47144
Mal	10.1893	10.3811	10.22	10.3138	10.4048	10.2891	10.5785	10.2121	10.0776	9.83484	9.57254	9.84548	9.5737	10.1271	9.83663	9.97143	10.3269	10.3356	10.0047	10.2682	10.1869	10.1983	10.0258
Man2b1	7.26219	7.47209	7.53325	7.51869	7.58122	7.62581	7.58871	7.72357	7.50936	7.62877	7.59911	7.97456	7.64261	7.56586	7.84232	7.45604	7.36343	7.45384	7.50393	7.45936	7.27649	7.49226	7.01688
Map1lc3a	10.3233	10.5149	10.5883	10.6431	10.348	10.3624	10.3932	10.4002	10.2734	10.2566	10.0537	10.2583	10.2648	10.4157	10.3733	10.3224	10.5677	10.549	10.3751	10.3662	10.5627	10.079	10.4436
Map2k1	12.039	12.0614	11.988	11.9289	12.0326	11.9751	11.9955	11.9145	11.9099	11.996	12.0113	11.8557	12.0548	11.9451	11.9284	12.1496	12.0283	12.0315	12.097	11.9754	12.0518	11.9871	12.0774
Map2k4	10.927	10.8759	10.9249	10.9789	10.937	10.9109	10.8526	10.8726	10.756	11.0151	10.8848	10.6426	10.8221	10.6682	10.8569	10.9865	11.0576	11.0158	11.185	10.9362	11.0286	10.9592	11.0258
Map3k1	6.60614	6.50334	6.21472	6.74457	6.50667	6.63975	6.79651	6.36821	6.91816	6.34053	6.85863	6.85257	6.89845	6.45822	6.91972	6.42765	6.2007	6.35492	5.99719	6.51906	6.32896	6.62125	6.94381
Map3k14	4.56175	5.18141	4.44918	4.13854	4.78421	4.63975	4.43896	4.64773	4.65138	4.96202	5.54547	4.50207	5.33141	4.6304	5.22287	3.88969	4.26389	3.98569	3.99719	4.11697	4.5216	5.12821	4.99896
Mapk10	12.0355	12.1595	11.9381	11.9191	12.0994	12.0037	12.0624	11.8195	11.9368	11.9921	11.8777	11.741	11.6713	11.7269	11.5616	12.127	12.1306	12.0191	12.0898	12.0591	12.1506	12.036	12.1365
Mapk12	3.88368	4.37406	4.19764	3.57464	4.78421	4.63975	4.24631	3.51022	3.9733	4.09952	4.50108	4.63957	4.48341	5.11583	4.12665	3.09614	4.0415	3.72266	4.29976	3.76904	3.19968	4.46079	4.67703
Mapk14	8.75157	9.04648	8.82492	8.70213	8.78421	8.86115	8.80528	8.50118	8.8993	8.65131	8.62002	8.63547	8.80534	8.77608	8.5448	8.73807	8.93389	8.64676	8.80798	9.01005	8.92419	8.88112	8.93442
Mapt	11.0324	11.1088	11.0136	11.1342	11.0293	11.1217	10.8409	10.9717	11.021	11.0119	10.7561	10.4679	10.5751	10.6145	10.5912	10.9142	11.0392	11.0125	11.0398	11.0511	11.0483	10.9751	11.0412
Mavs	6.44439	6.69599	6.57351	6.779	6.72907	6.47847	6.27185	6.63951	6.73884	6.47298	6.14493	5.88058	6.06837	5.89344	5.39795	6.17793	6.46552	6.50506	6.32871	6.61339	6.57472	6.58278	6.32088
Mbd2	10.1411	10.1472	10.1318	10.1996	9.96611	10.1378	9.94477	10.4475	10.3361	10.1908	10.4407	10.6022	10.5877	10.5588	10.6508	10.0818	10.0287	10.0402	10.0633	10.1393	10.1378	10.0351	10.1033
Mbd3	9.33324	9.43205	9.37138	9.2654	9.29833	9.28804	9.02392	9.29813	9.41956	9.2548	9.07093	9.33749	9.3967	9.30283	9.39538	9.3288	9.16389	9.26244	9.20274	9.4129	9.3895	9.20937	9.46493
Mcm2	5.31664	5.65946	5.09073	4.85843	5.32026	5.52427	5.19385	5.25439	5.11081	5.03241	5.25596	5.30942	5.82445	5.76791	5.07603	4.83311	4.71957	4.28825	4.58215	5.59501	4.90012	5.54325	5.58392
Mcm5	6.60614	6.86591	6.59974	6.51869	6.36917	6.27916	6.48335	6.02119	6.58211	6.03241	6.33397	6.86664	6.5538	6.71787	5.80783	6.3987	6.36343	6.37342	6.28013	6.75255	5.95456	6.62125	6.78555
Mcm6	6.86553	6.54398	5.84972	6.1596	6.13471	6.0054	6.24631	6.41711	6.45873	6.34053	6.63036	6.7037	6.64261	6.57526	6.49749	6.339	6.36343	5.87322	6.14558	6.01005	6.22204	6.37332	6.48438
Mdc1	7.0536	6.95902	6.91385	6.9276	6.88854	6.9837	7.12546	7.00208	6.99123	6.78983	6.47836	6.94832	6.53072	6.00891	6.48784	6.89661	6.66599	6.77924	6.59015	7.0645	7.15387	6.76564	7.20059
Mdm2	9.0576	9.05705	9.04612	9.04967	8.71021	9.0763	9.06101	9.15696	9.20212	8.95297	9.05182	9.14592	9.23116	9.29716	9.36143	8.87049	9.00959	9.07739	8.88796	9.03753	8.97446	8.9086	8.98081
Mef2c	11.9105	11.7739	11.9404	11.8846	11.7431	11.8227	11.9223	11.6871	11.4482	11.8367	11.7561	11.7294	12.0195	11.892	12.1059	12.3315	12.2171	12.3557	12.2381	11.7479	11.8668	11.6879	11.8204
Mertk	5.41973	6.2567	6.49183	6.55887	6.43956	6.50916	7.03887	6.92301	7.12711	6.84954	6.52344	6.7037	6.30444	6.61226	6.7033	5.84746	5.83505	6.29797	5.96067	6.47954	5.84353	6.32752	6.06935
Mfge8	7.08531	7.66868	7.31312	7.2847	7.28246	7.02677	6.99355	6.75815	6.86083	6.94387	6.671	6.44693	6.59889	6.417	6.48784	7.26071	7.32443	7.19774	7.18833	7.40764	7.37959	7.79959	7.26199
Mgmt	4.46864	5.46152	4.66331	4.4434	4.54974	4.79729	5.08281	4.83215	5.04369	5.49807	4.08604	4.93503	4.38388	4.5564	4.17556	4.09614	4.0415	4.20808	4.51657	5.0645	4.65911	4.54325	4.92496
Mmp12	2.14671	2.37406	1.80533	0.636043	3.26963	2.93931	0.438958	6.27576	6.00893	5.64009	6.14493	5.38959	5.7058	4.5564	5.9411	1.18925	1.94196	2.24872	2.54973	3.11697	2.78464	2.95829	3.48438
Mmp14	6.17646	6.41845	5.71222	5.22101	5.59156	6.02677	6.22032	6.00848	5.93678	5.96202	5.63036	6.15742	5.86192	5.80033	5.96911	5.86168	5.42001	5.41865	5.3757	5.70193	6.13041	5.65873	5.72142
Mobp	10.6061	10.7845	10.6263	10.9538	11.2138	10.8507	11.1754	11.4878	11.5769	11.3765	10.4855	10.3387	9.89845	10.2858	10.2323	10.2095	10.5724	10.5009	10.7183	10.8439	10.6915	11.2491	10.337
Mog	8.63856	8.91322	8.75369	8.64727	9.06219	8.88768	8.76539	8.44096	8.38609	8.64009	7.87612	8.16313	7.76634	7.90093	7.59959	8.57511	8.93874	8.76004	8.95449	8.82136	8.99734	8.80795	8.63703
Mpeg1	6.26219	6.7491	5.23159	6.92144	7.6322	6.55402	6.91469	7.72745	8.23634	7.62877	7.43181	6.46554	6.13111	5.6304	6.47812	5.80396	5.73452	6.13408	6.14558	6.81741	5.28714	6.92791	5.37747
Mpg	4.73167	4.69599	5.09073	4.69494	5.46228	5.10923	5.08281	4.83215	4.9733	5.39498	4.89339	5.18014	5.4345	4.6304	4.76052	4.18925	5.01725	4.93678	4.70501	4.47954	4.72324	4.89688	4.58392
Mr1	5.31664	5.62199	4.93461	5.35486	5.41648	5.36557	5.64841	5.25439	5.60557	5.59428	5.35906	4.9875	5.27696	4.6304	5.07603	5.14345	5.24313	5.47112	5.54973	5.30961	5.28714	5.92791	5.53501
Mre11a	7.41973	7.14224	7.13624	7.13854	7.01687	7.2061	7.25914	7.48292	7.26609	7.42145	7.40797	7.48392	7.29077	7.5564	7.15741	7.22267	7.16803	7.20292	7.14558	7.354	7.17696	7.40675	7.34945
Ms4a4a	3.88368	4.37406	3.39029	4.05108	4.78421	3.8462	4.34585	7.35822	7.73884	6.57082	6.80486	6.22453	6.00279	4.83204	5.79223	3.09614	2.83505	3.24872	3.41223	4.2165	4.19968	4.37332	2.99896
Msh2	8.55043	8.69599	8.57682	8.65285	8.7569	8.54294	8.67258	8.75815	8.67374	8.75903	8.52898	8.68397	8.66928	8.33084	8.12665	8.62388	8.67377	8.63531	8.78553	8.75669	8.63013	8.88902	8.66002
Msn	5.51594	5.89762	5.19764	5.89657	5.41648	5.93931	5.93081	7.31242	7.43274	6.34053	6.1735	6.63957	6.03595	6.61226	6.42854	4.6811	4.99259	4.43635	4.81822	6.11697	5.48508	5.50261	5.88648
Msr1	4.26219	3.95902	2.61268	3.51051	4.26963	2.52427	3.60888	6.54585	6.60557	5.44744	6.6096	6.44693	5.74645	5.35287	5.77647	2.64868	2.45653	2.24872	2.79074	4.01005	3.65911	4.28021	3.67703
Mvp	6.17646	6.2567	6.26476	5.92144	6.36917	5.58317	6.02392	7.02119	7.47156	6.94387	7.43181	7.58102	7.73639	7.80033	8.04675	5.41807	5.43839	5.72266	5.15639	6.1425	6.19968	6.12821	5.88648
Myc	6.3691	6.10198	6.18037	5.779	6.46228	6.24309	6.22032	7.45039	7.43274	7.2548	7.68099	7.98104	8.00279	7.72633	7.82326	6.00943	5.9801	6.11222	6.19883	6.30961	6.40913	6.32752	5.88648
Myct1	4.80968	5.23204	3.71222	3.63604	5.36917	5.22471	5.02392	4.23269	5.35182	5.49807	5.20152	4.7651	5.4345	4.39594	3.5906	3.43718	3.59404	3.72266	4.41223	5.70193	4.59199	5.01718	4.99896
Myd88	5.98801	6.44015	6.01478	5.89657	6.32026	6.2061	6.34585	7.12493	7.48427	6.81001	7.02464	7.19137	7.13111	6.37456	6.48784	5.31853	5.30453	5.20808	5.46534	6.39707	5.98104	5.98803	5.80631
Myrf	8.41973	8.57863	8.51957	8.37075	8.56031	8.23852	8.66296	8.96144	8.75466	9.04523	8.97275	8.7193	8.52489	8.5846	8.67594	8.041	8.41306	8.27847	8.53739	8.28115	8.53059	8.80378	8.32088
Nbn	7.11634	7.32825	6.73606	6.95797	7.30777	7.16813	7.42764	7.02119	7.57024	7.31251	7.41994	7.90806	8.20588	8.0364	7.3772	7.22267	7.00497	7.10671	7.38032	7.11697	7.3082	7.20621	7.45839
Ncaph	3.88368	4.37406	3.80533	4.00528	4.71021	4.52427	4.89839	4.68015	4.23634	5.22505	4.58854	4.63957	4.96884	4.21537	4.55407	4.35918	3.94196	3.60236	3.33823	4.47954	3.65911	4.37332	4.13646
Ncf1	4.95407	5.86591	4.97525	5.72351	5.71021	5.06859	5.34585	7.10119	8.16708	6.64009	4.96051	5.60641	5.16148	4.6304	5.15131	3.99661	4.0415	4.86016	4.26023	5.59501	4.19968	4.89688	4.13646
Ncor1	9.90826	9.97397	9.93975	10.255	9.66929	10.1849	9.75637	10.0013	10.0964	9.56193	9.42589	9.89095	9.43761	9.67042	9.89803	9.98691	9.91433	10.1095	9.52805	10.0443	9.87916	9.51031	9.86932
Ncor2	9.35941	9.3107	9.17819	9.31435	9.03593	9.16572	9.22686	9.40504	9.06077	9.39498	9.2593	9.3749	9.24541	9.0364	9.37196	9.26339	9.15697	9.27233	9.17511	9.3292	9.13041	9.09784	9.14463
Nefl	10.4566	10.5651	10.3308	10.764	10.2138	10.5741	10.7244	10.6559	10.6401	10.3526	9.8498	9.9713	9.5737	9.87262	9.75752	10.1163	10.3367	10.4013	10.0931	10.294	10.4954	10.0703	10.3317
Nfe2l2	5.73167	5.65946	5.19764	5.88397	5.46228	5.46287	5.72436	6.22172	6.48427	5.59428	5.71053	5.9875	5.16148	5.51793	5.79223	4.94414	4.99259	5.3642	5.0445	5.66716	5.15387	5.18068	5.43192
Nfkb1	7.16166	7.31657	7.25654	7.41302	7.3571	7.27916	7.42764	7.8922	8.25129	7.19468	7.35906	7.81676	7.66398	7.35287	7.84232	7.12589	7.36823	7.35026	7.02694	7.47954	7.27649	7.11479	7.27694
Nfkb2	4.56175	4.28095	3.97525	4.60567	5.10614	4.9837	5.08281	6.75815	7.41956	5.99764	6.14493	6.44693	6.45916	5.89344	6.34549	4.18925	4.26389	4.40073	4.29976	4.55754	4.78464	4.89688	3.99896
Nfkbia	5.9193	5.65946	5.89279	5.98182	5.59156	5.58317	5.76089	7.8922	8.22881	7.31251	7.68099	7.93503	7.47134	7.90093	8.12665	5.23364	5.34406	5.67871	5.21958	5.63154	5.8721	5.50261	5.67703
Nfkbie	4.80968	5.58351	5.63822	5.65099	5.21717	5.79729	5.19385	5.98271	6.3238	5.64009	6.02464	6.20251	6.16148	5.73474	6.4585	5.02214	5.28435	5.0788	4.76273	5.76904	5.59199	5.2313	5.63122
Ngf	5.41973	5.58351	5.29718	5.00528	5.16272	5.18724	4.83128	5.77326	5.60557	6.22505	5.78648	5.73473	5.96884	4.70079	5.76052	4.99661	4.94196	5.43635	5.46534	4.95347	5.40913	5.01718	4.37747
Ngfr	4.26219	4.37406	4.93461	4.33648	4.78421	4.52427	4.89839	4.77326	4.8213	4.96202	5.30843	4.35007	4.57652	4.11583	4.39795	3.99661	3.71957	3.93678	4.17776	4.55754	4.3696	4.37332	4.67703
Ninj2	4.46864	3.83349	3.50577	3.69494	5.16272	3.39874	4.02392	3.1883	3.9733	3.96202	2.823	2.50207	4.03595	3.11583	1.85363	4.09614	3.94196	4.43635	4.3757	4.39707	4.10657	4.46079	4.13646
Nlgn1	10.0212	10.1122	10.1045	9.89264	10.1919	10.0929	10.0031	10.287	9.98677	10.2621	10.373	10.286	10.1079	10.0106	10.2736	10.0931	10.0997	10.1496	10.2727	10.0135	9.98104	10.0876	9.95548
Nlgn2	10.7102	10.9093	11.0936	10.9737	10.6583	10.8341	10.7209	10.8483	10.5954	10.7129	10.6161	11.2469	11.182	11.2517	11.4238	10.8626	10.942	11.0575	10.7623	10.8468	10.8835	10.5913	10.7458
Nlrp3	4.73167	4.54398	3.80533	3.29901	4.8546	4.8462	4.52642	6.88178	8.06077	5.96202	6.229	6.36996	6.76634	5.5564	6.44858	4.51118	3.83505	3.83369	3.89766	5.01005	4.00703	4.28021	4.76449
Nod1	4.95407	5.32825	5.05325	5.1596	5.6322	5.4939	5.24631	5.75815	6.3238	5.88802	5.749	4.9875	5.16148	4.83204	4.96911	4.27671	4.59404	4.69351	4.0903	5.47954	5.00703	4.89688	5.06935
Nostrin	3.73167	4.46152	4.05325	4.37301	4.6322	4.52427	4.96252	4.74288	3.9733	3.64009	4.96051	4.824	4.66398	3.76791	5.35613	4.14345	3.99259	4.24872	3.99719	5.01005	4.3696	4.54325	4.37747
Npl	6.3691	6.48258	6.42004	6.2409	6.24364	6.10923	6.19385	6.28633	6.11081	6.81001	5.99293	5.9615	5.48341	5.70079	5.29104	6.30819	6.37301	6.29797	6.38492	6.43889	6.24407	6.2313	6.50992
Npnt	6.95407	7.38529	7.19764	7.01108	7.6911	7.43116	7.51577	7.63951	7.67374	8.00641	7.66095	7.06278	7.01946	6.57526	7.43358	7.41807	7.30953	7.43195	7.44345	7.2165	7.43808	7.43941	7.34945
Nptx1	10.9038	10.6652	10.9646	11.0269	10.5603	10.7174	10.7496	11.0571	11.0533	10.9965	11.0509	10.9165	11.0246	10.8408	11.1267	10.8849	10.8773	10.9973	10.8692	10.8302	10.9182	10.7667	10.7882
Nqo1	6.44439	6.64084	6.24827	6.5349	6.07699	6.16813	6.48335	6.4737	6.67374	6.42145	5.96051	6.89439	6.57652	6.39594	6.5448	6.15503	5.99259	6.21835	5.99719	6.41814	5.9276	6.50261	6.29174
Nrgn	12.6657	12.7685	12.9375	13.0235	12.5573	12.8189	12.5621	12.5789	12.6657	12.3837	12.1915	12.5283	12.2796	12.5424	12.6882	12.9406	13.0157	13.1537	12.7894	12.5279	12.7818	12.1101	12.6272
Nrm	4.56175	5.01791	5.01478	4.51051	4.98584	5.14876	4.43896	4.23269	4.73884	4.44744	5.02464	5.46554	5.66398	5.30847	4.82326	4.18925	4.91597	4.28825	4.0445	5.16759	4.90012	4.28021	4.67703
Nrp2	6.95407	7.89762	7.42738	7.23596	7.28246	7.23393	7.43896	7.4123	7.41956	6.90687	7.05566	6.93503	6.89845	6.73474	6.91972	7.18925	7.13461	7.12865	7.02694	7.12979	7.29771	7.25597	7.08642
Nthl1	5.41973	5.83349	5.05325	5.63604	5.92171	5.52427	5.79651	5.56334	5.93678	5.59428	5.30843	5.35007	5.57652	4.89344	4.82326	5.11999	4.80703	5.45384	5.19883	5.63154	5.3696	5.50261	5.63122
Nwd1	7.96263	8.16196	7.95507	8.22601	8.00917	8.17293	8.09717	7.78075	8.06077	7.73812	7.33397	6.89439	6.35788	6.61226	6.76852	7.72453	7.71581	7.85029	7.39408	8.19835	7.94114	8.03153	7.8767
Ogg1	5.88368	6.15542	5.56021	5.75152	5.92171	6.12913	5.76089	6.11903	5.8213	6.49807	5.35906	6.48392	6.22038	5.30847	5.15131	5.69704	5.62646	5.82027	5.51657	5.83317	5.69153	5.65873	6.06935
Olfml3	6.67027	7.40748	6.63822	6.92144	7.42806	6.91659	6.52642	5.61456	6.60557	5.81001	5.54547	5.18014	5.33141	5.00891	4.17556	6.72841	6.67377	6.17683	6.49118	7.25213	6.15387	6.88112	6.23162
Opalin	8.58412	8.88185	9.02691	9.07067	8.80658	8.69085	7.95466	7.47831	6.65138	7.2983	7.47836	7.97456	8.03595	7.93053	7.98977	8.78916	9.03396	9.18732	9.06472	8.52878	8.85431	8.51798	8.74849
Optn	8.10091	8.0883	8.06742	8.16482	7.89691	8.21543	7.64841	8.00528	8.00893	7.95297	7.89339	8.62722	8.44071	8.57526	8.19941	7.75911	7.99879	7.90217	7.93265	8.12339	8.00703	8.09442	8.04335
Osmr	4.95407	5.18141	5.71222	5.09547	5.46228	5.29686	5.60888	7.74672	7.3793	6.92549	7.87612	8.33496	7.95156	7.52764	8.20825	3.18925	3.99259	4.32673	3.99719	4.70193	4.19968	5.41772	3.99896
P2rx7	5.26219	5.83349	5.75952	5.60567	5.71021	5.58317	5.19385	5.52815	5.86083	5.16365	4.89339	5.30942	5.4345	4.5564	4.85363	5.3987	5.32443	5.28825	5.53325	5.51906	5.32896	5.83275	5.58392
P2ry12	6.34311	6.54398	6.40524	6.9459	6.61203	6.6942	6.19385	4.54585	5.04369	5.16365	4.671	4.57246	4.27696	3.89344	4.07603	6.87575	6.90279	7.31242	6.88472	6.354	6.42849	6.30406	6.92496
Pacsin1	11.7285	11.6629	11.6749	11.5729	11.4208	11.5355	11.5475	11.3137	11.4344	11.374	11.0518	11.335	11.4637	11.4352	11.2827	11.6961	11.7899	11.6789	11.6013	11.645	11.6759	11.5476	11.6471
Padi2	7.94545	8.02511	7.9652	7.94286	8.19699	8.01077	8.03887	7.29158	7.62866	7.34053	6.54547	5.88058	5.78597	5.86306	5.3772	7.40357	7.82111	7.80331	8.07614	8.0778	7.98758	8.1935	7.80631
Pak1	12.5203	12.5178	12.5116	12.5635	12.4	12.5172	12.307	12.2441	12.2966	12.3462	12.3137	12.4194	12.5061	12.5499	12.4111	12.5904	12.5956	12.5503	12.4838	12.4689	12.5247	12.3495	12.6018
Parp1	8.91048	9.07103	8.8277	8.85521	8.9461	8.97823	8.89017	8.814	9.08183	8.87371	8.42589	8.60221	8.16898	8.10937	8.09839	8.90864	8.71581	8.79819	8.73776	9.17689	9.12152	8.98803	8.99444
Parp2	7.49249	7.37406	7.17165	7.11178	7.51756	7.54664	7.43896	7.3532	7.78066	7.35433	7.5123	7.56384	7.60994	7.21537	7.08885	7.48387	7.23789	7.33147	7.28013	7.3757	7.22204	7.55323	7.52252
Pcna	9.58134	9.57373	9.43104	9.63698	9.45096	9.58677	9.31854	9.49094	9.4096	9.47929	9.60436	9.87014	9.87344	9.87262	9.72605	9.5446	9.51073	9.63626	9.5721	9.54323	9.47813	9.57054	9.53501
Pdpn	6.93679	7.10198	7.11821	6.73056	6.88854	6.89351	7.22032	8.71577	8.72284	8.2548	8.78185	8.50207	8.35788	8.17884	8.39279	6.93072	6.74194	6.91169	6.99117	7.41814	6.65911	7.18068	6.72142
Pecam1	5.3691	5.86591	5.68797	5.83244	5.92171	5.61173	5.96252	6.6559	6.55827	5.88802	6.45527	5.42807	4.27696	5.51793	5.69494	5.35918	5.40139	5.24872	5.21958	5.73588	5.10657	6.2313	4.37747
Pex14	8.43211	8.61246	8.58996	8.42829	8.56031	8.59036	8.30932	8.56551	8.33788	8.73284	8.71053	9.10792	9.22398	9.24805	9.16652	8.53355	8.51399	8.50297	8.54357	8.51906	8.52611	8.58278	8.53501
Pik3ca	9.2128	9.40748	8.9902	9.02119	9.41356	9.37394	9.3277	8.88526	9.36218	9.11582	9.1047	9.22999	9.40307	9.14453	8.84232	9.21023	9.26002	9.07174	9.26398	9.45172	9.4333	9.51287	9.51938
Pik3cb	8.87463	8.97768	8.74784	8.82587	8.94206	8.84018	8.83556	8.80852	8.946	8.85441	8.76317	8.7726	9.08827	9.07335	8.93401	9.09163	8.89616	8.84367	9.02104	8.99961	8.98431	9.0351	8.8767
Pik3cd	6.93679	6.98877	6.65082	6.43478	6.46228	6.8462	6.97812	6.75054	7.11081	6.47298	6.54547	6.06278	6.38388	5.6304	6.24595	6.78171	6.57755	6.72266	6.71235	6.96782	6.95456	6.86518	6.37747
Pik3cg	3.88368	4.95902	4.19764	4.33648	5.71021	4.26124	4.76089	4.23269	5.23634	4.88802	4.40797	3.63957	4.96884	4.30847	4.12665	4.43718	4.0415	4.47112	4.41223	4.70193	4.28714	4.83275	4.84695
Pik3r1	9.14295	9.03584	8.84699	8.98329	8.92989	8.86412	9.34284	9.35571	9.29883	9.66799	9.38677	8.64366	9.0236	8.66162	9.04181	9.30819	9.15559	9.00064	9.33585	9.06783	9.24407	9.29814	9.05641
Pik3r2	10.0314	10.0952	10.2719	10.3674	9.84598	10.0992	9.83128	9.96473	9.86812	9.89748	9.87829	10.3146	10.3447	10.3692	10.5053	10.2873	10.3226	10.3297	10.226	9.99961	10.1051	9.82865	10.0736
Pink1	11.3332	11.2582	11.5743	11.6674	11.2395	11.323	11.2423	11.6879	11.3431	11.3883	11.2425	11.3171	11.2267	11.2176	11.4213	11.3304	11.4272	11.3951	11.3536	11.3075	11.2944	11.1887	11.1699
Pla2g4a	4.64921	4.54398	4.66331	4.09547	5.10614	4.6942	5.1394	5.37812	4.65138	4.81001	4.89339	4.63957	5.27696	3.89344	5.12665	3.58157	4.0888	3.60236	4.21958	4.76904	4.3696	5.01718	4.37747
Pla2g5	4.88368	5.12895	5.32889	4.85843	5.41648	5.02677	4.89839	4.14249	4.73884	3.96202	4.89339	3.9875	4.48341	4.70079	3.66099	5.37907	5.47446	4.96144	4.87166	5.01005	4.90012	4.54325	5.63122
Plcg2	5.2056	5.46152	4.75952	4.98182	5.54974	4.9837	5.39315	5.86072	5.65138	5.54698	5.40797	4.18014	4.96884	4.6304	4.4386	4.31853	4.49216	4.72266	4.81822	5.0645	4.5216	5.69525	4.76449
Pld1	5.9193	5.73161	5.19764	5.62094	5.54974	5.43116	6.08281	6.09519	6.23634	5.96202	5.20152	5.50207	4.96884	5.39594	5.15131	5.63219	5.11189	5.45384	5.53325	5.83317	5.62594	5.28021	5.58392
Pld2	5.80968	5.12895	5.47775	5.63604	5.8546	5.36557	5.24631	5.43622	5.17494	5.39498	5.45527	5.30942	5.4345	4.95233	5.19941	5.27671	5.30453	5.28825	5.29976	5.51906	5.19968	5.01718	5.72142
Plekhb1	10.7845	10.9181	10.8974	10.8548	10.7797	10.6892	11.0846	10.6014	10.6612	10.633	10.302	10.1358	9.8894	10.1398	10.2381	10.7079	10.7068	10.7662	10.99	10.9067	10.8739	11.3217	10.9106
Plekhm1	7.00469	7.15542	6.97525	7.21599	6.88854	7.05825	7.22032	7.11311	7.45873	6.72755	6.78648	6.92161	6.78597	6.5564	6.78437	6.82587	6.99259	7.11772	6.65254	7.16759	7.04517	7.01718	7.23162
Pllp	6.17646	6.3048	6.59974	6.2799	6.26963	6.29686	5.99355	5.25439	4.8213	5.54698	5.02464	5.22453	4.48341	4.83204	4.69494	6.22267	6.60221	6.61796	6.59015	6.354	6.48508	6.46079	6.43192
Plp1	13.2333	13.3015	12.8298	13.2753	13.2397	13.4885	13.5174	12.6026	12.6609	12.3933	11.8168	12.0095	11.996	12.4712	12.1002	13.1465	13.372	13.3615	13.2459	13.2958	13.5386	13.2955	13.2878
Plxdc2	8.13918	8.72279	8.41635	8.41521	8.7569	8.31	8.42195	8.21066	8.23634	8.38828	8.18758	8.22999	7.86192	7.95953	7.98977	8.34912	8.49655	8.44949	8.58215	8.31524	8.46177	8.73965	8.44521
Plxnb3	6.41973	6.50334	6.54679	6.68044	6.21717	6.65355	6.27185	6.6559	6.43274	6.34053	5.92734	4.7651	4.66398	4.6304	4.4386	6.07189	6.2007	6.65623	6.42122	6.2165	6.75427	5.98803	6.26199
Pmp22	7.0536	7.493	7.49183	7.60567	6.8546	7.39874	7.93081	7.30724	7.06077	6.64009	6.33397	6.53769	5.57652	6.61226	6.22287	7.02214	7.41538	7.35957	6.606	7.354	7.31862	6.92791	7.20059
Pms2	7.67027	7.53393	7.92427	7.67313	7.84598	7.8035	7.76988	7.85007	7.78066	7.82	8.0785	8.66798	8.50133	8.37456	8.61519	7.83671	7.84197	8.0359	7.84519	7.66716	7.73884	7.88902	7.71045
Pnoc	5.60614	5.73161	5.42004	5.26053	5.74768	5.55402	4.76089	5.16558	6.00893	5.34053	5.14493	5.50207	5.48341	5.30847	4.99659	5.51118	5.13461	5.45384	5.15639	5.66716	5.81439	5.37332	5.48438
Pole	4.56175	4.18141	3.89279	3.85843	4.54974	4.33163	3.89839	4.31758	3.45873	3.44744	4.50108	4.50207	4.89845	3.30847	4.7281	3.77421	3.77846	3.66376	2.99719	4.2165	4.10657	4.07376	3.99896
Ppfia4	8.19837	8.24442	8.47775	8.45835	8.16272	8.58677	8.41624	8.14249	8.28073	8.20233	8.01678	8.05051	7.85264	8.14768	7.98977	8.2391	8.50311	8.42531	7.99719	8.68899	8.33923	8.73087	8.35651
Ppp3ca	13.0393	12.9628	12.6492	13.062	12.9189	13.163	13.0896	13.0715	13.0202	13.17	13.1162	13.0186	13.1523	13.1715	12.9974	13.0167	12.9305	13.0757	13.0061	12.9512	13.2321	12.8856	13.0613
Ppp3cb	11.6251	11.6519	11.4319	11.4873	11.3967	11.502	11.6672	11.4912	11.4619	11.6373	11.5214	11.29	11.543	11.3644	11.4085	11.7662	11.6988	11.724	11.679	11.6042	11.733	11.5	11.737
Ppp3r1	12.0601	12.0806	12.0506	12.1481	11.8389	12.143	12.2244	12.098	12.0078	12.099	12.0168	12.1072	12.182	12.1575	12.2252	12.1248	12.0917	12.1809	11.9059	12.1246	12.0179	11.7494	12.1888
Prdx1	7.21996	7.29292	7.35222	7.30375	7.10614	7.3487	7.52642	7.28105	7.30959	7.54698	7.18758	7.56384	7.40941	7.11583	7.25736	7.48846	7.44749	7.33619	7.28997	7.48952	7.48508	7.50261	7.36353
Prkaca	11.4969	11.6332	11.668	11.6159	11.5189	11.5229	11.4724	11.4838	11.3211	11.525	11.3332	11.5021	11.6746	11.6986	11.5008	11.4336	11.5897	11.4974	11.5734	11.492	11.5622	11.4942	11.5665
Prkacb	11.7323	11.8217	11.691	11.6426	11.5883	11.7071	11.8845	11.7345	11.7749	11.9051	11.7478	11.5938	11.7969	11.7467	11.7204	11.7565	11.8046	11.8093	11.7559	11.6966	11.8905	11.6714	11.7731
Prkar1a	12.3731	12.5104	12.3661	12.4112	12.2387	12.37	12.4662	12.3338	12.3857	12.3799	12.2943	12.2962	12.4864	12.4358	12.3695	12.5065	12.5332	12.4855	12.4047	12.4536	12.5213	12.2655	12.517
Prkar2a	9.41662	9.57373	9.55352	9.45409	9.27285	9.38639	9.48335	9.3304	9.40292	9.34399	9.24591	9.32225	9.65334	9.65499	9.56329	9.5446	9.60628	9.54844	9.56096	9.40501	9.64676	9.5582	9.69662
Prkar2b	9.92807	9.95902	10.0087	10.0553	10.0359	9.88914	9.69162	9.75054	9.45228	9.66523	9.42589	9.22999	9.20588	8.97025	9.09522	10.03	10.0676	10.0561	10.2483	9.68465	9.80145	9.81834	9.94615
Prkce	11.3537	11.3092	11.2831	11.1935	10.9976	11.223	11.0665	10.9847	10.9801	11.027	11.0431	11.3532	11.3831	11.5002	11.4127	11.5188	11.4238	11.4311	11.3335	11.2725	11.3354	11.0449	11.3018
Prkcq	6.3691	6.46152	6.34449	6.18036	6.24364	6.14876	6.02392	5.94318	5.8213	5.99764	5.71053	5.2676	5.57652	5.00891	5.24595	5.9035	6.22207	6.26862	6.58215	6.30961	5.9276	6.79959	5.88648
Prkdc	6.51594	6.65946	6.44918	6.3272	6.78421	6.52427	6.86522	6.72745	6.67374	6.66246	6.92734	6.01303	5.66398	5.66603	6.16349	6.56429	6.39199	6.64104	6.72693	6.47954	6.72324	6.94318	6.13646
Pros1	5.2056	5.65946	5.44918	5.37301	5.8546	5.26124	6.16688	6.60615	6.17494	6.54698	6.47836	6.67199	6.35788	5.86306	6.34549	5.16653	4.91597	5.05608	5.33823	5.354	5.4476	5.89688	5.37747
Psen2	6.23417	6.817	6.26476	6.90906	6.6911	6.90509	6.814	6.78821	6.71747	6.42145	6.05566	6.88058	6.93407	6.84763	6.86858	6.31853	6.34406	6.64104	6.24005	6.78534	6.53953	6.78271	6.20059
Psmb8	7.08531	7.82527	7.26476	7.60183	7.80213	7.50155	7.50505	8.98434	8.74941	8.58845	8.86302	7.78005	7.35788	7.29716	7.66528	4.51118	4.71957	4.96144	4.84519	7.17998	4.72324	7.37332	5.06935
Pten	10.5519	10.4773	10.2295	10.2937	10.2632	10.4261	10.646	10.4955	10.5109	10.8075	10.7069	10.3737	10.6993	10.4946	10.677	10.666	10.5344	10.5145	10.4572	10.5658	10.5855	10.5445	10.6063
Ptger3	5.3691	4.46152	4.39029	4.75152	5.46228	5.02677	5.29694	5.25439	5.86083	5.44744	5.54547	5.08703	4.66398	4.70079	4.62622	4.6811	4.59404	4.50506	4.51657	5.39707	5.10657	4.46079	4.58392
Ptgs2	7.02118	7.0883	6.8277	6.62851	7.28246	6.95054	7.40474	8.46209	8.50313	7.85926	8.01678	8.59799	8.35131	7.99498	8.71988	6.31853	6.33428	6.35492	6.59015	7.10403	6.46646	6.95829	6.60777
Ptms	12.9063	13.0369	13.0605	12.8735	12.6745	12.9983	12.8094	12.6407	12.7395	12.5852	12.4834	12.8963	12.8218	12.9678	12.9088	12.9615	12.9955	12.9707	12.6456	12.9794	12.9986	12.5414	12.999
Ptpn6	4.46864	5.0745	4.12726	4.90906	5.74768	4.6942	5.24631	5.91622	6.50936	5.28394	5.30843	4.88058	5.16148	5.21537	4.7281	4.09614	4.26389	3.77924	4.26023	5.43889	5.10657	5.07376	4.58392
Ptprc	4.64921	4.89762	3.97525	4.72351	5.21717	4.39874	5.19385	4.96966	6.26609	4.96202	4.749	3.9875	4.03595	3.76791	4.02356	3.43718	3.94196	3.72266	3.67526	4.55754	2.78464	4.62125	3.26199
Pttg1	10.1875	10.1814	9.9359	10.0276	10.1115	9.98643	9.96252	10.1925	10.1532	10.1097	10.0917	9.78932	9.66398	9.83008	9.58721	10.0596	10.0172	9.86752	10.0136	9.99611	10.1005	10.0027	10.1054
Ptx3	3.73167	3.37406	2.39029	3.51051	4.54974	3.74666	3.02392	9.99485	9.6598	8.67351	9.38066	8.54208	9.38065	7.63939	9.53077	3.09614	3.0415	2.88615	2.41223	4.55754	2.19968	3.69525	3.84695
Rab6b	12.3357	12.3481	12.2601	12.2947	12.2457	12.3007	12.0931	12.1047	12.1462	12.1344	11.9707	11.9483	11.9467	11.9897	11.8672	12.3046	12.3652	12.351	12.2923	12.2674	12.2189	12.0528	12.2273
Rab7	12.1028	12.0269	12.0193	12.0807	11.9073	12.0101	11.8232	11.938	11.84	11.9249	11.9763	12.1072	12.3044	12.2288	12.2207	12.1055	12.0598	12.067	12.0889	11.9665	12.0475	11.9086	12.1001
Rac1	11.6211	11.7803	11.5468	11.4813	11.5344	11.5814	11.6762	11.4826	11.5665	11.638	11.6884	11.7595	11.9678	11.8315	11.6735	11.765	11.7061	11.6642	11.7369	11.7243	11.8231	11.7543	11.8325
Rac2	3.73167	4.28095	3.12726	3.13854	4.71021	3.63975	4.68689	3.99565	5.40626	4.44744	4.96051	4.42807	5.48341	4.4784	5.22287	2.88969	2.94196	3.24872	3.48262	4.47954	3.5216	4.62125	4.48438
Rad1	7.73167	7.80032	7.62551	7.61332	7.68145	7.77851	7.75184	7.58918	7.9733	7.49807	7.08604	7.78747	7.96884	7.54688	7.24595	7.701	7.58582	7.60628	7.68276	7.65834	7.78464	7.73965	7.8369
Rad17	6.34311	6.7491	6.42004	6.42612	6.39302	6.43116	6.60888	6.27576	6.69577	6.22505	6.28244	6.83835	6.76634	6.9809	6.79223	6.48387	6.40139	6.44512	6.50815	6.80146	6.62594	6.41772	6.86685
Rad50	5.69103	5.98877	4.89279	5.66579	5.59156	5.7722	5.89839	5.77326	6.23634	6.09952	6.05566	5.9875	5.86192	5.43776	5.39795	5.47465	5.26389	5.40073	5.7768	5.30961	5.72324	6.01718	5.58392
Rad51	3.14671	4.62199	4.19764	3.75152	4.71021	4.58317	4.76089	3.88874	4.55827	3.64009	4.50108	4.2676	4.74645	4.30847	3.85363	4.18925	4.42001	4.12319	4.0903	4.70193	4.5216	4.83275	4.48438
Rad51c	5.7712	6.10198	5.56021	5.72351	6.13471	5.61173	5.68689	5.23269	5.73884	5.34053	4.823	3.88058	4.96884	4.00891	3.5166	5.29777	5.34406	5.14489	5.43015	6.01005	5.15387	6.15468	6.16888
Rad9a	6.17646	6.23204	6.23159	6.17002	6.21717	5.91659	5.76089	6.22172	6.23634	5.88802	5.749	5.90806	6.38388	5.66603	5.26867	5.88969	5.80703	5.86016	5.54973	6.03753	5.62594	5.62125	6.10329
Rala	9.51594	9.49818	9.20834	9.27749	9.27606	9.3781	9.24309	9.11459	9.15122	9.16756	9.08228	9.13724	9.20952	9.27714	9.06146	9.42765	9.3967	9.40523	9.49757	9.39972	9.47347	9.33622	9.50675
Ralb	8.47464	8.29887	8.39029	8.11448	8.23707	8.50916	8.10429	8.46209	8.52174	8.63444	8.46686	8.63547	8.45916	8.6031	8.39795	8.18077	8.198	8.07032	8.11267	8.47954	8.31862	8.16123	8.44521
Rapgef3	7.73167	7.92095	7.88748	7.86806	7.7932	7.9223	7.92277	8.32785	8.27343	7.83976	7.78648	7.96804	7.51903	7.42742	7.88706	7.92396	7.61439	7.91169	7.7233	7.88704	7.60056	7.91248	7.65431
Rb1cc1	9.41037	9.32825	9.46532	9.60471	9.43669	9.54664	9.3216	9.50118	9.53707	9.27671	9.14493	9.48392	9.5737	9.42482	9.56559	9.56212	9.4644	9.50402	9.58115	9.45427	9.51709	9.39569	9.57487
Rbfox3	11.4917	11.2779	11.4469	11.3123	11.0889	11.2096	11.129	11.0956	11.1332	11.187	11.2931	11.288	11.3782	11.2979	11.3565	11.4758	11.4786	11.3891	11.2426	11.3159	11.3814	11.1596	11.329
Rela	6.49249	6.95902	6.87142	6.80597	6.43956	6.90509	6.70574	7.34311	7.50936	6.90687	7.229	7.66396	7.53072	7.16646	7.59959	6.64046	6.94196	6.60236	6.76978	6.75255	6.67541	6.65873	6.45839
Relb	6.64921	6.28095	6.31312	6.39981	6.48465	6.22471	6.39315	7.3532	7.53402	6.96202	6.99293	7.42807	7.72627	7.16646	7.47812	5.99661	6.22207	6.32673	6.28997	6.354	6.15387	6.12821	6.45839
Reln	8.52753	8.32825	8.43104	8.50641	8.08433	8.53922	8.4105	7.83575	8.31671	7.98882	8.16641	8.22453	8.24895	8.18499	8.37458	8.42765	8.18173	8.39847	7.62168	8.54802	8.17696	8.38455	8.60184
Rgl1	8.53329	8.69147	8.39404	8.42612	8.3388	8.36137	8.57338	8.75245	8.74941	8.81501	8.83647	8.67999	8.53072	8.56114	8.79419	8.59864	8.44976	8.59647	8.30705	8.62249	8.566	8.30996	8.55967
Rhoa	10.8132	10.9373	10.5702	10.3434	10.5524	10.7879	10.9438	10.4685	10.8946	10.6981	10.7466	11.0855	11.1502	11.1727	10.8209	10.628	10.5817	10.5197	10.29	10.8965	10.9925	10.7635	10.9922
Ripk1	5.08531	4.95902	4.97525	4.22101	5.71021	5.10923	5.72436	5.29682	5.69577	5.68448	5.89339	5.35007	5.33141	5.00891	5.41842	4.35918	4.74932	4.16626	4.26023	5.11697	4.5216	5.12821	5.26199
Ripk2	5.3691	5.50334	4.80533	5.37301	5.21717	5.46287	4.96252	6.37812	6.14323	5.68448	6.08604	6.20251	6.13111	6.0364	6.2799	5.35918	5.28435	4.88615	4.99719	5.43889	5.00703	5.41772	5.43192
Rnf8	7.9796	8.29887	8.32889	8.52276	7.76606	8.27916	8.31548	8.15408	8.39284	7.83976	7.90196	8.36996	8.40941	8.64832	8.68441	8.16079	8.23789	8.25373	7.87166	8.1551	8.32896	7.84093	7.8962
Rpa1	9.24123	9.21955	9.20407	9.14119	9.24036	9.19197	9.02016	8.92131	9.0177	9.00203	9.11579	9.04433	8.92082	8.83204	8.73424	9.09764	9.08735	8.95071	9.08889	9.14881	9.18836	9.28021	9.05207
Rpl28	11.3057	11.513	11.345	11.3549	11.3541	11.3755	11.2487	11.5111	11.4579	11.4206	11.4012	11.6503	11.6752	11.7078	11.5696	11.3365	11.3541	11.2769	11.2646	11.3649	11.3526	11.318	11.3433
Rpl29	11.3497	11.567	11.415	11.307	11.5404	11.4039	11.2891	11.5301	11.4603	11.6954	11.6546	11.7381	11.8415	11.8187	11.6941	11.4099	11.4878	11.4136	11.5693	11.3744	11.5069	11.4601	11.5154
Rpl36al	9.97749	9.95714	9.58833	9.64073	9.72907	9.84018	9.67018	9.79192	9.80872	9.94843	9.8387	9.7251	9.87114	9.80433	9.54944	9.75721	9.70161	9.63243	9.79852	9.83317	9.86145	9.81003	9.87915
Rpl9	11.5239	11.5657	11.7445	11.7597	11.5053	11.5318	11.3844	11.8521	11.7046	11.6131	11.5685	11.6442	11.6037	11.6533	11.6863	11.512	11.6466	11.7157	11.5668	11.5956	11.4931	11.3804	11.5303
Rps10	9.42284	9.64552	9.37518	9.382	9.61203	9.66723	9.59883	9.73036	9.81125	9.82248	9.58854	9.62722	9.66663	9.65499	9.50946	9.33008	9.46216	9.3291	9.34769	9.59501	9.55282	9.49486	9.50992
Rps2	11.5986	11.7475	11.7357	11.6085	11.5497	11.6367	11.5231	11.8297	11.6855	11.5957	11.6432	11.9216	11.7205	11.7948	11.8506	11.6973	11.7401	11.7354	11.6516	11.6019	11.6411	11.4575	11.6392
Rps21	12.4232	12.6426	12.8071	12.9247	12.469	12.5203	12.4411	12.9145	12.6566	12.5983	12.3963	12.5959	12.4051	12.5605	12.7502	12.6708	12.7481	12.7923	12.7048	12.5139	12.494	12.3169	12.4718
Rps3	6.88368	6.817	6.90336	6.89657	6.90522	6.63975	6.77881	6.92301	6.95516	6.88802	6.99293	7.05051	7.14638	7.14136	6.98292	6.85459	6.79282	6.63339	6.81822	6.5764	6.79959	6.62125	7.08642
Rps9	11.6624	11.8794	11.7246	11.7209	11.5806	11.6967	11.6575	11.9511	12.0713	11.7453	11.5712	11.6629	11.4698	11.5875	11.5178	11.6459	11.704	11.6562	11.4759	11.7505	11.7198	11.547	11.698
Rrm2	4.80968	5.23204	4.44918	4.51051	5.10614	4.9837	5.1394	4.54585	4.73884	4.64009	4.749	4.18014	4.57652	4.30847	3.4386	4.27671	4.179	4.53823	4.48262	4.83317	4.28714	4.07376	5.06935
Rsad2	5.56175	5.65946	5.01478	5.31787	6.24364	5.74666	5.64841	8.16558	7.88978	7.76937	9.30843	6.90806	7.98591	6.93783	7.91972	3.58157	4.0888	3.32673	3.99719	6.19225	3.90012	5.73087	3.99896
Rtn4rl1	8.30322	8.03939	7.99515	8.30375	7.50667	7.93366	8.03887	8.19952	8.02642	7.85926	7.8674	7.83119	7.79569	7.56586	8.44609	8.00943	8.05049	8.33854	7.76978	8.05108	7.96123	7.45014	7.8767
S100a10	9.70641	9.80869	9.47775	9.59024	9.76149	9.63105	9.51577	9.74384	9.89217	9.76162	9.53999	9.20805	9.3546	9.11583	9.11573	9.56103	9.50747	9.47433	9.62266	9.55516	9.65706	9.59732	9.76184
S100b	9.15794	9.2628	8.96267	9.19319	9.08067	9.04783	9.27501	8.46907	8.77032	8.66246	8.40797	8.52444	8.50726	8.51793	8.2743	8.89142	9.046	8.85029	9.00917	9.2754	9.29771	9.90275	9.3947
S1pr3	5.73167	6.01791	5.73606	5.89657	5.98584	5.52427	6.05367	7.10119	7.49687	6.94387	7.39589	6.83835	6.5538	6.26267	6.5166	5.80396	5.45653	5.92429	5.31912	6.03753	5.98104	5.73087	6.06935
S1pr5	5.69103	6.20695	6.24827	5.85843	5.88854	6.2061	6.3697	6.1883	6.17494	6.16365	5.25596	4.9875	4.74645	5.06336	4.66099	5.27671	5.70446	5.70816	5.19883	6.09097	5.62594	5.65873	5.63122
Sall1	7.50426	7.36274	6.9652	7.57464	7.62215	7.66041	7.24631	6.56334	7.29523	6.81001	6.823	6.01303	6.74645	5.95233	6.49749	7.95743	7.38253	7.68982	7.52493	7.38643	7.22204	7.59249	7.76449
Serpina3n	5.08531	5.65946	5.42004	5.75152	5.8546	5.29686	5.89839	9.48979	9.17885	8.33357	8.65082	9.21906	8.79569	8.3419	8.8797	4.71281	4.6892	5.05608	4.94828	5.47954	4.84353	5.28021	5.26199
Serpine1	4.56175	3.69599	2.97525	3.4434	4.26963	3.93931	3.76089	7.25976	7.59389	6.44744	6.08604	6.08703	5.22038	5.00891	6.13904	3.09614	2.94196	2.77924	3.48262	4.47954	3.5216	3.95829	3.84695
Serpinf1	7.31664	7.26888	7.26476	7.14911	7.32026	7.17771	7.27185	6.8748	7.06077	7.17925	6.54547	6.94832	7.22038	7.02272	7.05657	6.69704	6.76396	7.06748	6.7768	7.0778	7.14219	7.12821	7.23162
Serping1	5.60614	6.67784	6.19764	6.18036	6.54974	6.27916	6.76089	8.00208	7.81125	7.65131	8.01678	7.35007	7.40941	6.96669	7.11416	5.43718	5.06534	5.43635	4.84519	6.28689	5.8721	6.54325	5.53501
Sesn1	9.08531	9.27794	9.14518	9.18935	9.06961	8.99188	9.25594	9.43504	9.48743	9.58553	9.61482	9.54865	9.72373	9.65499	9.48905	8.98204	8.97853	8.89258	8.91844	9.27251	9.2386	9.40123	9.13646
Sesn2	5.88368	6.20695	5.93461	6.05108	6.34492	6.22471	6.27185	6.25439	6.48427	6.19468	6.56717	6.78005	6.62091	6.80033	6.83091	5.91717	5.84885	6.06748	5.80455	6.53843	6.15387	5.69525	5.84695
Setd1a	8.22708	8.28095	8.28511	8.52276	8.0989	8.3781	8.04629	8.2942	8.22123	8.20994	8.46108	8.86313	8.92082	8.80832	9.03022	8.14635	8.33918	8.42531	8.12922	8.2754	8.36458	8.11479	8.30638
Setd1b	8.60614	8.75344	8.70619	8.83735	8.54974	8.89059	8.85259	8.69013	8.8657	8.26214	8.12313	8.43753	8.36442	8.47338	8.38241	8.39137	8.50965	8.57266	8.10432	8.87185	8.65911	8.47661	8.68826
Setd2	9.57298	9.46682	9.20407	9.62473	9.53642	9.66893	9.60135	9.54034	9.73353	9.54998	9.85422	9.69584	9.98591	9.93053	9.95517	9.56754	9.46664	9.56563	9.46968	9.60653	9.62174	9.63071	9.6254
Setd7	9.78575	9.83758	9.74491	10.1077	9.61203	9.9379	10.0295	10.1101	10.3466	9.75903	9.14853	8.02563	8.06034	7.71787	7.97948	9.71085	9.79638	9.84118	9.23751	9.89457	10.0038	9.45813	9.78555
Setdb1	7.24825	6.89762	6.8277	6.72351	6.8546	7.24309	7.23337	6.45508	7.45873	6.72755	6.50108	6.88058	7.10008	6.81627	6.64371	6.6891	6.78566	6.96144	6.34769	7.2754	7.11854	7.14151	7.16888
Sftpd	4.3691	4.69599	3.61268	3.80597	5.10614	4.26124	4.1394	3.88874	4.55827	4.22505	5.14493	4.08703	4.66398	4.00891	3.5166	3.83311	3.45653	3.98569	4.21958	4.63154	4.00703	3.54325	4.13646
Shank3	8.43211	8.62672	8.57351	8.29187	8.5391	8.68414	8.53699	8.11607	8.37248	8.22505	8.10099	8.08703	7.98591	8.24511	8.30209	8.56212	8.76942	8.8797	8.5981	8.68465	8.62174	8.60694	8.58392
Sin3a	8.24825	8.3048	8.38276	8.42829	8.06961	8.24765	8.02392	8.26511	8.11898	7.85926	7.96868	8.40414	8.5538	8.12865	8.67168	8.23091	8.13461	8.32197	8.14287	8.1425	8.14804	7.92791	8.08642
Sirt1	7.64921	7.61246	7.34449	7.49402	7.48465	7.57593	7.62878	7.4737	7.80112	7.06635	7.48976	7.7037	7.80534	7.68351	7.6174	7.42287	7.45653	7.54641	7.12372	7.77722	7.6343	7.32752	7.63122
Slc10a6	3.14671	3.54398	3.26476	1.63604	4.26963	3.63975	3.76089	4.94318	4.73884	4.64009	5.40797	5.38959	5.57652	4.89344	5.17556	1.51118	2.45653	2.66376	-0.909698	4.01005	2.78464	3.95829	3.48438
Slc17a6	9.52753	9.58351	9.07679	9.61141	9.74768	9.58136	9.89634	9.761	9.5	10.0705	9.29549	8.93503	8.93846	8.89719	8.87785	9.3529	9.68535	9.54742	9.7768	9.68899	9.79773	9.73087	9.63703
Slc17a7	11.878	11.8789	12.0181	11.9232	11.631	11.983	11.8515	11.8076	11.6251	11.5552	11.6017	12.0567	11.7129	11.8981	12.1635	12.0094	12.0389	12.1956	11.7792	11.8055	11.934	11.4845	11.8513
Slc1a3	11.2526	11.3362	11.1334	11.5444	11.0072	11.3603	11.5779	11.4321	11.6999	11.4361	11.686	11.3318	11.3587	11.1811	11.4582	11.3137	11.2231	11.2129	10.8135	11.4337	11.3532	11.6958	11.2825
Slc2a1	6.28967	6.52381	6.46354	6.22101	6.52837	6.38225	6.8819	7.39775	7.14323	7.4345	6.76786	7.02563	6.59889	6.57526	6.80005	5.98367	6.0888	6.02131	6.29976	6.19225	6.17696	6.79959	5.80631
Slc2a5	3.73167	5.32825	4.84972	4.4434	4.78421	4.39874	5.02392	3.64773	4.35182	4.44744	4.749	2.7651	4.03595	3.4784	3.5166	4.3987	4.65817	4.77924	4.94828	4.11697	5.00703	4.28021	5.20059
Slc44a1	9.49544	9.67555	9.53325	9.41959	9.6521	9.56319	9.74274	9.61246	9.55224	9.60587	9.56717	9.63547	9.50726	9.4834	9.53311	9.48617	9.59096	9.52485	9.66016	9.472	9.70151	9.80795	9.60777
Slc6a1	10.3867	10.5969	10.7783	10.761	10.2054	10.6345	10.6521	10.5677	10.6944	10.5288	10.2273	11.0256	10.6968	10.9415	11.1	10.4741	10.4998	10.597	10.0633	10.5752	10.5148	10.3114	10.4502
Slco2b1	6.14671	5.58351	5.87142	6.00528	6.78421	6.08906	6.3216	6.37812	5.23634	6.36801	5.71053	5.08703	4.66398	3.89344	4.39795	5.27671	5.40139	5.66376	5.70501	6.45936	4.90012	6.46079	5.63122
Slfn8	4.14671	4.46152	2.39029	3.85843	4.46228	4.02677	4.52642	6.36821	6.53402	5.88802	5.92734	4.9875	5.57652	5.39594	5.47812	2.18925	3.0415	2.98569	2.54973	4.01005	2.19968	5.07376	3.84695
Smarca4	9.96263	10.0323	9.92945	10.0312	9.8503	9.95333	9.72898	9.84472	9.93215	9.65411	9.6096	9.22999	9.04004	8.92318	8.96216	10.0604	9.90857	9.95532	9.98057	9.96604	9.95289	9.97695	10.0477
Smarca5	10.3183	10.1538	9.46532	10.3702	10.0659	10.2465	10.3623	10.302	10.3379	10.2474	10.2153	10.4209	10.5793	10.4403	10.3687	10.2734	10.1804	10.2228	10.2807	10.218	10.3469	10.256	10.4269
Smarcd1	8.22708	8.3456	8.34836	8.41083	7.87167	8.29246	8.16688	8.19672	8.09432	7.62877	7.85863	8.47016	8.40941	8.57994	8.69284	8.63426	8.47223	8.56664	8.02694	8.2754	8.39935	7.59249	8.34236
Smc1a	8.90604	8.87788	8.11367	8.74282	8.79767	9.0054	8.77881	8.87129	9.06923	8.82496	8.749	8.74238	8.72118	8.57526	8.56788	8.82406	8.6424	8.68613	8.66773	8.87185	8.82903	8.95452	8.89135
Snca	11.1476	10.9238	10.6925	10.669	10.8791	10.8789	10.8259	10.4563	10.534	10.6694	10.5952	10.4679	10.6929	10.6214	10.4467	10.9176	10.8333	10.8565	10.8414	10.7359	10.8336	10.6737	10.8557
Socs3	3.73167	3.54398	2.97525	2.51051	4.92171	3.63975	3.60888	5.99565	6.35182	6.13194	6.20152	6.65587	6.48341	6.23921	6.48784	2.99661	2.71957	2.98569	2.89766	3.76904	3.00703	3.37332	3.67703
Sod2	11.2639	11.3684	11.276	11.1215	11.2712	11.223	11.2342	11.3719	11.4121	11.5112	11.4567	11.5465	11.762	11.6276	11.5917	11.3412	11.2745	11.2241	11.3565	11.2411	11.3957	11.2922	11.3609
Sox10	8.40724	8.29887	8.36375	8.2532	8.0989	8.28361	7.97034	7.704	7.88978	7.51045	7.18758	6.85257	6.93407	6.71787	6.91253	8.19207	8.13179	8.24872	8.21442	8.02386	8.43808	8.15468	8.29908
Sox4	7.3691	7.47209	7.28914	7.5349	7.40479	7.66041	7.50505	7.40746	7.47156	7.61737	7.85863	8.44224	9.256	9.39594	9.19497	7.89315	7.57755	7.67871	7.70869	7.68465	7.33923	7.42861	7.63122
Sox9	7.51594	7.79191	7.70015	7.62473	7.24364	7.55402	7.84835	7.81035	7.86083	7.64009	8.00887	7.88058	8.20588	7.80832	8.20531	7.99661	7.76396	7.82363	7.70869	7.91694	7.72324	7.84906	7.97165
Sphk1	4.3691	3.95902	3.71222	3.85843	4.54974	3.63975	4.02392	4.27576	4.45873	4.72755	4.08604	4.88058	4.74645	4.5564	4.22287	3.35918	3.94196	3.53823	3.61386	4.83317	3.90012	3.83275	3.67703
Spint1	3.73167	4.37406	4.50577	3.75152	4.16272	4.02677	4.1394	5.1883	4.73884	4.44744	4.749	4.35007	4.16148	4.39594	4.5166	3.43718	3.65817	3.77924	4.1347	4.63154	4.19968	4.46079	3.84695
Spp1	8.55043	8.47735	7.58669	8.62283	8.53374	8.55033	8.67258	9.05093	9.45228	8.64009	8.33397	8.67999	8.02773	8.34739	7.91253	7.38892	7.72332	7.44949	7.96682	8.0844	8.2109	8.51798	8.16888
Sqstm1	11.9127	11.9768	11.9532	11.9894	11.8669	11.9018	12.0083	12.0784	11.9873	12.1189	12.1121	12.4589	12.5216	12.5185	12.4271	11.8501	11.8951	11.8748	11.8874	11.8164	11.9225	11.7838	11.9154
Srgn	6.08531	6.56388	6.14518	6.28948	6.50667	6.22471	6.43896	8.88526	10.2117	8.30542	8.51788	8.59799	8.15395	8.29147	8.51422	5.25534	5.49216	5.52174	5.54973	6.26381	5.69153	6.2313	5.92496
Srxn1	10.013	9.82114	9.65395	9.68135	9.54709	9.66212	9.64108	9.96144	9.8826	10.1219	9.65082	9.60221	9.54806	9.25684	9.12354	9.81313	9.80438	9.7036	9.87002	9.78939	9.75042	9.58034	9.84193
St3gal6	6.11634	6.41845	6.29718	6.3272	6.95413	6.26124	6.27185	6.11903	6.40626	6.36801	6.56717	5.73473	6.40941	5.80033	5.69494	5.80396	6.28435	5.80672	6.26023	6.45936	5.9276	6.74836	6.16888
St8sia6	4.88368	5.41845	5.16288	5.07345	5.59156	5.36557	5.96252	5.58061	5.04369	5.76937	5.749	5.53769	4.82445	5.51793	5.29104	5.18925	5.22207	5.00954	5.44785	5.39707	5.10657	5.18068	5.20059
Stat1	7.99638	8.53896	7.96015	8.50846	8.26963	8.55402	8.40474	9.28633	9.02642	8.60009	8.49543	8.15168	7.17643	7.28575	7.5951	7.0158	6.9801	6.87322	6.51657	8.53361	6.90012	8.27419	7.11997
Steap4	3.88368	2.95902	3.26476	2.63604	3.78421	3.39874	4.24631	7.31242	7.81125	6.31251	6.671	7.80219	7.31799	6.90839	7.60852	1.51118	2.71957	2.24872	1.67526	3.30961	3.19968	3.54325	3.67703
Stmn1	13.4845	13.547	13.3736	13.5229	13.6533	13.4964	13.4026	13.1777	13.2119	13.2882	12.9932	12.6722	12.8298	12.7195	12.7909	13.561	13.6225	13.54	13.714	13.472	13.4793	13.4511	13.5002
Stx18	7.03748	6.98877	6.78261	6.69494	7.13471	6.99459	6.8819	6.90254	6.95516	6.74861	6.97681	6.78005	7.10008	7.07666	6.876	6.84746	6.79282	6.67871	6.78379	6.719	6.76953	7.05982	6.65431
Sumo1	10.9796	11.0474	11.0521	11.2248	10.7535	10.8663	10.8398	10.9293	10.9111	10.9575	10.8815	10.94	11.0794	11.1247	11.1901	11.1977	11.1559	11.1269	11.0942	10.9589	11.0238	10.8821	11.0618
Suv39h1	8.06954	8.02511	8.09535	7.96097	8.25018	8.01612	8.17367	8.0275	7.87054	8.13194	8.25596	9.01934	9.16523	9.05667	9.04016	8.15503	8.21142	7.99766	8.14287	8.01005	8.00703	8.18068	8.26199
Suv39h2	5.9193	6.18141	6.10911	5.85843	6.6322	6.02677	6.27185	5.81765	6.26609	5.72755	5.823	6.11088	6.24895	6.19112	6.01014	6.31853	6.179	6.05608	6.14558	6.53843	6.03257	6.15468	5.84695
Suz12	9.45049	9.62199	9.26065	9.6454	9.41648	9.59573	9.36377	9.41711	9.73086	9.6569	9.32762	9.58953	9.59611	9.53006	9.56902	9.65787	9.51182	9.53207	9.46317	9.68899	9.58122	9.61411	9.81402
Syk	5.02118	4.83349	5.29718	5.13854	5.36917	5.10923	5.08281	5.71186	7.11081	5.76937	5.96051	4.50207	4.03595	4.4784	4.4386	4.64868	4.49216	5.05608	5.26023	5.55754	4.19968	4.62125	4.37747
Syn2	12.3811	12.2148	12.182	12.213	12.1974	12.1741	12.0164	12.0075	12.0634	12.0426	11.9554	11.8871	11.8315	11.9328	11.9023	12.2649	12.1967	12.2391	12.117	12.1987	12.1884	12.0686	12.1734
Syp	11.7479	12.0671	11.7865	11.6593	12.0355	12.0264	12.0824	11.9688	12.0797	12.069	11.9435	12.1921	12.0759	12.1158	12.1169	11.6645	11.803	11.7758	11.5602	11.9072	12.0681	11.7662	11.8356
Tarbp2	6.7115	7.06056	7.03415	6.98772	6.72907	6.96168	6.8819	6.78075	6.88019	6.49807	6.05566	7.00032	6.59889	6.53729	6.80783	6.8403	6.86253	6.88615	6.67526	6.51906	6.84353	6.46079	6.50992
Tbc1d4	5.69103	6.01791	5.80533	6.62851	5.59156	6.41504	5.89839	5.77326	6.35182	5.39498	6.25596	5.73473	5.62091	5.6304	5.31307	5.87575	5.88949	5.89898	5.66016	6.28689	6.22204	5.95829	6.06935
Tbr1	8.92369	9.10877	9.0861	8.83735	8.91761	9.26124	9.03887	8.88352	9.19054	9.11176	8.7957	9.14014	8.84331	8.80033	8.94991	9.05498	9.00959	9.10671	8.82839	8.99611	9.04203	8.73087	8.93442
Tcirg1	6.11634	5.86591	5.16288	5.66579	5.92171	6.08906	6.05367	6.13081	6.80112	6.31251	6.6096	5.85257	5.86192	5.39594	5.77647	4.94414	5.24313	5.45384	5.21958	6.354	5.78464	6.28021	5.76449
Tet1	7.7712	8.05354	7.86061	7.68044	7.97798	8.06859	7.97034	7.23269	7.8993	7.51045	7.18758	7.66396	7.57652	7.4784	7.26867	7.73228	7.92902	7.72985	7.62558	8.10403	7.95456	8.06681	8.04335
Tfg	10.1635	10.2521	10.2041	10.3623	10.1453	10.2397	10.1754	10.0884	10.1789	10.0747	10.2119	10.5355	10.625	10.5647	10.3805	10.2206	10.202	10.1596	10.2857	10.2059	10.2011	10.3144	10.2431
Tgfa	7.60614	7.69599	7.71222	7.50641	8.0989	7.77851	7.74274	7.72745	7.40626	7.64009	7.64063	7.11088	6.82445	6.9809	7.13904	7.81861	7.66599	7.77924	7.83849	7.72746	7.79213	7.65873	7.92496
Tgfb1	5.31664	5.37406	5.12726	5.47734	5.6322	5.18724	5.24631	6.08311	6.3793	5.88802	5.40797	5.7651	5.22038	5.4784	4.96911	5.21162	5.28435	4.91169	5.19883	6.03753	4.95456	5.32752	5.13646
Tgfbr1	7.03748	7.39643	6.79401	7.02262	7.17653	6.96168	7.27185	6.71186	7.09432	7.28394	6.52344	6.93503	6.93407	7.00891	6.876	7.28201	7.38253	7.38714	7.42569	7.38643	7.34942	7.18068	7.27694
Tgm1	3.3691	3.18141	2.61268	2.22101	3.92171	3.10923	3.43896	7.05866	6.99123	6.54698	6.92734	6.35007	6.5538	5.00891	5.91253	1.99661	1.13461	1.88615	1.89766	4.11697	3.19968	2.69525	2.67703
Tgm2	5.98801	6.35134	6.24827	6.40863	6.43956	6.55402	7.02392	8.54805	8.25871	7.90687	7.98489	7.56384	6.62091	6.96669	7.29104	4.80396	5.179	5.18732	5.24005	6.39707	5.24407	6.28021	4.92496
Tie1	4.46864	4.89762	4.39029	4.779	5.32026	4.74666	4.83128	5.33804	5.04369	4.34053	4.823	5.18014	3.38388	4.6304	4.47812	4.80396	4.91597	4.88615	4.67526	4.47954	4.19968	5.50261	4.26199
Timeless	5.41973	5.80032	5.42004	5.2409	6.16272	5.79729	5.19385	6.28633	6.40626	6.59428	6.6096	6.03812	6.13111	5.4784	5.79223	5.23364	5.45653	5.32673	5.17776	5.80146	4.84353	5.79959	5.58392
Timp1	3.3691	4.18141	3.26476	2.85843	3.6322	3.39874	3.24631	8.34564	8.35182	7.57082	7.87612	8.01934	7.91637	7.19112	7.43358	2.35918	2.45653	2.53823	2.99719	2.63154	3.78464	4.18068	2.67703
Tle3	8.2128	8.17496	8.0861	8.40202	7.62215	8.01077	8.04629	8.37565	8.73884	8.02379	8.31486	8.83119	8.5538	8.83595	8.96216	7.87224	7.95159	7.918	7.50815	8.39176	8.12449	7.61173	8.11166
Tlr2	2.56175	4.46152	0.805327	3.22101	4.54974	3.52427	4.34585	5.91622	6.55827	4.64009	5.89339	5.53769	6.24895	5.06336	5.82326	1.77421	2.94196	2.24872	2.54973	3.11697	3.65911	3.37332	2.99896
Tm4sf1	6.56175	7.01791	7.07211	6.65841	6.6911	6.58317	6.74274	8.17982	7.8993	7.38155	7.84093	8.20805	7.59889	7.56586	7.86858	6.30819	6.27416	6.45384	5.92319	6.99611	6.46646	6.81627	5.99896
Tmc7	6.49249	6.46152	6.29718	6.21095	6.41648	6.46287	6.60888	5.81765	6.26609	5.39498	6.05566	5.73473	5.48341	6.417	5.92688	5.88969	6.43839	6.33619	6.33823	6.63154	6.19968	6.65873	6.23162
Tmcc3	7.9016	7.83349	7.73606	7.91527	7.80213	7.93366	8.13245	7.66403	7.3793	7.75903	7.85863	7.48392	7.81493	7.4784	7.56788	7.8113	7.86593	7.69351	7.87494	7.79343	8.05766	7.82453	7.86685
Tmem100	6.11634	6.15542	6.16288	5.70929	6.1902	6.31435	6.19385	6.38797	5.65138	6.36801	6.78648	6.62308	7.22038	6.6304	6.38761	6.49303	6.50093	6.30762	6.59015	6.01005	6.34942	6.41772	6.32088
Tmem119	6.82854	7.0745	6.40524	6.62094	7.43956	6.68078	6.79651	6.36821	6.62866	6.61737	6.45527	5.9875	6.06837	5.66603	5.39795	6.82587	6.84197	6.94916	7.03282	7.05108	6.59199	7.32752	6.96243
Tmem144	5.60614	6.56388	6.14518	5.65099	6.24364	5.96168	5.96252	5.59769	6.07764	6.03241	5.25596	5.90806	5.7058	5.5564	5.24595	5.74384	5.87607	6.13408	6.19883	6.11697	5.98104	6.30406	6.10329
Tmem204	4.95407	4.69599	5.26476	4.83244	4.92171	5.10923	5.1394	4.39775	4.9733	4.88802	4.50108	4.7651	4.74645	4.83204	4.12665	4.23364	4.56087	4.57065	4.73416	4.89457	4.78464	4.89688	5.37747
Tmem206	7.03748	7.32825	6.93461	7.27025	7.30777	7.27916	7.34585	7.27045	7.04369	6.99764	6.63036	7.15742	7.37094	7.30847	7.38761	7.0158	7.05942	7.18732	7.24005	7.2165	7.15387	7.40675	6.96243
Tmem37	4.56175	3.69599	3.97525	3.29901	4.36917	3.8462	3.43896	4.04628	4.23634	4.81001	4.50108	3.7651	4.38388	4.00891	3.4386	3.99661	3.77846	3.88615	4.1347	5.0645	4.10657	4.83275	4.26199
Tmem64	9.69361	9.88779	9.8277	9.79339	9.78646	9.68246	9.70105	9.27973	9.77032	9.05372	8.98892	9.01934	9.27349	9.18192	9.22287	9.82497	9.83937	9.78011	9.75297	9.96604	9.8949	9.88705	9.85195
Tmem88b	7.50426	7.62199	7.45638	7.63604	7.61203	7.70086	7.20714	7.44096	6.50936	7.38155	7.11579	7.30942	7.30444	6.51793	6.7033	7.46071	7.85228	7.67499	8.01214	7.40764	7.79959	7.61173	7.57185
Tnf	4.26219	3.18141	3.97525	2.75152	5.32026	3.26124	4.1394	5.56334	5.8993	4.81001	5.823	5.57246	6.4345	4.6304	5.83853	2.18925	3.30453	2.66376	3.17776	4.01005	3.65911	4.07376	3.84695
Tnfrsf10b	3.73167	4.28095	3.71222	3.69494	4.98584	4.10923	4.34585	4.4737	4.65138	4.64009	5.02464	5.08703	4.38388	4.5564	4.85363	3.71281	3.13461	3.60236	3.67526	4.2165	3.5216	4.07376	2.67703
Tnfrsf12a	6.79057	6.86591	6.78261	6.73758	6.76606	6.62581	6.58871	7.61036	7.45873	7.47298	7.45527	7.40896	7.96022	7.25099	7.86486	6.69704	6.99259	6.75828	6.72693	6.70193	7.00703	7.03153	6.94381
Tnfrsf1a	6.0536	6.01791	5.50577	5.98182	5.59156	5.87005	6.05367	7.70005	7.39284	6.90687	7.33397	7.83119	7.38388	7.25099	7.55407	5.25534	5.24313	5.50506	4.79074	5.92432	5.62594	5.62125	5.13646
Tnfrsf1b	4.80968	3.69599	3.97525	4.18036	5.10614	4.46287	4.89839	5.25439	6.60557	4.54698	5.40797	4.35007	5.10008	4.21537	4.17556	3.09614	2.71957	3.0788	3.41223	4.01005	2.78464	4.37332	2.99896
Tnfsf10	5.31664	5.32825	4.32889	4.4434	5.16272	4.52427	5.1394	5.1883	4.55827	4.81001	4.40797	4.42807	4.16148	4.70079	3.5906	2.18925	2.94196	3.16626	3.67526	4.39707	4.3696	4.62125	4.26199
Tnfsf12	5.95407	6.3048	6.29718	6.09547	6.07699	6.24309	6.19385	5.37812	6.14323	5.28394	5.78648	5.7037	5.22038	5.30847	5.4386	5.72841	5.99259	5.93678	5.33823	6.51906	6.22204	5.86518	6.03458
Top2a	5.08531	5.69599	4.26476	5.22101	6.01687	4.63975	5.1394	4.31758	4.8213	4.72755	4.30843	3.88058	5.03595	3.6304	3.17556	4.04723	4.34406	4.28825	4.48262	5.63154	4.59199	5.50261	4.58392
Topbp1	7.17646	7.23204	6.79401	7.0845	7.1902	7.05825	6.91469	6.76572	6.8412	7.22505	6.14493	7.12265	7.05225	7.19112	7.36143	7.02845	6.94196	6.91169	6.90408	7.24035	6.84353	6.58278	6.76449
Tpd52	10.1486	10.0934	10.1618	10.221	9.91966	9.95472	10.0647	10.1337	10.0964	10.1036	9.98288	9.78377	9.92303	9.88779	9.85269	10.339	10.3772	10.319	10.3969	10.2029	10.2248	10.0978	10.2162
Tradd	5.02118	5.37406	4.84972	5.22101	5.98584	5.46287	4.83128	5.02119	5.35182	5.34053	4.96051	5.22453	4.38388	4.30847	4.12665	4.97061	5.13461	4.91169	4.44785	5.354	5.15387	5.07376	4.67703
Traf1	4.26219	4.89762	5.01478	4.26053	5.6322	4.79729	4.60888	4.99565	6.65138	4.96202	5.40797	4.18014	5.38388	4.00891	4.5906	3.99661	4.26389	4.0788	4.1347	5.01005	4.95456	5.28021	5.48438
Traf2	7.57298	7.50334	7.49183	7.36849	7.28246	7.18724	7.18043	7.18265	7.65138	6.99764	7.08604	7.2676	7.40941	7.22734	7.24595	7.36418	7.30953	7.31242	7.14558	7.34303	7.4758	7.45014	7.11997
Traf3	7.46864	7.63145	7.63188	7.64727	7.71967	7.63975	7.45019	7.39287	7.8993	7.4345	7.29549	7.07496	7.16148	7.16646	7.05657	7.6071	7.89616	7.69719	7.83849	7.67593	7.48508	7.88112	7.78555
Traf6	6.95407	6.94391	6.80533	6.91527	6.87167	6.9837	6.83128	6.68015	7.39284	7.14788	7.24254	7.35007	7.48341	7.43776	7.19941	6.86873	6.74194	6.85359	6.74135	7.0645	6.90012	7.2313	7.15276
Trem2	5.46864	5.58351	4.80533	5.40863	5.67173	5.4939	5.34585	4.04628	4.8993	4.72755	5.54547	4.2676	3.74645	4.30847	4.31307	5.45604	5.2007	5.52174	5.26023	5.63154	5.05766	5.50261	5.63122
Trim47	5.41973	5.62199	5.19764	5.20083	5.88854	5.72067	5.52642	6.53702	6.78066	5.96202	6.6096	6.30942	6.78597	5.4784	6.33476	5.09614	5.06534	5.14489	5.19883	5.16759	5.15387	5.69525	5.20059
Trp53	6.3691	6.01791	5.93461	6.14911	5.8546	6.27916	6.05367	6.48292	6.65138	6.66246	6.11579	6.22453	5.82445	5.39594	5.92688	5.75911	5.83505	5.91169	5.58215	5.83317	6.13041	6.04575	5.96243
Trp53bp2	6.97114	7.40748	7.23159	7.38647	7.4957	7.41504	7.49424	7.13666	7.6848	7.55895	7.41994	7.42807	7.45916	7.23921	7.59959	7.31853	6.93551	7.19254	7.20924	7.24035	7.34942	7.573	7.39127
Trp73	5.3691	4.69599	5.01478	4.80597	4.78421	5.39874	4.68689	4.1883	5.29523	4.64009	5.02464	5.03812	5.16148	5.16646	4.35613	4.97061	4.65817	4.86016	4.89766	5.73588	4.84353	5.41772	5.20059
Trpm4	4.56175	4.54398	4.75952	4.54293	5.04724	4.46287	4.76089	4.23269	4.73884	4.88802	5.02464	4.57246	4.82445	4.11583	4.26867	4.6811	3.99259	4.63339	4.67526	5.01005	4.72324	4.69525	4.48438
Tspan18	4.64921	4.18141	4.50577	4.80597	4.26963	4.63975	5.08281	4.35822	5.45873	3.96202	4.749	4.9875	4.74645	4.83204	4.47812	4.14345	4.179	4.20808	4.41223	4.83317	4.84353	4.37332	4.84695
Ttr	9.41662	9.67097	8.83323	8.76016	8.12049	8.76903	9.28131	8.79563	8.16708	8.85441	8.26263	7.8095	7.38388	8.19722	7.95517	8.97552	8.84885	9.30521	8.90888	8.98204	8.6133	8.52307	8.63122
Tubb3	12.1979	12.2085	12.1757	12.2238	12.0613	12.1064	11.9512	11.7311	11.771	11.6281	11.6628	11.833	12.0122	12.0249	11.9693	12.1438	12.2099	12.2084	12.1483	12.0996	12.148	11.8885	12.2001
Tubb4a	11.3651	11.4549	11.46	11.4655	11.0302	11.4736	11.2631	10.9386	11.0469	10.7668	10.7227	11.1466	11.0091	11.1013	11.136	11.4407	11.5603	11.4473	11.2222	11.4155	11.5423	11.0519	11.4731
Txnrd1	10.0232	9.88581	9.87007	9.86245	9.73374	9.79573	9.95466	9.96719	9.98229	9.98438	9.99493	9.90465	10.1894	9.86498	9.95342	9.94664	9.97538	9.87484	9.88634	10.0083	9.98104	9.89688	10.1608
Tyrobp	6.9193	6.88185	6.43468	6.779	7.2567	6.92799	6.94675	7.91281	8.91816	7.36801	7.1735	6.9875	6.24895	6.06336	6.59959	6.26607	6.29448	6.35492	6.34769	7.16759	6.22204	7.07376	6.45839
Ugt8a	9.02527	9.11215	9.11367	9.19956	9.25994	8.99188	8.39315	8.16271	8.13519	8.02379	7.05566	6.36996	6.7058	6.21537	6.65238	8.85814	9.31203	9.14892	9.48369	8.80946	8.91392	9.20621	8.8767
Ulk1	9.27255	9.27492	9.29518	9.25565	9.06961	9.25898	9.30005	9.29813	9.53707	9.27308	9.22218	9.28605	9.32135	9.27137	9.29934	9.34533	9.35135	9.19904	9.07614	9.39707	9.24134	9.32169	9.48438
Ung	5.84715	5.73161	5.66331	5.80597	6.04724	5.6942	5.72436	5.29682	5.60557	5.76937	5.92734	6.11088	6.86192	6.57526	6.11416	5.5468	5.6892	5.55453	5.70501	6.24035	5.32896	6.07376	6.13646
Vamp7	10.1221	10.0412	9.77687	10.1385	10.0302	10.0557	9.90452	9.939	9.91816	10.0872	9.8674	9.89953	9.8803	9.79229	9.76852	10.1296	10.0542	10.0235	10.1476	9.91509	10.1539	9.96951	10.0146
Vav1	5.31664	4.54398	4.80533	4.93372	5.32026	5.14876	4.43896	5.72745	6.60557	5.64009	5.30843	5.18014	5.03595	4.70079	4.5166	4.14345	4.22207	4.77924	4.21958	5.354	4.00703	4.89688	3.48438
Vegfa	8.53329	8.01791	8.09073	7.96397	7.91349	8.13898	8.1532	7.56767	8.19827	7.79996	7.7772	7.66396	7.6318	7.70935	7.38241	8.12883	8.05347	8.15828	8.25772	8.1738	8.34433	8.18068	8.51623
Vim	9.06159	9.16847	8.89808	9.09	8.77969	9.04783	9.08281	9.87392	10.2916	9.38828	9.43181	9.75757	9.4924	9.32807	9.10788	8.51118	8.33918	8.36651	7.80455	9.0477	8.8721	8.95829	8.95315
Vps4a	10.1392	10.2536	10.1125	9.99506	10.1079	10.1142	10.1686	10.1139	10.1026	10.3474	10.17	10.469	10.5666	10.417	10.3713	10.1103	10.1879	10.0781	10.0633	10.215	10.24	10.1131	10.2239
Vps4b	8.2056	8.21955	8.09535	8.3411	7.71967	7.86412	7.89839	8.11607	8.36562	7.82	7.75846	8.05666	7.62091	7.79229	8.09522	7.98367	8.08589	8.09282	7.7768	7.98909	7.93439	7.65873	7.85694
Wdr5	7.38193	7.47209	7.25654	6.93982	7.20375	7.42312	7.41624	6.9762	7.41956	7.16365	7.44359	7.75	7.8894	7.6748	7.7725	7.37413	7.33918	7.3028	7.24512	7.44916	7.566	7.25597	7.55967
Xiap	10.4213	10.5123	10.3761	10.431	10.3737	10.4312	10.5553	10.3794	10.4523	10.4824	10.4259	10.392	10.4819	10.3391	10.3528	10.5517	10.5275	10.417	10.5066	10.53	10.6048	10.5985	10.66
Xrcc6	7.0536	6.95902	6.72419	7.03407	7.04724	6.9837	6.91469	6.82492	6.95516	6.74861	6.35906	7.00032	5.93407	6.16646	6.32395	6.8113	6.99259	6.72266	6.99117	6.95347	7.09449	7.07376	6.98081
Zbp1	6.44439	6.88185	6.21472	6.50229	6.97007	6.66723	6.56824	7.814	8.11081	7.42145	7.65082	6.7651	5.96884	5.66603	6.29104	2.99661	3.13461	3.40073	2.67526	6.28689	3.19968	6.6771	4.37747
Zfp367	8.45657	8.23204	8.12274	8.45622	8.06219	8.28361	8.26551	8.17982	8.15917	8.0913	8.01678	8.43753	8.31799	8.55165	8.16652	8.28201	8.26646	8.23108	8.20144	8.2225	8.2109	8.02437	8.32088

## Sheet: WT_Day 4_sampleAttributes
Sample Name	Description	Laboratory Identifier	Calibration Sample	Input Control	Animal ID	Study Day	Group
BR_S408.RCC	Default Run	8	No	No	408	Day 0	Control
BR_S194.RCC	Default Run	11	No	No	4A	Day 4	1000 CFU
BR_S198.RCC	Default Run	2	No	No	4B	Day 4	1000 CFU
BR_S202.RCC	Default Run	5	No	No	4C	Day 4	1000 CFU
BR_S206.RCC	Default Run	6	No	No	4D	Day 4	1000 CFU
BR_S210.RCC	Default Run	5	No	No	5A	Day 4	10000 CFU
BR_S214.RCC	Default Run	5	No	No	5B	Day 4	10000 CFU
BR_S218.RCC	Default Run	11	No	No	5C	Day 4	10000 CFU
BR_S222.RCC	Default Run	10	No	No	5D	Day 4	10000 CFU
BR_S405.RCC	Default Run	4	No	No	405	Day 0	Control
BR_S406.RCC	Default Run	8	No	No	406	Day 0	Control
BR_S407.RCC	Default Run	4	No	No	407	Day 0	Control

## Sheet: WT_Day 4_normalizedCounts
Symbol	BR_S408.RCC	BR_S194.RCC	BR_S198.RCC	BR_S202.RCC	BR_S206.RCC	BR_S210.RCC	BR_S214.RCC	BR_S218.RCC	BR_S222.RCC	BR_S405.RCC	BR_S406.RCC	BR_S407.RCC
AI464131	6.29039	6.21948	6.17201	4.95959	6.17471	6.16629	6.09645	6.08834	6.18247	6.57545	5.96214	6.38695
Abcc8	5.22626	6.04051	5.66505	5.61671	5.74031	5.75821	5.72609	5.3436	5.57479	5.34957	5.74236	5.89474
Abl1	7.6689	8.22548	7.85175	8.20752	8.07775	8.20243	8.16943	8.08834	8.14247	7.70533	8.01978	7.80058
Adamts16	4.76682	5.11995	5.00209	4.16605	5.05442	5.10216	5.27542	3.9415	5.13667	4.42112	4.6085	4.97191
Ago4	5.51098	4.01303	4.11756	3.58108	3.85279	4.3057	3.9535	3.30407	4.76743	5.39766	5.19347	5.45304
Agt	6.19978	8.51716	8.38867	7.96651	8.28575	8.78228	8.40745	8.38681	8.23232	6.63685	7.03104	6.79634
Ak1	10.7532	10.5629	10.3104	10.6979	10.6907	10.8168	10.7512	10.9383	10.6633	11.0917	11.0268	11.093
Akt1	9.78919	10.0234	9.78563	10.2148	9.95502	10.2426	10.2933	10.2361	9.80086	10.0301	10.0643	10.2681
Akt2	7.80684	7.58872	7.47241	7.67701	7.66014	7.26722	7.20142	7.28389	6.85489	8.13581	8.35446	8.40376
Aldh1l1	8.00714	8.65689	9.05012	8.34662	8.84374	8.85543	8.93459	8.77439	8.57907	8.09628	7.93842	8.02357
Ambra1	9.86801	9.85756	9.83498	9.89033	9.94237	9.82264	9.7927	9.82937	9.80635	9.80343	9.83625	9.75873
Amigo2	7.77133	8.52205	8.63629	8.03394	8.26557	7.81266	7.82796	7.9155	8.10728	7.56496	7.42157	7.63012
Anapc15	8.16257	7.63452	7.55668	7.46861	7.6498	8.05777	7.84427	7.86885	7.82633	7.87632	8.09321	7.99428
Anxa1	5.11732	7.97081	7.83498	8.76695	7.94871	6.01197	6.36853	5.71911	5.85489	5.37382	4.56786	5.34115
Apc	11.4589	10.9022	11.1045	10.9183	11.1837	10.9033	11.1226	11.0252	11.2713	11.3408	11.152	11.3639
Apex1	8.39034	8.26679	8.41148	8.41903	8.70578	8.38869	8.56329	8.552	8.66225	8.29348	8.2872	8.19108
Apoe	10.8826	11.1143	11.3028	10.9896	11.0076	11.4618	11.6493	11.4161	11.3105	10.9264	10.996	10.9061
Arc	8.9606	8.9273	7.97171	7.78272	10.2974	6.54962	6.61646	6.9155	6.20484	8.43847	9.27621	9.18461
Arhgap24	6.87952	6.54141	6.43949	6.42908	6.68061	6.41532	6.456	6.71911	6.48625	6.51132	6.69597	6.7268
Arid1a	9.27462	9.25511	9.31194	9.36244	9.11957	9.14788	9.19826	9.17854	9.12791	9.26783	9.24593	9.33532
Asb2	4.61482	5.35699	5.41712	4.16605	4.99029	4.58133	4.8921	4.83458	4.6419	4.37382	4.6085	4.77927
Ash2l	9.30598	8.57938	8.82227	8.68542	8.91888	8.47983	8.24505	8.45607	8.47249	9.16041	9.21994	9.20872
Asph	10.821	11.0043	10.5694	10.7788	11.1765	11.0836	10.8052	10.9749	10.9138	10.9787	11.0602	11.0434
Atf3	3.69282	7.62548	6.98698	7.16605	6.66014	5.61236	5.41293	5.4917	5.54002	3.05189	3.24593	3.08739
Atg14	8.43925	8.52691	8.36549	8.309	8.48505	8.33854	8.28142	8.21096	8.41609	8.24171	8.41299	8.27265
Atg3	10.3823	10.0303	9.8786	10.0777	10.2068	10.3175	10.14	10.1826	10.2337	10.3836	10.2817	10.2681
Atg5	9.62605	8.93465	9.25317	8.97683	9.27569	9.06339	9.26638	9.04104	9.25929	9.35567	9.40581	9.39678
Atg7	7.78475	7.66132	7.83498	7.44898	7.81626	7.62763	7.456	7.57709	7.43986	7.57021	7.59845	7.76199
Atg9a	10.3382	10.2285	10.3028	10.2704	10.2121	10.2854	10.4088	10.3016	10.2923	10.3195	10.3862	10.4327
Atm	6.98405	6.91251	7.17201	6.98708	7.33821	6.65768	6.53846	6.50918	6.72163	7.02917	7.0752	7.32359
Atp6v0e	7.48381	7.80445	7.93282	7.84412	7.87071	7.46716	7.41293	7.60988	7.60873	7.40944	7.38695	7.26959
Atp6v1a	12.2569	11.7994	11.8201	11.9165	11.8312	12.0083	11.9768	12.077	11.9626	12.2897	12.2608	12.2989
Atr	6.60477	6.57938	6.68391	6.21335	6.43775	6.20752	6.17589	6.24267	6.22686	6.12514	6.32122	6.36423
Axl	6.29039	7.87484	7.99455	7.61671	7.43775	7.32456	7.32273	7.18943	6.98982	6.56496	6.58833	6.70888
B3gnt5	4.4449	6.61637	5.11756	6.36768	6.48505	6.01197	5.01239	5.59358	6.11321	4.55439	5.34547	5.14184
Bad	8.85641	8.44188	8.52565	8.75501	8.66528	8.38869	8.67231	8.64984	8.42087	9.00414	8.99317	8.953
Bag3	5.67371	6.67015	6.03183	6.46861	6.31222	6.28659	6.06897	6.20023	6.39192	5.78885	5.70537	5.63488
Bag4	9.48519	9.85949	9.69325	9.88121	9.73053	9.97663	10.0321	10.1043	9.95396	9.71129	9.6995	9.7401
Bak1	7.48929	7.93465	7.89286	8.21335	8.13077	7.96466	7.85235	7.88234	7.72936	7.20839	7.3334	7.51107
Bard1	4.57418	5.01303	4.94069	4.71859	5.33821	4.3057	4.17589	4.04104	4.6419	4.22181	4.24593	4.47441
Bax	7.05961	7.14548	7.35964	7.35719	7.25878	7.39762	7.47706	7.50918	7.23775	7.26134	7.36339	7.18137
Bbc3	6.01475	6.89756	7.34786	7.04051	7.28575	7.28659	7.05503	7.33382	7.21589	6.72431	6.1665	6.35273
Bcas1	9.1677	8.17678	8.00958	7.61671	8.00659	8.81932	8.84427	8.59767	8.39192	8.33111	8.7309	8.81531
Bcl10	8.62977	9.24628	9.18861	9.29258	9.07389	8.78228	8.73486	8.85182	8.7898	8.61921	8.62097	8.71113
Bcl2	6.11732	5.80445	6.48321	5.93158	6.14557	5.89066	6.04096	5.45607	5.26993	6.63685	6.38109	6.32946
Bcl2a1a	4.93675	8.30128	8.6603	8.91021	8.13077	6.70163	7.49782	6.71911	7.69817	4.92636	4.56786	4.5964
Bcl2l1	9.91759	10.2566	10.2548	10.3961	10.3842	10.5274	10.3544	10.4242	10.3624	9.83543	9.96801	9.97941
Bcl2l11	5.35179	5.01303	4.87656	5.78272	5.43775	5.5172	5.32273	5.13414	5.13667	5.13935	4.96214	5.11487
Bcl2l2	10.4659	10.227	10.2309	10.4	10.3253	10.4512	10.4265	10.4906	10.4375	10.5215	10.6352	10.5903
Bdnf	7.79804	7.27838	6.79216	6.61671	6.9059	6.5172	6.55836	6.30407	6.31175	7.61667	7.81362	7.61095
Becn1	11.4343	10.8834	11.1027	10.9587	11.1083	10.7857	10.83	10.9383	10.9556	11.3541	11.3353	11.336
Bid	7.05961	7.75554	7.37132	7.67701	7.28575	7.44147	7.62592	7.6733	7.81183	7.15343	6.87321	7.20073
Bin1	10.8248	10.3196	10.4381	10.2336	10.6196	10.4479	10.3125	10.4628	10.3956	10.5975	10.6686	10.7117
Birc2	8.77805	9.26388	9.25317	9.07294	9.04656	8.85219	8.87236	8.96069	8.80452	8.85063	8.74692	8.8048
Birc3	4.4449	7.78833	7.78345	7.78272	7.10071	6.64273	6.51828	6.30407	6.46787	4.11078	4.52604	4.14184
Blm	5.78475	6.50242	6.08955	6.11714	6.17471	6.79924	6.82796	6.65771	6.72163	5.65675	5.8309	6.01631
Blnk	7.17961	8.44702	7.68391	7.45883	7.47337	6.62763	7.14989	7.06488	7.05283	6.95878	6.74236	6.79634
Bmi1	8.0706	7.89756	8.10362	7.91021	8.12332	7.70882	7.76085	7.7635	7.84068	8.12514	8.06063	7.8987
Bnip3	11.4257	11.6129	11.5656	11.4545	11.609	11.6437	11.6359	11.638	11.5849	11.3515	11.434	11.2878
Bnip3l	11.1484	10.5159	10.6278	10.599	10.6882	10.5416	10.5132	10.7002	10.5982	11.0664	11.0292	11.0389
Bok	8.03735	8.37329	8.43949	8.25351	8.21736	8.09669	8.35153	8.39153	8.16546	7.78434	7.8049	8.06291
Bola2	10.6922	10.57	10.5883	10.5376	10.5449	10.6817	10.7874	10.778	10.5716	10.5603	10.7228	10.7312
Braf	10.6495	10.7802	10.8827	10.761	10.7633	10.784	10.8094	10.7726	10.7953	10.5807	10.6432	10.5644
Brd2	10.525	11.1486	10.9755	10.9631	11.0485	11.1499	11.0169	11.0999	11.1264	10.5696	10.5307	10.5207
Brd3	9.07971	8.93098	9.01331	8.92449	8.88401	9.06058	9.07244	9.04703	9.07121	9.02343	9.00273	9.00166
Brd4	9.95269	9.9474	9.97746	10.0968	9.91888	9.91575	9.9814	10.0153	9.93401	9.94165	10.0348	10.0416
C1qa	7.95665	8.88624	9.20176	8.54456	8.62889	7.59693	8.40745	8.04104	7.60873	7.56496	7.57813	7.73568
C1qb	8.71636	9.87293	10.3059	9.71859	9.75245	8.65768	9.04096	8.88234	8.79349	8.24171	8.42157	8.47176
C1qc	8.03361	8.82039	9.19848	8.70624	8.63938	7.81266	8.14332	8.01066	7.73706	7.65675	7.68651	7.82989
C3	4.39909	9.40271	9.51516	8.88486	8.60767	6.26722	6.92312	6.4917	6.75233	3.78885	3.68651	3.84638
C3ar1	4.80245	7.54141	7.87656	7.68542	7.03865	5.10216	5.49782	5.41955	5.57479	5.13935	4.48297	4.81322
C4a	6.6833	9.24628	9.71174	9.12643	9.48214	8.34779	8.29927	8.14537	8.04666	6.43271	6.48297	6.57677
C5ar1	4.4449	6.77203	7.25001	7.65147	6.83464	5.91575	6.14989	5.59358	5.85489	4.46693	4.19347	4.08739
Cables1	8.32448	8.23146	8.56178	8.28706	8.37006	8.29139	8.34008	8.14537	8.05283	8.13581	8.29033	8.29083
Calr	12.5493	11.456	11.6119	11.4916	11.4143	11.2769	11.4553	11.369	11.3692	12.3967	12.3597	12.3917
Camk4	10.8691	11.1447	10.906	11.2542	11.2235	11.0293	10.8534	11.1164	11.0497	11.0172	11.1779	11.0362
Casp1	5.17282	5.83616	6.17201	6.44898	6.05442	5.18705	5.86039	5.41955	5.76743	5.61667	5.08244	5.36423
Casp2	6.81122	6.97081	6.97171	7.00062	7.4616	7.3797	7.61646	6.97963	6.93736	6.99049	7.10391	6.85456
Casp3	7.30288	7.41063	7.2751	7.4089	7.79764	7.64273	7.49782	7.52646	8.07121	7.64185	7.5934	7.51623
Casp4	3.14534	6.70491	7.03183	7.18989	6.61832	5.81266	5.22651	5.41955	5.93736	2.05189	3.34547	2.97191
Casp6	5.80245	5.70491	5.97171	6.18989	6.05442	5.3057	5.7948	5.52646	5.26993	5.46693	5.5471	5.40932
Casp7	5.80245	7.13277	7.34786	6.79831	6.87071	6.39762	6.72609	6.56041	6.6419	5.99049	5.99317	5.81322
Casp8	5.05961	6.09395	6.58705	6.25916	6.11582	4.81266	5.36853	4.65771	5.18247	4.59621	4.43858	4.70888
Casp9	7.19978	7.48252	7.34786	7.46861	7.4616	7.46716	7.40196	7.46506	7.1937	7.34957	7.38109	7.57677
Ccl2	3.14534	11.6118	11.6241	11.4051	10.8312	9.55562	10.069	9.7635	10.6192	1.78885	2.43858	2.55688
Ccl3	3.90433	9.58872	9.56178	10.0745	8.90155	5.58133	6.29927	6.11142	7.30141	3.71485	3.6085	3.29384
Ccl4	1.02986	5.67015	5.84339	6.71859	5.38884	3.96466	2.9535	3.71911	3.18247	2.05189	2.6085	2.55688
Ccl5	2.02986	6.89756	7.22448	7.15397	7.2451	4.96466	5.7948	5.22161	6.5044	3.16737	1.02354	2.38695
Ccl7	2.02986	8.63001	8.2373	8.28706	7.87071	6.10216	6.456	6.30407	6.41129	1.05189	-0.561421	1.70888
Ccng2	8.95665	8.67015	8.13822	8.65147	8.65498	8.78228	8.49265	8.7266	8.65008	9.11078	9.01601	9.04695
Ccni	10.9408	10.773	10.6639	10.7217	10.8573	10.7976	10.7327	10.8815	10.615	11.0844	11.0761	11.0505
Cd109	3.83721	5.17057	5.77468	5.21335	5.38884	5.01197	5.57799	5.4917	4.82633	3.85924	4.29656	3.77927
Cd14	4.08875	8.62093	8.66979	9.05357	8.29904	6.10216	6.36853	5.99213	6.13667	2.92636	3.13902	3.19431
Cd244	2.76682	5.17057	5.84339	5.34662	4.61832	4.05777	4.53846	4.30407	4.4304	2.27428	2.89801	2.70888
Cd24a	7.07425	8.10701	7.70253	7.82901	7.75003	7.09119	6.70838	6.79236	7.33222	6.6861	6.83946	7.10805
Cd300lf	2.25225	6.09395	6.19848	7.11714	5.85279	4.96466	4.69046	4.71911	5.08936	1.05189	0.438579	1.70888
Cd33	4.35179	5.95645	5.97171	6.79831	5.05442	5.41532	5.7948	5.17854	5.04045	3.63685	4.64803	4.43134
Cd47	10.8925	10.7081	10.7536	10.7935	10.7452	10.7933	10.7694	10.7608	10.8064	10.777	10.8255	10.8913
Cd6	4.53236	4.89756	4.94069	4.16605	4.43775	3.64273	4.456	3.83458	4.26993	3.85924	4.34547	4.63488
Cd68	6.43358	6.83616	7.45055	7.3781	6.61832	7.069	7.70838	7.07666	7.06511	6.23511	6.20676	6.43134
Cd70	3.35179	3.89756	4.22448	3.25916	4.70078	3.96466	3.36853	2.9415	3.35239	4.42112	4.39278	4.43134
Cd72	3.69282	6.75554	6.86007	6.30355	6.57525	4.14523	3.69046	3.45607	4.70603	3.92636	3.76051	4.03081
Cd74	5.90433	7.98502	8.46152	9.00399	8.25878	6.01197	6.04096	6.13414	5.96383	5.42112	5.79613	5.92611
Cd83	8.69992	8.98502	8.88473	8.50233	8.95292	9.19732	8.83614	9.05002	9.03422	8.30298	8.59593	8.46377
Cd84	4.90433	5.70491	6.14504	5.95959	5.48505	4.45009	5.22651	4.52646	4.6419	4.42112	4.39278	4.38695
Cd86	3.90433	4.63452	5.66505	4.95959	5.33821	4.14523	4.36853	4.45607	4.93736	3.55439	4.29656	4.67235
Cdc25a	7.09595	7.46234	7.43949	7.53528	7.67041	7.59693	7.46657	7.64194	7.31175	7.31242	7.34547	7.26959
Cdc7	6.51098	6.19524	6.32401	6.21335	6.33821	6.3057	6.17589	5.88903	5.18247	6.52221	6.49386	6.76199
Cdk20	6.99948	7.21948	6.87656	6.93158	6.83464	7.01197	7.14989	6.9155	6.97689	6.96677	6.98547	6.71787
Cdkn1a	7.92468	11.3336	10.5945	10.9333	10.5698	11.3512	10.8594	11.1565	10.6833	8.39766	8.15626	8.23244
Cdkn1c	6.07425	6.24333	6.79216	6.28152	6.38884	5.83913	5.9535	5.88903	6.06511	5.57545	5.97774	6.00166
Cflar	7.22626	8.551	8.24367	8.53528	8.2313	7.64273	7.76085	7.64984	7.52232	7.33111	7.111	7.09431
Ch25h	2.02986	6.28987	5.62658	5.90301	5.2313	4.96466	5.49782	4.65771	4.93736	1.78885	-0.561421	0.971913
Chek1	4.93675	4.83616	5.06098	4.65147	4.11582	4.86512	5.22651	4.65771	4.98982	4.37382	4.72398	4.63488
Chn2	9.27144	10.4483	8.31194	10.4316	10.9717	10.9878	9.85436	10.5037	10.4954	10.4535	10.5386	10.0371
Chst8	6.73952	6.86718	6.70253	7.07933	6.66014	6.85219	7.04096	6.96703	6.75233	6.75233	6.84797	6.97941
Chuk	9.10489	8.27838	8.61188	8.50233	8.70078	8.06339	8.21402	7.86207	8.07729	8.63685	8.79613	8.89078
Cidea	5.59464	6.28987	6.25001	5.81374	6.17471	6.43281	6.09645	6.08834	6.22686	5.71485	5.6085	5.89474
Cideb	5.11732	4.77203	5.11756	4.71859	5.33821	5.01197	4.9535	5.45607	4.57479	5.05189	5.21994	5.29384
Cks1b	5.67371	6.14548	6.52565	6.44898	6.28575	5.91575	5.8921	6.06488	5.70603	5.85924	5.56786	5.76199
Cldn5	7.73491	8.82039	9.16867	8.44403	8.5024	8.18705	7.8921	7.23218	7.6171	7.91814	7.6529	7.8048
Clic4	8.85004	10.3827	10.162	10.3532	9.72808	9.74076	9.65855	9.71157	9.33729	9.24336	9.17329	9.30879
Cln3	6.57418	6.26679	6.25001	6.04051	6.25878	5.78569	6.12342	5.80657	5.79718	6.26134	6.36932	6.23244
Clstn1	11.1994	11.3301	11.5086	11.3008	10.895	11.1643	11.4061	11.4561	11.0528	11.1534	11.3556	11.3954
Cnn2	6.11732	7.23146	7.21154	7.59007	7.28575	6.86512	6.22651	6.32397	6.18247	6.24829	6.28407	6.11487
Cnp	12.8376	11.7964	11.9534	11.667	12.157	12.3527	11.974	12.1877	12.1106	12.4888	12.7908	12.7261
Cntnap2	9.31834	9.35151	9.46969	9.29533	9.09691	9.33622	9.40196	9.50701	9.33475	9.41821	9.43152	9.31621
Coa5	9.49882	9.07414	9.10012	9.28706	9.11582	9.09119	9.14661	9.29149	9.13084	9.6431	9.57941	9.57677
Cotl1	9.35179	10.2029	9.93872	10.1311	10.0025	9.82595	9.75008	9.88401	9.4516	9.45703	9.61226	9.52778
Cox5b	13.3564	12.8488	12.8575	12.743	13.0549	13.1393	13.1278	13.1544	13.1958	13.1787	13.241	13.1818
Cp	6.39909	10.0371	10.321	10.1311	9.92318	9.35239	9.61646	9.00759	9.28313	6.31242	6.1665	6.49547
Creb1	8.51904	7.9273	8.35964	7.91021	8.16021	7.71598	7.89991	7.88903	7.97689	8.30928	8.42726	8.28177
Crebbp	10.4769	10.2697	10.3901	10.3755	10.4601	10.3292	10.3125	10.2309	10.3944	10.3617	10.3826	10.419
Crem	7.17282	6.67015	7.15859	6.7021	6.75968	5.75821	5.82796	6.01679	5.96383	6.97472	7.14594	7.09431
Crip1	7.11023	7.31259	7.55668	8.12952	7.4616	7.44147	7.18871	7.01679	6.89672	7.06684	7.01601	7.17485
Csf1	7.81558	9.22548	9.29364	9.10778	8.88401	8.88114	8.88029	8.8415	8.97689	7.39174	7.6674	7.53161
Csf1r	8.08514	7.73045	8.19191	7.83658	7.74031	6.89066	7.27542	7.13414	6.33222	7.92225	7.88979	7.97941
Csf2rb	3.69282	4.70491	5.50459	5.65147	5.48505	4.81266	4.36853	4.22161	4.70603	3.55439	3.6085	2.70888
Csf3r	4.53236	4.89756	5.37132	6.1418	5.33821	4.05777	4.53846	3.9415	4.82633	3.46693	3.52604	3.91051
Csk	7.89198	7.77203	7.51516	7.85907	7.88841	7.95864	7.93839	7.86885	7.65008	8.05938	8.05329	7.99058
Ctsf	9.10489	9.44958	9.40012	9.30081	9.59155	9.8026	9.84831	9.59767	9.85313	9.08531	9.07339	9.06994
Ctss	7.56902	8.95284	9.30587	9.20752	8.70078	7.75126	8.14332	7.82763	7.43986	7.23511	7.18677	7.34115
Cx3cl1	9.82319	8.43153	8.62658	8.48316	8.2313	8.16106	8.69945	8.62198	8.31175	9.45986	9.71587	9.65958
Cx3cr1	8.04852	7.30128	7.46152	6.68542	7.31222	4.70163	5.57799	4.88903	4.93736	7.88899	7.79173	7.80902
Cxcl10	2.4449	10.5605	10.5019	10.6023	9.34784	9.10216	9.44	9.40327	10.0848	3.37382	2.24593	2.38695
Cxcl9	2.25225	5.598	6.11756	6.59901	6.08545	5.05777	4.61646	5.45607	6.06511	2.92636	1.43858	2.19431
Cycs	5.02986	5.67015	5.97171	4.90301	4.99029	5.41532	5.41293	4.83458	5.26993	5.37382	5.19347	5.51623
Cyp27a1	4.57418	5.26679	4.94069	5.54456	5.66014	5.64273	5.17589	5.3436	5.04045	4.46693	4.96214	4.77927
Cyp7b1	6.9125	7.36788	7.90094	7.29258	7.48505	7.02355	7.06897	7.06488	6.89672	6.69575	6.8049	6.86268
Cytip	3.02986	6.04051	6.00209	7.17802	5.66014	4.81266	4.9535	4.83458	4.93736	3.16737	3.13902	3.29384
Dab2	5.14534	6.52205	6.48321	6.84412	6.55323	5.98851	6.09645	6.22161	6.11321	4.92636	4.99317	5.31769
Dapk1	9.9792	10.577	10.8318	10.5118	10.4181	10.165	10.44	10.2608	10.2949	9.8463	9.69479	9.81322
Ddb2	5.78475	6.17057	6.08955	6.4089	6.72068	6.36155	5.86039	6.01679	5.70603	6.26134	6.23299	6.44223
Ddx58	5.53236	7.34602	7.56687	7.44898	7.20328	6.78569	6.84427	6.82065	6.91039	5.63685	5.64803	5.95681
Dicer1	8.42789	8.50242	8.47782	8.35191	8.59695	9.10762	8.90381	8.73777	8.84425	8.41237	8.42442	8.44494
Dlg1	10.3465	10.0524	10.1262	9.95438	10.0387	9.63709	9.73704	9.71346	9.78795	10.2059	10.2167	10.3043
Dlg4	11.4975	11.2748	11.0501	11.5962	10.8346	11.3039	11.4946	11.4878	10.8751	11.9044	11.9254	12.1749
Dlx1	7.4617	6.97081	7.55668	7.35719	7.42568	6.86512	7.34581	7.22161	7.80452	8.61921	7.45539	8.16174
Dlx2	5.08875	5.44188	5.90898	5.42908	5.2313	5.26722	4.82796	6.11142	5.79718	5.77071	5.27147	5.55688
Dnmt1	7.25225	7.01303	6.84339	6.87387	6.92318	6.82595	7.14989	6.9155	6.55751	7.31868	7.3334	7.19431
Dnmt3a	7.75323	7.72198	7.38291	7.46861	7.70078	7.37065	7.16295	7.18943	7.33222	7.55439	7.63825	7.70888
Dock1	7.97628	7.90505	7.88473	7.85907	7.85279	7.4065	7.50808	7.23218	7.37229	7.69575	7.77843	7.89474
Dock2	5.05961	5.80445	6.19848	6.46861	5.92318	4.64273	4.9535	4.45607	4.26993	3.92636	4.39278	4.47441
Dot1l	6.85429	6.94195	6.50459	6.78272	7.03865	6.43281	6.47706	6.52646	6.4304	6.58587	6.70537	6.89474
Dst	9.32907	9.11026	9.31799	9.00399	9.31549	8.71241	8.64	8.77439	8.90357	8.85279	9.05513	9.23244
Dusp7	10.0242	10.4067	10.2595	10.0936	9.9466	9.65768	9.65162	9.75436	9.61292	10.0225	10.1181	10.2143
E2f1	6.69282	6.11995	6.29977	6.1418	6.14557	6.7302	6.92312	6.626	7.05283	6.08164	6.56786	6.58662
Eed	8.5921	8.68328	8.56178	8.45883	8.66528	8.54159	8.48228	8.54354	8.61292	8.68367	8.75373	8.66307
Eef2k	7.35779	8.10701	8.43393	8.54917	8.5024	8.31516	8.47706	8.552	8.52677	7.45561	7.74236	7.92998
Egfr	5.39909	6.04051	6.60695	6.06651	5.95712	5.83913	5.49782	5.626	5.04045	5.05189	5.1665	5.47441
Egr1	12.0214	11.7888	11.2782	11.4594	12.3241	10.6027	10.6423	10.5781	10.5212	11.7897	12.2546	12.2198
Ehmt2	10.7685	10.4496	10.6698	10.5957	10.4616	10.435	10.4666	10.4862	10.4077	10.7483	10.756	10.7739
Eif1	12.3052	12.8403	12.7968	12.8209	12.7579	13.0623	13.0651	13.1184	13.0096	12.3964	12.4103	12.3515
Emcn	5.05961	6.35699	6.66505	6.50708	6.11582	5.86512	6.06897	5.56041	5.91039	4.85924	4.89801	5.51623
Emp1	4.19978	6.82039	6.46152	6.52594	6.25878	5.83913	5.61646	5.45607	5.4304	4.37382	4.08244	3.70888
Enpp6	6.07425	4.40006	3.87656	4.58108	4.99029	5.18705	5.12342	5.04104	5.18247	5.29982	5.77843	5.79634
Entpd2	4.61482	5.31259	4.66505	4.84412	4.43775	5.14523	5.53846	4.9415	4.70603	4.37382	4.76051	4.77927
Eomes	3.25225	5.83616	4.58705	5.61671	5.77879	6.10216	5.7948	5.83458	6.55751	7.21512	5.6284	6.48498
Ep300	9.05038	9.22548	9.27199	9.32524	9.17832	9.04929	8.96472	9.19214	9.11025	9.01189	9.15968	9.26193
Epg5	8.36376	8.05406	8.32401	8.18397	8.31876	7.77202	7.67231	7.42877	7.54002	8.38281	8.37816	8.43407
Erbb3	5.93675	5.56052	5.54641	5.01404	5.57525	5.34317	4.82796	4.38207	5.18247	5.99049	6.08244	6.34115
Ercc2	8.39326	7.66132	8.15183	8.15397	8.2313	8.28177	8.41838	8.15651	8.18809	8.37382	8.39858	8.50329
Esam	6.30288	7.30128	7.28749	7.06651	6.99029	7.11305	6.90769	6.41955	6.6419	5.97472	6.21994	6.31769
Ets2	9.32907	10.5876	10.456	10.4303	10.1121	10.0264	9.9814	10.0941	10.0232	9.27428	9.36784	9.32653
Ezh1	7.52171	8.04051	8.06818	7.83658	8.30565	7.87795	8.14989	8.18399	8.13667	7.46693	7.48843	7.65374
Ezh2	7.7441	8.23741	7.68391	7.93864	8.05442	8.08568	8.05503	8.02289	7.95065	7.86353	7.7332	7.77497
F3	8.38741	9.49995	9.42835	9.30355	9.33821	9.30807	8.86439	8.7852	8.93736	8.15343	8.27463	8.32946
Fa2h	7.92468	7.24333	7.38291	7.11714	7.2313	6.78569	6.09645	6.82065	6.54002	7.61667	8.10391	7.953
Fabp5	11.0048	10.5498	10.6314	10.6938	10.6537	10.9692	11.1597	11.1136	10.9273	10.9381	11.1399	11.0973
Fadd	5.08875	4.95645	5.32401	4.71859	4.70078	4.3797	4.456	4.30407	4.88291	4.95878	5.32122	4.38695
Fancc	6.26507	5.77203	6.25001	6.36768	6.28575	5.41532	5.53846	5.22161	5.39192	6.16737	6.61849	6.55688
Fancg	6.78475	6.44188	6.29977	5.98708	6.68061	5.45009	5.36853	5.9155	5.96383	6.48929	6.53661	6.60612
Fas	3.96846	7.10701	7.00209	6.54456	6.43775	5.81266	6.29927	5.626	6.06511	3.78885	4.19347	3.63488
Fbln5	5.37563	7.53176	7.70253	6.71859	7.28575	7.14523	6.92312	6.92856	6.82633	5.22181	5.46095	5.29384
Fcer1g	5.42218	7.89002	8.08955	8.53062	7.71077	6.22769	6.12342	6.20023	5.79718	4.67638	5.05329	5.00166
Fcgr1	5.46726	7.09395	7.29977	7.11714	6.70078	5.41532	6.09645	5.96703	6.08936	5.08164	5.111	5.05938
Fcgr2b	5.53236	8.4775	8.70714	8.71037	8.13819	6.92813	7.67231	7.23218	7.44926	5.61667	5.64803	5.69073
Fcgr3	5.25225	7.08078	7.10362	7.46861	6.77879	5.86512	6.3909	6.08834	6.08936	5.11078	4.89801	4.91051
Fcrls	6.30288	4.01303	4.50459	4.25916	4.53086	4.05777	4.36853	4.45607	3.88291	6.15343	5.93043	6.19431
Fen1	7.15914	7.89002	8.19848	7.73489	8.06224	8.14523	8.15644	8.40561	8.24856	6.88478	7.26513	7.2135
Fgf13	11.2238	10.2448	10.3915	10.3585	10.3494	10.4565	10.633	10.5646	10.5257	11.0659	11.1061	11.187
Fgl2	5.14534	6.33496	6.3944	6.11714	6.43775	5.26722	5.456	5.68873	5.22686	4.55439	4.52604	4.55688
Fkbp5	7.20645	9.54381	9.43393	9.5189	9.25878	9.08291	9.18552	9.18943	8.84781	7.27428	7.20676	7.39257
Flt1	5.32754	5.80445	6.19848	6.01404	5.2313	6.08014	5.57799	4.9415	5.18247	5.37382	5.58833	5.82989
Fos	8.87952	9.77816	9.62658	9.22205	11.6537	7.83913	8.03387	8.26343	7.94402	8.34651	8.94042	9.009
Foxp3	3.53236	4.56052	5.37132	4.16605	5.2313	4.86512	4.61646	4.59358	5.39192	2.78885	2.76051	2.97191
Fpr1	3.25225	6.68763	7.14504	7.63419	6.77879	4.3057	4.456	3.83458	4.88291	3.27428	2.6085	2.84638
Fscn1	11.2714	11.5178	11.265	11.5195	11.0167	11.0871	11.3692	11.4033	11.0443	11.5327	11.5772	11.6307
Fyn	10.4907	10.297	10.1803	10.2577	10.2824	10.4586	10.4346	10.3856	10.4065	10.5209	10.5781	10.5475
Gadd45a	8.08514	8.91251	8.74804	9.07614	8.84374	8.29139	8.12342	8.11714	8.25393	7.83325	8.14594	7.96815
Gadd45g	6.37563	8.82435	8.49927	8.33597	8.81163	7.52538	7.63532	7.44703	7.20484	6.96677	6.63825	6.87077
Gal3st1	6.69282	6.31259	6.00209	6.09205	6.20328	6.36155	6.04096	6.45607	5.57479	6.52221	7.05329	7.04516
Gba	7.56384	7.50242	7.77468	7.73489	7.44972	7.5172	7.41293	7.43793	7.21589	7.41529	7.42157	7.26347
Gbp2	4.7303	9.76586	10.162	10.3212	9.66272	8.78569	8.68142	9.04404	9.17399	3.99049	4.72398	4.08739
Gclc	9.00332	9.58172	9.27821	9.19285	9.36691	9.26722	9.36006	9.32644	9.34234	8.88478	9.04221	8.99982
Gdpd2	5.80245	4.89756	6.19848	4.78272	5.05442	5.81266	5.27542	4.83458	5.18247	5.46693	5.32122	5.43134
Gja1	10.2904	10.3556	10.6008	9.9734	10.359	10.4447	10.2709	10.1962	10.2566	10.3602	10.3166	10.2696
Gjb1	8.00714	6.63452	6.82651	6.23644	7.2451	6.39762	6.06897	6.52646	6.41129	7.57021	7.98933	7.85863
Gna15	4.90433	4.83616	4.58705	4.42908	5.53086	2.86512	4.53846	4.65771	3.76743	4.59621	4.6085	4.47441
Gpr34	7.02232	2.63452	2.41712	2.58108	2.11582	3.05777	3.53846	2.9415	4.18247	6.6666	6.88152	6.69983
Gpr62	7.12438	6.85175	7.18531	6.79831	7.18907	7.21764	7.26335	7.08834	7.10133	6.93453	7.24593	7.1485
Gpr84	3.14534	6.56052	6.60695	6.44898	5.53086	4.75821	5.7948	4.59358	5.35239	4.11078	3.68651	2.70888
Grap	4.96846	5.26679	5.00209	4.90301	4.99029	4.64273	5.36853	4.9415	4.6419	4.27428	4.76051	4.91051
Gria1	10.9125	10.9991	11.2034	11.24	10.9296	10.7686	11.062	10.971	10.7824	11.1358	10.8846	11.2893
Gria2	12.2539	11.7597	12.2902	11.8605	11.8595	11.2005	11.6797	11.4172	11.6628	12.057	12.1167	12.2742
Gria4	10.1922	10.2195	9.80944	9.96479	10.4012	10.3808	10.0896	10.1426	10.1853	10.4204	10.3935	10.3961
Grin2a	7.61482	7.91992	8.08955	8.1109	7.58614	7.32456	7.86838	7.79236	7.26993	7.82887	7.6674	7.75764
Grin2b	10.9064	10.3814	10.9377	10.7349	10.5393	9.96165	10.2634	10.3277	10.2459	10.9325	10.7768	10.9747
Grm2	8.6098	8.37329	8.54124	8.41397	8.27233	7.68713	8.37976	8.30907	8.16546	8.70772	8.75373	8.86066
Grm3	9.58317	8.35699	8.84339	8.54456	8.71573	8.41971	8.51319	8.51785	8.6378	9.35567	9.43293	9.46243
Grn	8.51367	9.44702	9.90496	9.42657	9.2451	8.64273	9.04096	8.98901	8.73322	8.45845	8.63334	8.58662
Gsn	9.09415	9.03369	9.07176	8.96651	9.05834	9.08568	8.76514	8.97963	8.81546	8.80008	9.08063	8.94919
Gstm1	5.76682	5.63452	5.77468	5.34662	5.92318	5.54962	5.53846	5.778	5.13667	5.61667	5.76051	5.92611
H2-T23	4.87116	6.37868	6.77468	6.93158	6.31222	5.70163	4.69046	5.38207	5.18247	4.46693	4.93043	4.7445
H2afx	9.48929	9.47499	9.4859	9.41144	9.37321	9.13459	9.33143	9.266	9.28838	9.48513	9.62964	9.44359
Hat1	8.68807	8.21948	8.26887	8.33597	8.4196	8.24265	8.16295	8.45607	8.40164	8.75925	8.63825	8.79209
Hcar2	2.02986	5.63452	6.19848	6.78272	5.53086	5.05777	5.17589	5.45607	5.46787	1.78885	2.76051	2.19431
Hdac1	7.9125	7.68763	7.89286	7.77486	8.11582	7.31516	7.456	7.38207	7.55751	7.92225	7.93043	8.01631
Hdac2	10.587	9.80244	9.91498	9.88304	10.1837	9.60659	9.55341	9.52861	9.82633	10.5807	10.4151	10.3763
Hdac4	7.85852	8.04051	7.79216	7.99386	7.63938	7.78569	7.74357	7.88903	7.31175	8.02152	7.96606	8.04516
Hdac6	8.48107	8.45725	8.47782	8.2307	8.55876	8.16629	8.20774	8.1285	8.26993	8.09628	8.25556	8.30879
Hdc	4.14534	6.42112	6.06098	7.06651	6.11582	4.75821	5.01239	4.22161	4.93736	4.27428	4.08244	4.03081
Hells	5.17282	5.26679	5.50459	5.38844	5.88841	5.5172	5.456	5.83458	5.35239	5.22181	5.13902	5.45304
Hif1a	10.8956	11.4775	11.3486	11.4674	11.4653	11.4274	11.1662	11.3041	11.3877	10.913	10.9567	10.911
Hilpda	5.32754	6.31259	6.52565	6.36768	6.53086	5.86512	6.14989	5.65771	5.4304	5.69575	5.39278	5.47441
Hira	8.63472	8.88245	8.63144	8.87754	8.79764	8.98555	9.01959	8.7816	8.79718	8.62427	8.55492	8.66772
Hmgb1	10.8372	10.7262	10.5757	10.5177	10.8392	10.7434	10.5901	10.6577	10.7021	10.8506	10.7124	10.7456
Hmox1	5.22626	8.93098	8.82227	8.84412	8.55323	6.59693	7.09645	6.82065	6.79718	4.92636	5.29656	5.26959
Homer1	11.8583	10.9982	10.9397	10.8309	10.6666	10.4903	10.7184	10.7368	10.7898	11.8311	11.7625	11.7108
Hpgds	5.27779	4.56052	5.62658	4.42908	4.61832	4.22769	3.82796	3.71911	4.35239	4.85924	4.86484	5.36423
Hprt	10.16	9.87101	9.69092	9.76099	9.88621	10.0379	9.96845	10.0737	9.86897	10.0908	10.2059	10.2135
Hps4	6.1314	5.73886	6.17201	5.87387	6.08545	5.96466	5.9535	5.80657	5.31175	6.15343	6.08244	6.49547
Hrk	7.99948	7.6963	8.53606	8.16002	7.96549	7.13459	7.83614	7.50918	7.20484	7.88055	8.06063	7.953
Hsd11b1	7.26507	7.9273	7.37132	7.67701	7.76926	8.55362	8.17589	8.20023	8.14247	7.42693	7.76051	7.8174
Hspb1	6.30288	9.88435	9.04648	9.31444	8.68061	7.95864	7.89991	8.09993	7.70603	6.54374	6.43858	6.55688
Hus1	7.15225	7.08078	7.28749	7.1418	7.51954	6.96466	7.04096	6.96703	6.76743	7.02917	7.12508	7.29984
Icam2	4.53236	5.56052	6.50459	5.42908	5.99029	5.18705	4.27542	5.08834	4.70603	4.42112	4.76051	4.81322
Ifi30	4.93675	7.74722	7.40581	7.89578	6.75968	6.54962	6.49782	6.22161	5.76743	5.16737	5.111	5.14184
Ifih1	5.78475	6.50242	7.08955	6.82901	6.92318	6.10216	6.14989	6.28389	6.15975	5.19485	5.1665	5.5964
Ifitm2	6.9606	9.94195	10.177	10.2981	9.89936	9.16629	9.44802	9.23481	9.22959	7.07426	6.96214	6.95681
Ifitm3	7.63472	11.9245	12.1215	12.1799	11.7806	10.9774	10.9731	10.9591	10.8073	7.87207	7.88566	7.86268
Ifnar1	8.38447	8.91992	8.83075	8.82521	8.67041	8.70882	8.94218	8.89237	8.57049	8.40356	8.68175	8.68616
Ifnar2	7.04481	7.43153	7.83498	7.56294	7.42568	7.6352	7.83614	7.39153	7.52232	6.88478	7.00843	6.96438
Igf1r	7.65921	8.38406	8.2373	8.02071	7.71077	7.92196	7.92312	7.74148	7.56617	7.67638	7.6674	7.76199
Igf2r	7.06695	6.94195	7.53606	7.15397	7.02271	6.78569	7.09645	7.01679	6.6419	6.94266	7.05329	7.2387
Igsf10	4.65435	4.70491	5.2751	5.21335	5.05442	5.18705	5.06897	4.65771	5.22686	4.95878	5.02354	4.63488
Igsf6	2.76682	7.13277	7.14504	7.55378	7.08545	4.86512	5.65394	4.778	5.22686	3.27428	3.24593	3.19431
Ikbkb	8.63472	8.01303	8.28131	8.34662	8.53648	7.72311	7.42382	7.71911	7.69817	8.72196	8.58069	8.61817
Ikbke	3.14534	6.48252	6.37132	6.63419	5.81626	5.34317	5.57799	4.22161	4.82633	2.78885	3.43858	2.97191
Ikbkg	7.38741	7.28987	7.46152	7.36768	7.21736	7.23768	7.40196	7.43793	7.05283	7.34344	7.37522	7.54682
Il10rb	6.69282	7.27838	7.19848	7.33597	7.00659	6.48403	6.77792	6.28389	6.41129	6.52221	6.50467	6.56686
Il15ra	4.65435	5.98502	5.87656	5.46861	5.33821	5.58133	5.36853	5.52646	5.46787	4.05189	4.76051	4.8788
Il1a	4.08875	8.86334	8.76585	9.60567	8.40122	5.10216	5.41293	5.4917	6.6419	3.37382	2.24593	2.55688
Il1b	3.4449	8.28414	8.36549	9.55378	8.00659	4.14523	4.69046	5.04104	4.98982	3.16737	1.43858	2.84638
Il1r1	5.78475	7.65244	7.65553	7.59901	7.57525	7.16629	7.47706	6.9415	7.17115	5.61667	5.64803	5.63488
Il1r2	2.76682	7.02684	7.00209	8.15397	6.63938	6.26722	7.08278	6.36296	5.5044	2.78885	1.43858	2.84638
Il1rap	8.30908	7.73886	8.32401	7.93158	7.87071	8.23768	8.16295	8.07666	8.04666	7.76155	8.09679	7.98314
Il1rn	2.4449	7.53176	7.54641	8.47832	7.2451	4.05777	5.12342	4.778	5.5044	-0.533073	2.89801	1.70888
Il2rg	3.69282	6.11995	6.92492	6.56294	6.59695	4.91575	4.69046	4.71911	4.57479	3.63685	3.6085	3.97191
Il6ra	4.80245	7.13277	7.06098	7.02734	6.85279	6.18705	6.456	6.30407	6.20484	4.32491	5.08244	5.14184
Iqsec1	10.9704	10.9171	10.8908	10.9964	11.1007	11.1909	10.9924	11.1078	11.0924	10.5949	10.8	10.7251
Irak1	6.73952	6.85175	7.04648	6.78272	7.13077	6.85219	6.92312	6.64194	6.81183	6.76155	6.69597	6.55688
Irak2	7.04481	7.82039	7.87656	7.91021	7.31222	7.01197	6.8921	7.07666	6.86897	7.29348	6.83946	7.16174
Irak3	4.14534	6.91251	7.22448	6.98708	6.48505	6.08014	5.82796	6.26343	6.01536	3.63685	4.02354	3.38695
Irak4	4.96846	5.31259	5.94069	5.71859	5.61832	4.14523	4.76085	4.59358	3.98982	5.27428	3.8309	4.97191
Irf1	6.42218	9.61637	9.36549	9.50471	9.16385	8.73373	8.59254	8.94472	8.93066	6.12514	6.43858	6.28177
Irf2	8.59718	8.20741	8.602	8.47347	8.76448	8.17671	8.06897	8.05301	7.97689	8.36779	8.38402	8.47706
Irf3	7.64457	6.24333	6.70253	6.32524	6.99029	6.10216	5.27542	5.96703	6.18247	7.51132	7.41012	7.50589
Irf7	4.19978	6.80445	7.21154	7.15397	6.59695	5.83913	5.61646	5.86207	5.67432	3.55439	4.6085	4.08739
Irf8	4.4449	5.17057	5.22448	5.46861	5.11582	5.10216	5.22651	4.88903	5.35239	3.92636	3.76051	4.14184
Islr2	8.65191	9.30412	9.82439	9.48074	8.8928	8.4924	9.20142	8.86546	8.75233	8.72196	8.56011	8.56437
Itga6	6.96846	7.17057	7.33599	6.82901	7.07002	6.86512	7.05503	6.41955	6.35239	6.6861	6.8309	6.95681
Itga7	5.48929	6.65244	6.43949	6.93158	6.4616	6.75821	6.456	6.22161	6.04045	5.37382	5.64803	6.38695
Itgam	4.76682	7.48252	7.7209	8.17204	7.13077	4.96466	5.456	4.9415	4.70603	4.75233	5.08244	5.16831
Itgav	7.92468	8.26096	7.94851	8.28152	7.71077	8.08014	7.93078	8.02896	7.56617	8.41529	8.25236	8.45573
Itgb5	7.99564	8.1005	7.68391	7.66855	8.35741	8.05777	7.84427	7.8415	7.75233	7.95477	7.86903	8.01266
Jag1	5.22626	4.48252	5.41712	5.50708	4.99029	5.3057	4.82796	5.08834	5.13667	4.95878	4.89801	5.21984
Jam2	8.11023	7.91251	7.92492	7.51654	7.80698	7.98258	8.06202	7.7852	7.97689	8.21847	7.98933	8.13849
Jarid2	8.1488	8.82039	8.46697	8.68542	8.68061	8.69439	8.35722	8.32397	8.41129	8.29029	8.27463	8.27569
Jun	9.10845	9.67015	9.55155	9.46373	9.77641	8.53755	8.38534	8.59358	8.51786	9.26134	8.92843	9.09258
Kat2a	9.39909	9.24923	9.3567	9.31444	9.18191	9.1922	9.37416	9.3436	9.03422	9.47815	9.67937	9.63606
Kat2b	7.86275	8.60721	8.10362	8.44403	8.69577	8.69439	8.456	8.63	8.60873	7.70533	8.06063	7.86673
Kcnd1	5.7303	5.77203	5.77468	6.09205	5.99029	6.03505	6.20142	5.71911	5.60873	5.55439	5.72398	5.43134
Kcnj10	9.37119	9.05069	9.27199	8.80605	9.06613	9.25989	8.94973	9.12283	8.74471	9.17773	9.43576	9.48367
Kcnk13	4.7303	4.89756	4.87656	4.25916	4.61832	3.3797	4.36853	3.13414	3.35239	4.42112	4.39278	4.94154
Kdm1a	9.63101	9.31259	9.12793	9.18989	9.35741	9.41092	9.47706	9.37255	9.44691	9.57414	9.56657	9.60491
Kdm1b	6.67371	6.04051	5.80944	5.95959	6.08545	5.3057	6.14989	5.52646	6.24856	6.19485	6.36932	6.36423
Kdm2a	9.32448	9.32661	9.2277	9.23929	9.18907	9.02067	8.96472	8.88569	8.99304	9.23842	9.33188	9.32064
Kdm2b	6.52171	6.68763	6.06098	6.56294	6.57525	6.43281	6.43462	6.01679	6.37229	6.59621	6.84797	6.49547
Kdm3a	8.19978	8.41588	8.15859	8.1418	8.35741	7.90952	7.93078	8.12283	8.23232	8.02535	7.9424	8.01266
Kdm4a	7.23931	8.16434	8.02445	8.17802	7.80698	8.26722	8.27542	8.22161	7.75233	7.51678	7.64315	7.84638
Kdm4b	8.97823	9.08738	9.20829	9.08888	9.05834	8.96165	9.2234	8.94793	9.06205	8.59621	8.76276	8.78569
Kdm4c	7.87952	7.82039	7.94851	7.81374	7.63938	7.79248	7.57799	7.24267	7.55751	7.71959	7.83518	7.96815
Kdm4d	4.93675	5.26679	5.50459	5.58108	5.33821	5.70163	6.12342	5.626	5.6419	4.78885	4.43858	5.00166
Kdm5a	8.71402	9.08078	8.75697	8.92093	8.95712	9.12923	8.94218	8.87898	8.99945	8.7477	8.6284	8.61577
Kdm5b	9.49882	9.44702	9.31497	9.35455	9.39814	9.17151	9.27242	9.11428	9.23232	9.53032	9.43152	9.52138
Kdm5c	9.5297	8.98148	8.82227	8.93158	9.10451	8.94955	8.99059	8.93828	8.9671	9.45561	9.58451	9.68387
Kdm6a	7.21308	7.71347	7.46152	7.50708	7.4616	7.35239	7.47706	7.2737	7.35239	7.27428	7.35147	7.30581
Kit	7.48929	7.87484	7.21154	7.92449	8.07002	7.75126	7.42382	7.93504	7.55751	7.8463	8.00082	8.11827
Kmt2a	9.54293	9.43671	9.52303	9.46861	9.56428	9.40428	9.31398	9.35573	9.41609	9.3693	9.46648	9.46644
Kmt2c	8.55342	8.66132	8.41712	8.79054	8.65498	8.56952	8.37976	8.33872	8.00265	8.95074	8.8309	9.10805
Lacc1	5.57418	6.78833	7.38291	6.90301	6.66014	6.16629	5.9535	5.83458	6.06511	5.29982	4.93043	5.61577
Lag3	4.48929	4.77203	5.17201	5.01404	4.99029	5.22769	5.32273	4.65771	4.88291	4.37382	4.86484	4.55688
Lair1	5.63472	5.77203	6.17201	6.16605	5.48505	5.7302	6.09645	5.778	5.88291	5.42112	5.50467	5.5964
Lamp1	10.9171	11.1368	11.0948	11.1803	10.9466	11.3169	11.2641	11.2833	11.0551	10.9197	11.0901	11.1187
Lamp2	9.95862	10.4237	10.5719	10.3252	10.252	10.2277	10.2904	10.2203	10.2034	9.70174	9.83411	9.89276
Lcn2	2.90433	13.4218	13.6251	13.5186	12.9595	13.2686	13.3081	12.8484	13.1147	1.46693	3.6085	3.19431
Ldha	11.9709	11.9623	11.5425	11.8285	11.2639	11.2709	11.5309	11.5238	11.2159	12.1611	12.2516	12.2507
Ldlrad3	6.79362	6.42112	6.7209	6.94566	6.53086	6.74427	6.36853	6.47399	6.22686	6.61667	6.7695	6.77065
Lfng	7.42218	8.11995	8.62169	8.11714	8.57525	8.34317	8.18871	7.96069	8.11321	7.26783	7.38695	7.41486
Lgmn	10.1805	10.218	10.2673	9.92627	10.1783	10.1819	10.1049	10.0825	10.0998	9.78885	10.0084	9.90364
Lig1	5.80245	6.11995	6.03183	5.93158	6.31222	5.67248	5.65394	6.01679	5.60873	5.46693	5.97774	5.91051
Lilrb4a	3.69282	8.63452	8.72546	9.47347	8.37006	6.50071	6.92312	6.40093	6.73706	3.63685	2.89801	3.55688
Lingo1	10.8495	10.7071	10.2357	10.3104	10.0347	10.2202	10.4427	10.3289	10.1782	10.6312	10.8727	10.809
Lmna	8.76005	9.91622	9.25633	9.45145	9.28575	9.52129	9.47182	9.57086	9.46556	8.69575	8.85432	9.01995
Lmnb1	6.59464	7.10701	6.73905	6.7021	6.94025	6.85219	6.93839	6.57709	6.92394	6.65675	6.53661	6.64434
Lrg1	2.90433	6.97081	6.64594	7.60788	6.59695	6.24759	6.57799	6.30407	5.39192	3.85924	4.19347	3.38695
Lrrc25	3.02986	6.21948	6.54641	6.52594	6.14557	3.96466	2.9535	2.45607	3.18247	2.46693	3.02354	2.70888
Lrrc3	7.36376	6.9273	6.86007	7.00062	7.2313	6.78569	7.12342	7.01679	6.89672	7.18803	7.08963	7.23244
Lsr	5.92063	6.89756	7.10362	6.63419	6.99029	6.5335	6.32273	6.22161	6.13667	5.61667	5.91431	5.81322
Ltbr	5.08875	6.97081	6.98698	6.68542	6.74031	6.41532	6.74357	6.47399	6.60873	5.46693	5.39278	4.70888
Ly6a	6.86275	9.77203	9.95822	9.89033	9.90155	9.1922	8.68142	8.45156	8.62126	6.94266	7.37522	7.26959
Ly6g	3.14534	4.48252	5.37132	6.01404	4.92318	4.45009	4.8921	4.04104	3.18247	2.05189	2.89801	2.38695
Lyn	5.30288	7.04051	7.19848	7.39871	6.99029	5.41532	5.32273	5.59358	5.39192	5.55439	5.6674	5.55688
Mafb	7.96453	7.90505	8.2373	8.40381	8.21736	7.44147	7.54844	7.58536	7.59186	7.80678	7.9424	7.79634
Maff	3.53236	6.35699	6.17201	5.90301	5.57525	5.58133	4.8921	5.22161	4.93736	2.63685	3.13902	2.55688
Mag	8.75323	8.85949	8.55668	8.49756	8.38884	8.72665	8.51828	8.74885	8.11321	8.56232	9.06246	9.00534
Mal	10.3593	9.91251	9.86627	10.1295	10.0227	10.6725	10.4047	10.495	10.1726	10.2491	10.6309	10.6437
Man2b1	7.85852	7.58872	8.17201	7.94566	7.49664	7.86512	8.35153	7.9155	8.14825	7.73371	7.6674	7.76199
Map1lc3a	10.7297	10.7326	10.6591	10.3185	10.3935	10.4576	10.5017	10.63	10.3499	10.6001	10.8716	10.8571
Map2k1	12.4516	11.9837	12.1923	12.0745	12.1078	12.0553	12.1955	12.1075	12.2765	12.4273	12.3323	12.3397
Map2k4	11.5396	10.9601	11.2421	11.0777	11.1391	10.932	10.9722	11.11	11.1264	11.2642	11.3615	11.324
Map3k1	6.35179	6.98502	7.01704	6.85907	7.00659	7.04645	6.70838	6.36296	7.12498	6.70533	6.50467	6.66307
Map3k14	4.35179	5.35699	5.41712	5.34662	5.81626	5.3797	5.06897	5.45607	5.18247	4.16737	4.56786	4.29384
Mapk10	12.4444	11.9401	11.964	11.8619	12.0874	11.8695	11.9193	11.9611	11.97	12.4047	12.4345	12.3273
Mapk12	4.65435	5.48252	4.66505	4.58108	5.88841	5.3057	5.12342	4.83458	5.54002	3.37382	4.34547	4.03081
Mapk14	9.16257	8.91622	8.91697	8.9734	9.04261	9.05212	9.14989	8.88903	8.82271	9.01575	9.23786	8.95491
Mapt	11.3944	10.7545	10.8444	10.741	11.0227	10.6114	10.5974	10.7087	10.6863	11.1919	11.3432	11.3206
Marco	2.61482	7.05406	7.2373	7.45883	7.35104	3.75821	2.36853	3.13414	3.18247	1.46693	1.43858	2.97191
Mavs	6.6833	6.21948	6.50459	6.48797	6.57525	6.14523	5.92312	5.778	5.60873	6.45561	6.7695	6.81322
Mbd2	10.4179	10.8824	10.7413	10.7669	10.9081	10.732	10.5372	10.735	10.6378	10.3595	10.3326	10.3484
Mbd3	9.55734	9.39208	9.43114	9.52828	9.43775	9.52741	9.61883	9.64194	9.5089	9.60648	9.46787	9.57059
Mcm2	4.93675	5.40006	5.17201	5.38844	5.53086	5.94041	5.61646	5.52646	5.22686	5.11078	5.02354	4.5964
Mcm5	6.63472	6.75554	6.54641	6.4089	6.50814	6.48403	6.55836	6.43793	6.39192	6.67638	6.6674	6.68157
Mcm6	6.50018	6.17057	6.7209	6.21335	6.28575	6.67248	6.51828	6.47399	6.69026	6.61667	6.6674	6.18137
Mdc1	6.94474	6.86718	7.3944	7.11714	7.2451	6.83913	7.13672	6.80657	6.89672	7.17429	6.96996	7.08739
Mdm2	9.24256	9.66132	9.56941	9.59455	9.37321	9.40207	9.36289	9.39153	9.48853	9.14816	9.31356	9.38554
Mef2c	12.5927	11.5281	12.2233	12.0773	12.0888	11.8367	12.3278	12.1075	12.3114	12.6092	12.5211	12.6638
Mertk	6.31526	6.95645	7.22448	7.04051	6.9738	7.05777	7.40196	6.90233	6.4304	6.12514	6.13902	6.60612
Mfge8	7.54293	6.77203	7.34786	6.63419	6.79764	6.90326	7.27542	6.92856	7.04045	7.53839	7.6284	7.50589
Mgmt	4.87116	4.95645	5.46152	4.58108	5.33821	4.86512	4.8921	4.83458	4.93736	4.37382	4.34547	4.51623
Mmp12	2.90433	7.02684	6.22448	6.87387	6.61832	4.45009	3.9535	3.59358	4.98982	1.46693	2.24593	2.55688
Mmp14	5.7303	7.31259	7.35964	7.25916	6.72068	5.86512	6.32273	6.06488	6.15975	6.13935	5.72398	5.7268
Mobp	11.0729	10.6026	10.8339	10.414	11.1121	11.2395	11.0303	11.0575	10.7618	10.4872	10.8763	10.809
Mog	9.30908	8.40535	8.37132	7.9734	8.56428	8.75474	8.55341	8.61796	8.5312	8.85279	9.24271	9.06819
Mpeg1	6.50018	7.81244	8.45055	8.45391	8.06224	6.24759	6.20142	6.79236	6.76743	6.08164	6.03849	6.44223
Mpg	5.05961	5.21948	5.46152	5.16605	4.99029	5.3797	4.9535	5.52646	5.35239	4.46693	5.32122	5.24493
Mr1	5.90433	5.52205	6.22448	5.71859	5.99029	5.75821	5.49782	5.13414	5.88291	5.42112	5.5471	5.77927
Mre11a	7.50018	7.67015	7.7209	7.59007	7.72068	7.73725	7.37976	7.3436	7.54879	7.50035	7.472	7.51107
Ms4a4a	3.76682	7.79641	8.34786	8.79831	8.07002	5.61236	6.25118	5.86207	5.82633	3.37382	3.13902	3.55688
Msh2	9.14012	8.56526	8.6168	8.48316	8.87071	8.5131	8.57799	8.47844	8.69026	8.90155	8.97774	8.94346
Msn	5.17282	7.72198	7.52565	7.93158	7.17471	6.56556	6.49782	6.54354	5.57479	4.95878	5.29656	4.7445
Msr1	3.14534	7.45215	7.60695	8.04706	6.87071	5.18705	6.09645	5.41955	5.5044	2.92636	2.76051	2.55688
Mvp	5.51098	8.1518	7.7209	8.29258	7.99029	8.3842	7.99059	7.65771	7.94402	5.69575	5.74236	6.03081
Myc	6.55342	8.08078	7.94851	8.00735	7.85279	7.29617	7.456	7.50047	7.48625	6.28711	6.28407	6.42037
Myct1	4.76682	4.70491	5.17201	4.84412	5.2313	5.3797	4.53846	4.83458	4.88291	3.71485	3.89801	4.03081
Myd88	5.81994	7.62548	7.51516	7.74297	7.07002	6.65768	6.76085	6.74885	6.70603	5.59621	5.6085	5.51623
Myrf	8.89198	9.34326	9.42555	9.25633	9.16021	9.17151	8.77792	9.20023	8.98337	8.31868	8.71703	8.58662
Nbn	7.73491	7.57938	7.47241	7.54456	7.66014	7.67248	7.87633	7.71157	7.93736	7.50035	7.30894	7.41486
Ncaph	3.69282	5.06748	5.50459	4.84412	4.85279	4.70163	4.76085	5.22161	5.46787	4.63685	4.24593	3.91051
Ncf1	4.61482	7.36788	7.33599	7.93864	6.99029	5.61236	6.04096	4.88903	5.08936	4.27428	4.34547	5.16831
Ncor1	9.88265	9.80645	9.62658	10.1403	9.97794	9.93275	9.88029	9.93343	9.73706	10.2646	10.2183	10.4176
Ncor2	9.5297	9.7092	9.6168	9.67278	9.67552	9.25989	9.31398	9.2788	9.3574	9.54107	9.46095	9.58048
Nefl	10.4477	10.4699	10.1262	10.2321	9.96965	10.3397	10.0321	10.324	9.74662	10.394	10.6407	10.7094
Nfe2l2	5.39909	6.42112	6.3944	6.50708	6.08545	5.86512	6.06897	6.01679	4.98982	5.22181	5.29656	5.67235
Nfkb1	7.38153	8.48752	8.28749	8.47832	8.22435	7.67982	7.77792	7.51785	7.57479	7.40356	7.6722	7.65841
Nfkb2	4.65435	7.24333	7.19848	7.11714	6.28575	5.3797	5.9535	5.52646	5.82633	4.46693	4.56786	4.70888
Nfkbia	5.57418	8.70491	8.59205	8.91737	8.06224	7.81266	7.82796	7.80657	7.48625	5.51132	5.64803	5.98686
Nfkbie	5.11732	6.91251	6.37132	7.10465	6.4135	5.81266	5.82796	5.4917	5.60873	5.29982	5.58833	5.38695
Ngf	5.81994	5.73886	5.66505	5.54456	5.66014	5.22769	5.86039	4.99213	5.4304	5.27428	5.24593	5.7445
Ngfr	4.53236	5.52205	5.94069	4.84412	4.77879	4.91575	3.82796	4.9415	4.76743	4.27428	4.02354	4.24493
Ninj2	4.7303	2.89756	3.73905	3.58108	4.33821	3.96466	3.53846	2.71911	3.98982	4.37382	4.24593	4.7445
Nlgn1	10.6273	10.3529	10.6615	10.3742	10.4317	10.1479	10.5157	10.3998	10.3907	10.3708	10.4036	10.4577
Nlgn2	11.1169	11.3679	11.2397	11.3839	10.9769	11.3345	11.4764	11.4729	11.3027	11.1402	11.2459	11.3657
Nlrp3	4.25225	7.42112	7.47241	7.90301	6.75968	5.05777	5.49782	5.59358	5.04045	4.78885	4.13902	4.14184
Nod1	4.4449	4.95645	6.00209	5.38844	5.38884	5.48403	5.32273	5.08834	5.08936	4.55439	4.89801	5.00166
Nostrin	4.35179	5.11995	6.22448	4.84412	5.2313	5.22769	4.9535	3.83458	5.04045	4.42112	4.29656	4.55688
Npl	6.73952	6.21948	6.75697	6.28152	6.2313	5.64273	6.17589	5.71911	6.15975	6.58587	6.67698	6.60612
Npnt	7.79804	7.58872	7.90094	7.59901	7.61832	7.27694	7.56821	7.36296	7.39192	7.69575	7.6135	7.7401
Nptx1	11.2238	11.8527	11.7581	11.6796	11.64	11.2866	11.33	11.2852	11.1775	11.1626	11.1813	11.3054
Nqo1	6.35179	6.82039	6.62658	6.81374	6.9059	7.14523	7.29927	7.13414	6.98982	6.43271	6.29656	6.5265
Nrgn	13.144	12.2653	12.427	12.516	12.2634	12.3196	12.8379	12.6978	12.3928	13.2183	13.3197	13.4618
Nrm	4.39909	5.95645	5.17201	5.50708	4.92318	4.91575	5.49782	5.08834	5.04045	4.46693	5.21994	4.5964
Nrp2	7.38153	7.66132	7.42835	7.18989	7.2313	6.83913	7.26335	7.02896	6.67432	7.46693	7.43858	7.4368
Nthl1	5.55342	5.48252	5.77468	5.61671	5.70078	5.41532	5.32273	5.22161	5.54002	5.39766	5.111	5.76199
Nwd1	7.74868	7.04051	7.59703	7.17802	7.59695	6.95259	6.9535	7.21096	6.93736	8.0022	8.01978	8.15844
Ogg1	5.87116	5.86718	6.19848	5.98708	6.20328	6.05777	6.01239	5.99213	5.79718	5.97472	5.93043	6.12842
Olfml3	6.84578	5.83616	6.41712	5.81374	6.53086	5.67248	4.76085	5.74885	5.18247	7.00609	6.97774	6.48498
Opalin	9.41931	7.93465	8.04648	7.59901	7.70078	7.96466	8.10324	7.92205	8.18247	9.06684	9.33794	9.49547
Optn	8.28725	8.29559	8.13822	8.30355	8.50814	8.78228	8.60694	8.7002	8.53562	8.03678	8.30277	8.21032
Osgin1	3.25225	5.17057	5.46152	5.68542	4.92318	4.96466	5.22651	4.88903	4.82633	3.27428	2.89801	3.84638
Osmr	4.35179	8.18911	8.34194	8.59007	7.84374	7.4924	7.97586	7.41027	7.92394	3.46693	4.29656	4.63488
P2rx7	5.88784	5.06748	5.70253	4.95959	5.61832	5.26722	5.27542	5.08834	4.98982	5.67638	5.6284	5.5964
P2ry12	7.23931	4.77203	5.22448	5.46861	4.99029	4.64273	5.01239	4.99213	4.88291	7.15343	7.20676	7.62057
Pacsin1	11.9559	11.6723	11.4227	11.589	11.617	11.7328	11.5651	11.768	11.5775	11.9737	12.0939	11.9871
Padi2	8.43074	6.48252	7.03183	6.34662	7.16021	6.41532	5.86039	5.83458	6.37229	7.68125	8.12508	8.11146
Pak1	12.8384	12.4156	12.3905	12.5295	12.6286	12.6787	12.5919	12.6861	12.6668	12.8681	12.8995	12.8585
Parp1	9.09235	8.70061	8.7965	8.72676	8.93174	8.47983	8.37416	8.48729	8.57907	9.18632	9.01978	9.10634
Parp2	7.63472	7.34602	7.70253	7.35719	7.69073	7.32456	7.54844	7.00451	7.60873	7.76155	7.54187	7.63962
Pcna	9.9267	9.72622	9.69325	9.76497	9.8818	9.89697	9.85436	9.8224	9.94236	9.82228	9.8147	9.94441
Pdpn	7.34576	9.84787	9.77687	9.69795	9.15657	8.26722	8.56329	8.44703	8.42087	7.20839	7.04591	7.21984
Pecam1	5.57418	6.73886	7.28749	6.79831	6.9059	6.39762	6.456	5.52646	5.88291	5.63685	5.70537	5.55688
Pex14	8.89817	8.90505	8.73905	8.89578	8.91456	9.23768	9.30811	9.13132	9.21038	8.81122	8.81796	8.81112
Pik3ca	9.61857	9.51961	9.29977	9.3729	9.67297	9.5911	9.34295	9.44021	9.52677	9.48791	9.56399	9.37989
Pik3cb	9.37563	8.98502	8.94851	9.0857	9.18549	9.26478	9.22962	9.16205	9.17115	9.3693	9.20013	9.15182
Pik3cd	7.06695	6.65244	7.14504	7.29258	7.13077	6.39762	6.69046	6.59358	6.48625	7.05938	6.88152	7.03081
Pik3cg	4.76682	5.40006	5.90898	6.11714	5.66014	4.70163	4.82796	4.22161	4.35239	4.71485	4.34547	4.77927
Pik3r1	9.69045	9.74095	10.1586	9.90661	9.93387	9.37292	9.23272	9.4895	9.5312	9.58587	9.45956	9.30879
Pik3r2	10.5806	10.2329	10.2532	10.3923	10.1926	10.4109	10.6826	10.4818	10.4632	10.565	10.6265	10.6378
Pik3r5	3.53236	5.35699	5.46152	4.84412	4.53086	3.3797	4.53846	4.45607	3.88291	2.92636	2.43858	2.84638
Pilra	3.02986	5.70491	6.17201	6.32524	5.92318	4.75821	3.82796	3.71911	3.98982	3.05189	2.76051	2.84638
Pink1	11.7082	11.6118	11.538	11.765	11.8209	11.8558	11.6557	11.8578	11.6087	11.6081	11.7312	11.7032
Pla2g4a	4.57418	5.598	6.00209	5.81374	5.66014	4.86512	4.69046	4.59358	4.57479	3.85924	4.39278	3.91051
Pla2g5	5.22626	3.48252	5.22448	4.71859	4.77879	4.96466	4.36853	4.38207	4.18247	5.65675	5.77843	5.26959
Plcg2	5.17282	6.09395	6.60695	6.01404	5.77879	5.22769	5.32273	5.04104	4.98982	4.59621	4.79613	5.03081
Pld1	5.88784	5.26679	5.58705	5.78272	5.74031	6.3057	5.65394	5.4917	5.57479	5.90987	5.41586	5.76199
Pld2	5.65435	5.80445	5.84339	5.78272	5.48505	5.18705	5.61646	5.13414	5.4304	5.55439	5.6085	5.5964
Plekhb1	11.3446	10.5934	10.8191	10.3493	10.8928	11.0718	10.9796	10.9007	10.6972	10.9856	11.0108	11.0743
Plekhm1	7.00714	7.15808	6.94069	7.32524	6.85279	6.89066	7.01239	6.88903	6.73706	7.10355	7.29656	7.42587
Pllp	6.94474	5.01303	5.17201	4.65147	4.85279	5.41532	5.06897	5.3436	4.4304	6.50035	6.90618	6.92611
Plp1	13.6005	12.4493	12.1691	12.5068	12.395	13.0931	12.6132	12.8226	12.482	13.4242	13.6759	13.6696
Plxdc2	8.93675	8.38406	8.49927	8.36244	8.49086	8.31986	8.25728	8.24267	8.35239	8.6268	8.80052	8.75764
Plxnb3	6.77581	5.98502	6.19848	5.61671	6.33821	5.34317	5.06897	5.26343	5.26993	6.34957	6.50467	6.96438
Pmp22	6.9606	7.45215	7.00209	7.36768	6.92318	7.03505	6.72609	6.87561	5.91039	7.29982	7.71935	7.66772
Pms2	8.19978	8.2726	8.35376	8.36768	8.4675	8.79924	8.90381	8.64194	8.83352	8.11439	8.14594	8.34405
Pnoc	5.51098	5.67015	5.46152	5.34662	5.38884	5.48403	5.22651	5.65771	4.93736	5.78885	5.43858	5.76199
Ppfia4	8.35179	8.64798	8.32401	8.64717	8.76448	8.62382	8.08963	8.48287	8.21038	8.51678	8.80709	8.73346
Ppp3ca	13.3607	13.2686	13.5021	13.3514	13.3964	13.2026	13.2174	13.3401	13.3121	13.2944	13.2345	13.3839
Ppp3cb	12.0336	11.7766	11.9195	11.8917	11.8341	11.8085	11.8397	11.8505	11.8954	12.0439	12.0027	12.0322
Ppp3r1	12.2605	12.1814	12.3248	12.3791	12.1833	12.4382	12.666	12.4566	12.3214	12.4025	12.3957	12.4891
Prdx1	7.64457	7.38941	7.66505	7.73489	7.87071	7.57347	7.72609	7.68873	7.62541	7.76613	7.75146	7.64434
Prkaca	11.928	11.5141	11.5425	11.5538	11.7488	11.8867	11.6746	11.8773	11.8045	11.7113	11.8936	11.8056
Prkacb	12.1105	11.9973	12.0767	12.0044	11.9764	12.029	11.9805	12.0638	11.9991	12.0342	12.1086	12.1174
Prkar1a	12.7593	12.6928	12.6722	12.5884	12.6488	12.7187	12.6306	12.7375	12.6393	12.7842	12.8372	12.7937
Prkar2a	9.91555	9.74305	9.59454	9.63419	9.76687	9.8243	9.72828	9.78699	9.71774	9.82228	9.91025	9.85659
Prkar2b	10.6029	9.18604	9.54641	9.31444	9.56428	9.21259	9.36006	9.39624	9.3549	10.3077	10.3715	10.3642
Prkce	11.6881	11.6043	11.339	11.6035	11.3614	11.666	11.7837	11.7163	11.6187	11.7964	11.7277	11.7393
Prkcq	6.93675	5.73886	5.97171	5.58108	5.77879	5.89066	5.32273	5.9415	5.54002	6.18117	6.52604	6.57677
Prkdc	7.08152	6.75554	7.34786	6.78272	7.40122	6.7302	6.74357	6.71911	6.75233	6.84197	6.69597	6.94919
Pros1	5.69282	7.13277	7.52565	6.82901	7.03865	6.70163	6.67231	6.43793	6.37229	5.44421	5.21994	5.36423
Psen2	6.59464	6.80445	7.04648	6.75101	6.88841	6.87795	6.92312	6.88903	6.52232	6.59621	6.64803	6.94919
Psmb8	5.19978	8.7802	8.818	8.94566	8.69577	7.21764	7.05503	7.52646	7.23775	4.78885	5.02354	5.26959
Pten	10.8118	10.8758	11.1795	10.9871	11.0979	10.9826	10.9814	11.0433	11.0272	10.9437	10.8384	10.8226
Ptger3	4.87116	5.01303	5.73905	4.95959	4.70078	4.75821	4.82796	4.45607	4.4304	4.95878	4.89801	4.81322
Ptgs2	6.94474	9.56526	9.59952	9.12643	8.91024	8.20752	8.34008	7.71911	7.88291	6.59621	6.63825	6.66307
Ptms	13.0002	12.9307	12.9328	13.0594	12.8418	13.1191	13.2036	13.2348	12.8805	13.2391	13.2995	13.2788
Ptpn6	4.61482	6.73886	6.97171	6.9734	6.85279	4.96466	5.49782	4.71911	5.04045	4.37382	4.56786	4.08739
Ptprc	4.02986	5.48252	5.77468	6.34662	5.66014	4.64273	4.8921	4.45607	4.57479	3.71485	4.24593	4.03081
Pttg1	10.3682	10.0371	10.1158	9.92271	10.2156	10.1359	10.0982	10.029	10.0358	10.3373	10.3212	10.1757
Ptx3	2.76682	10.5159	10.5006	10.5867	9.59695	7.35239	7.48747	7.43793	8.61292	3.37382	3.34547	3.19431
Rab6b	12.6469	11.9564	11.9908	12.0348	12.1275	12.1208	12.1421	12.289	12.0256	12.5823	12.6692	12.6591
Rab7	12.4435	12.1021	12.0286	12.1471	12.2451	12.3836	12.2611	12.366	12.3605	12.3832	12.3638	12.3751
Rac1	12.0915	12.0333	12.0918	11.9985	12.0888	12.1059	12.1092	12.126	12.1073	12.0427	12.0101	11.9724
Rac2	3.83721	6.24333	6.19848	6.36768	5.88841	4.64273	5.27542	5.04104	4.98982	3.16737	3.24593	3.55688
Rad1	8.03735	7.40006	7.55668	7.24784	7.60767	7.54962	7.66315	7.47399	7.44926	7.97868	7.88979	7.91443
Rad17	6.86275	6.89756	6.77468	6.52594	6.59695	6.95259	6.92312	6.82065	6.93736	6.76155	6.70537	6.75327
Rad50	6.1314	5.73886	5.90898	6.01404	6.11582	5.70163	6.04096	5.74885	6.04045	5.75233	5.56786	5.70888
Rad51	4.4449	4.31259	4.66505	4.90301	4.2313	3.96466	3.36853	3.83458	4.76743	4.46693	4.72398	4.43134
Rad51c	5.78475	5.17057	4.87656	4.71859	4.77879	4.45009	4.76085	4.52646	4.6419	5.57545	5.64803	5.45304
Rad9a	5.90433	6.09395	6.19848	6.36768	6.2313	5.91575	6.09645	5.96703	5.79718	6.16737	6.111	6.16831
Rala	9.85216	9.13914	9.29977	9.11714	9.4043	9.21512	9.18552	9.20829	9.36982	9.70533	9.70067	9.71338
Ralb	8.46726	8.79237	8.81373	8.80605	8.87515	8.74777	8.69945	8.58947	8.73706	8.45845	8.50197	8.37847
Rapgef3	8.07789	8.52691	8.35376	8.38328	8.20328	8.02355	8.2874	7.57709	7.7599	8.20164	7.91836	8.21984
Rb1cc1	9.93575	9.42373	9.43949	9.45145	9.66272	9.55762	9.55836	9.53929	9.63162	9.83979	9.76838	9.81217
Rbfox3	11.5972	11.7278	11.5624	11.8281	11.7794	11.6109	11.5707	11.7373	11.7298	11.7535	11.7826	11.6973
Rela	7.12438	7.98502	7.86007	7.87387	7.70078	7.3797	7.43462	7.39153	7.21589	6.91814	7.24593	6.91051
Relb	6.64457	8.42634	8.11756	7.98025	7.69073	7.38869	7.82796	7.24267	7.2805	6.27428	6.52604	6.63488
Reln	7.97628	8.70491	7.89286	8.45883	8.56978	8.49656	8.74357	8.60175	8.64599	8.70533	8.4857	8.70662
Rgl1	8.66164	9.09067	9.10012	9.08252	8.94025	8.83256	9.12008	8.9155	8.7861	8.87632	8.75373	8.90462
Rhoa	10.6446	11.3006	11.1753	11.4121	11.1437	11.3701	11.4353	11.4351	11.1951	10.9057	10.8857	10.8278
Ripk1	4.61482	5.73886	6.00209	5.87387	6.05442	5.58133	5.92312	4.88903	5.82633	4.63685	5.05329	4.47441
Ripk2	5.35179	6.83616	6.73905	6.44898	6.63938	6.64273	6.06897	6.06488	6.5044	5.63685	5.58833	5.19431
Rnf8	8.22626	8.71774	8.56178	8.85534	8.47337	8.72665	8.63532	8.626	8.53562	8.43847	8.54187	8.56188
Rpa1	9.44349	9.00259	8.91298	8.92093	9.29241	9.29378	8.96099	9.15095	9.27258	9.37532	9.39132	9.25886
Rpl28	11.6192	11.7944	11.688	11.7405	11.8488	11.9204	11.8161	11.8629	11.758	11.6141	11.6581	11.5851
Rpl29	11.9239	11.891	12.0189	11.8113	11.9349	11.8436	11.8931	11.9411	11.9332	11.6876	11.7917	11.7218
Rpl36al	10.1531	10.0541	10.0077	9.94566	10.1363	10.0032	9.70616	9.94472	9.99465	10.0349	10.0056	9.94058
Rpl9	11.9214	12.0439	11.987	12.0777	11.9482	11.9818	11.9048	11.9286	11.75	11.7897	11.9506	12.0238
Rps10	9.70228	10.0675	9.96209	9.93687	9.98824	9.85219	9.7927	9.93504	9.68828	9.60776	9.76613	9.63725
Rps2	12.0062	12.1494	12.1412	12.2181	12.0485	12.05	12.1646	12.1114	11.8825	11.975	12.0441	12.0436
Rps21	13.0594	12.8943	12.9209	12.9012	12.8497	12.8253	12.8864	12.9273	12.6947	12.9485	13.052	13.1004
Rps3	7.17282	7.34602	7.46152	7.22494	7.40122	7.25744	7.2389	7.45607	7.20484	7.13226	7.09679	6.94154
Rps9	11.8305	12.0591	12.0124	12.1888	12.0172	11.8566	11.7911	11.9282	11.6166	11.9235	12.008	11.9644
Rrm2	4.83721	4.95645	4.80944	4.78272	5.05442	4.81266	4.9535	4.778	4.4304	4.55439	4.48297	4.84638
Rsad2	4.35179	7.84398	8.15859	7.74297	6.95712	6.01197	6.84427	6.86207	7.51339	3.85924	4.39278	3.63488
Rtn4rl1	8.12438	8.99559	8.34194	8.64286	8.17471	8.16629	8.13672	8.31902	7.76743	8.28711	8.35446	8.64669
S100a10	9.97725	10.1471	10.0931	10.2163	9.9738	9.51925	9.56329	9.58123	9.58121	9.8387	9.81144	9.78248
S100b	9.36376	9.02684	8.88473	8.54456	9.43173	9.50278	8.99789	9.25309	9.02482	9.1691	9.34997	9.15844
S1pr3	5.67371	7.97081	8.02445	7.71859	7.57525	5.86512	6.27542	6.52646	6.52232	6.08164	5.76051	6.23244
S1pr5	5.55342	5.56052	5.97171	5.90301	5.99029	5.48403	5.72609	5.30407	4.98982	5.55439	6.00843	6.01631
Sall1	7.87952	6.99909	7.07534	6.7021	7.4135	6.45009	6.57799	6.43793	6.85489	8.23511	7.68651	7.99798
Sell	3.35179	5.63452	6.46152	7.28152	5.77879	4.3057	4.61646	4.71911	4.6419	2.27428	2.43858	2.55688
Serpina3n	5.30288	10.1799	10.3728	9.93511	9.56703	8.10762	8.72609	8.23218	7.7599	4.99049	4.99317	5.36423
Serpine1	3.83721	9.01995	8.90094	8.78663	7.9059	4.75821	5.57799	5.45607	5.57479	3.37382	3.24593	3.08739
Serpinf1	7.1314	6.82039	6.94069	6.84412	7.14557	7.71598	7.16295	7.22161	7.30141	6.97472	7.06794	7.37563
Serping1	5.19978	7.9273	8.46152	8.06006	8.2451	7.3057	7.2874	7.56041	7.00265	5.71485	5.36932	5.7445
Sesn1	9.27303	9.46234	9.7368	9.72063	10.0267	9.86995	10.0339	9.74885	9.98821	9.25972	9.2825	9.20073
Sesn2	6.15914	6.97081	6.73905	6.88851	6.63938	7.35239	7.14989	7.20023	6.70603	6.19485	6.15282	6.37563
Setd1a	8.48381	9.15808	9.02445	9.16605	9.00659	9.27694	9.03031	9.10281	8.89672	8.42403	8.64315	8.73346
Setd1b	8.45892	8.59336	8.44503	8.67278	8.73543	8.62763	8.31105	8.51785	8.15401	8.66905	8.81362	8.88081
Setd2	9.82427	10.2329	10.0096	10.0713	10.1139	10.0507	9.91736	9.86036	10.0451	9.84522	9.77062	9.87379
Setd7	9.5921	9.41326	9.26887	9.38844	9.39195	8.77202	8.50808	8.58947	8.21038	9.98853	10.1004	10.1493
Setdb1	6.70228	6.95645	7.14504	7.1418	7.11582	7.1558	6.99789	6.95432	6.70603	6.96677	7.08963	7.26959
Sftpd	4.57418	4.40006	4.87656	4.25916	4.99029	5.05777	3.9535	4.45607	4.18247	4.11078	3.76051	4.29384
Shank3	8.95269	8.78427	8.67922	8.61671	8.69073	8.75126	8.72168	8.61796	8.4304	8.83979	9.07339	9.18785
Sin3a	8.49746	8.41588	8.46697	8.53528	8.44375	8.69077	8.53846	8.53929	8.6378	8.50859	8.43858	8.63012
Sirt1	7.47832	7.94195	7.62658	7.80605	8.11582	8.11305	7.80316	7.88903	7.58335	7.70055	7.76051	7.85456
Slamf9	3.90433	5.9273	6.73905	6.09205	6.31222	4.05777	4.27542	3.83458	4.5044	3.46693	3.24593	3.38695
Slc10a6	-0.555104	5.52205	5.87656	5.42908	5.2313	4.14523	5.22651	4.30407	4.5044	1.78885	2.76051	2.97191
Slc17a6	10.1314	9.76174	9.80514	9.27038	9.80232	9.67616	9.03031	9.64984	9.58335	9.63058	9.98933	9.85557
Slc17a7	12.1338	11.9627	12.065	12.2159	11.8163	11.8305	12.3867	12.2019	11.9415	12.2871	12.3428	12.5038
Slc1a3	11.1681	12.3002	12.3304	11.9421	12.2472	11.772	11.8336	11.666	11.8109	11.5914	11.527	11.5211
Slc2a1	6.65435	7.82039	7.90898	7.71859	7.77879	7.54159	7.2389	7.12283	7.2805	6.26134	6.39278	6.32946
Slc2a5	5.30288	4.31259	4.73905	4.25916	4.61832	3.5172	3.9535	4.65771	4.18247	4.67638	4.96214	5.08739
Slc44a1	10.0148	9.91992	9.89488	9.77091	10.0466	10.2476	9.85637	9.99988	9.88291	9.76384	9.89493	9.833
Slc6a1	10.4179	10.8938	10.7186	10.8243	10.655	11.483	11.2889	11.2692	11.0497	10.7518	10.8038	10.9051
Slco2b1	6.05961	5.9273	6.3944	5.78272	6.02271	5.01197	5.49782	5.22161	4.4304	5.55439	5.70537	5.97191
Slfn8	2.90433	6.19524	6.34786	6.09205	5.66014	3.86512	4.61646	4.9415	5.39192	2.46693	3.34547	3.29384
Smarca4	10.3352	9.65689	9.82439	9.7021	9.9466	9.39316	9.39367	9.45833	9.5089	10.3381	10.2125	10.2635
Smarca5	10.6353	10.6107	10.6045	10.5283	10.6678	10.5675	10.5183	10.4606	10.648	10.5511	10.4843	10.531
Smarcd1	8.38153	8.62548	8.45604	8.66003	8.27233	8.68713	8.88029	8.7852	8.45393	8.91194	8.7762	8.87479
Smc1a	9.02232	9.01303	8.94069	9.00399	9.14188	8.49656	8.47706	8.59358	8.79349	9.10174	8.94637	8.99428
Snca	11.196	10.2195	10.5125	10.2606	10.252	10.3707	10.7117	10.4114	10.6213	11.1953	11.1373	11.1646
Socs3	3.25225	7.04051	7.34786	6.98708	6.61832	5.48403	6.06897	5.626	6.15975	3.27428	3.02354	3.29384
Sod2	11.7111	11.6232	11.7829	11.604	11.8076	11.6711	11.7969	11.7553	11.8367	11.6189	11.5785	11.5322
Sox10	8.56902	7.65244	7.88473	7.52594	7.80698	7.3797	7.53846	7.44703	7.17115	8.46974	8.43576	8.55688
Sox4	8.06328	7.81244	8.04648	8.01404	7.99846	8.96165	9.07589	8.92531	9.04356	8.17083	7.88152	7.98686
Sox9	8.06328	8.87865	8.94851	8.77091	8.54767	8.41971	8.51828	8.57294	8.39679	8.27428	8.06794	8.13178
Sphk1	3.96846	6.28987	5.37132	5.46861	4.85279	4.96466	4.61646	4.71911	4.26993	3.63685	4.24593	3.84638
Spint1	4.48929	5.35699	4.66505	5.06651	4.99029	4.22769	5.06897	4.71911	4.82633	3.71485	3.96214	4.08739
Spp1	8.32141	9.53901	8.95628	9.15397	9.27233	9.10489	8.22651	8.78878	8.36734	7.6666	8.02729	7.75764
Sqstm1	12.2419	12.3318	12.3244	12.3124	12.3807	12.4914	12.5673	12.52	12.5433	12.1278	12.1991	12.183
Srgn	5.90433	9.24628	9.37713	10.2535	8.98207	8.41532	8.66774	8.25827	8.30141	5.53302	5.79613	5.82989
Srxn1	10.2246	10.4775	10.162	9.94566	10.198	9.75474	9.68142	9.87898	9.81365	10.0908	10.1083	10.0117
St3gal6	6.61482	6.35699	7.17201	6.52594	6.55323	6.20752	6.17589	6.47399	6.06511	6.08164	6.58833	6.11487
St8sia6	5.80245	5.52205	6.17201	5.42908	6.05442	5.78569	5.98324	5.71911	5.67432	5.46693	5.52604	5.31769
Stat1	6.87116	8.40535	8.63144	8.87387	8.49664	7.58133	7.50808	7.4917	7.4304	7.29348	7.28407	7.18137
Steap4	2.02986	7.40006	7.6168	7.56294	7.02271	6.50071	7.18871	6.68873	6.69026	1.78885	3.02354	2.55688
Stmn1	14.0685	12.7784	13.0709	12.9256	13.1513	12.8493	12.9894	12.9896	13.113	13.8386	13.9265	13.8482
Stx18	7.13838	7.20741	7.19848	6.73489	7.2451	7.23768	7.04096	7.14537	7.22686	7.12514	7.09679	6.98686
Sumo1	11.4488	11.1046	11.145	11.2278	11.1666	11.4065	11.2739	11.4167	11.3834	11.4754	11.4599	11.4351
Suv39h1	8.49746	8.3405	8.37132	8.48797	8.58614	8.95864	9.20142	8.85182	9.17399	8.43271	8.51539	8.30581
Suv39h2	6.50018	6.04051	6.17201	6.01404	6.2313	6.18705	6.12342	6.24267	6.37229	6.59621	6.48297	6.36423
Suz12	9.81776	9.90692	9.93479	10.004	10.0778	9.81099	9.75224	9.88903	9.76555	9.93555	9.81579	9.84022
Syk	5.61482	6.73886	6.68391	7.38844	6.74031	4.58133	5.32273	5.22161	4.88291	4.92636	4.79613	5.36423
Syn2	12.4716	12.0704	12.1124	11.9824	11.9466	12.0232	12.069	12.0627	12.0373	12.5426	12.5006	12.5473
Syp	11.9148	12.1094	12.2712	12.0817	11.7561	12.0214	12.3494	12.3075	11.9663	11.9422	12.107	12.0839
Tarbp2	7.02986	7.28987	7.15859	7.09205	6.9059	6.97663	7.13672	6.9415	6.37229	7.11798	7.1665	7.19431
Tbc1d4	6.01475	6.09395	5.54641	6.1418	6.31222	6.32456	5.36853	5.9155	5.88291	6.15343	6.19347	6.20713
Tbr1	9.18299	9.03027	9.22448	9.36244	9.00659	8.80596	9.19826	9.20561	9.01536	9.33266	9.31356	9.41486
Tcirg1	5.57418	6.73886	6.89286	6.90301	6.57525	5.96466	6.67231	6.11142	6.15975	5.22181	5.5471	5.76199
Tet1	7.98017	7.45215	7.55668	7.64286	8.07002	8.01777	7.77792	7.79948	7.82633	8.00996	8.23299	8.038
Tfg	10.6403	10.2697	10.336	10.2746	10.5224	10.6143	10.4533	10.5124	10.6793	10.4983	10.506	10.4678
Tgfa	8.19309	7.91251	8.12448	7.50708	7.54209	7.52538	7.51828	7.41955	7.49535	8.09628	7.96996	8.08739
Tgfb1	5.55342	6.52205	7.03183	7.06651	6.59695	5.7302	5.72609	5.30407	5.54002	5.48929	5.58833	5.21984
Tgfbr1	7.78029	7.56998	7.64594	7.64286	7.29904	7.41532	7.51828	7.45607	7.13667	7.55968	7.68651	7.69529
Tgm1	2.25225	8.80043	8.19848	7.87387	7.68061	4.3057	4.8921	4.88903	5.60873	2.27428	1.43858	2.19431
Tgm2	5.59464	8.49747	8.77027	8.84412	8.43173	7.58133	7.5877	7.43793	7.11321	5.08164	5.48297	5.49547
Tie1	5.02986	5.11995	5.62658	5.46861	5.33821	5.18705	5.06897	4.59358	5.39192	5.08164	5.21994	5.19431
Timeless	5.53236	6.21948	6.62658	5.81374	6.50814	6.01197	5.7948	6.08834	6.20484	5.51132	5.76051	5.63488
Timp1	3.35179	9.48752	9.52565	9.60345	8.93174	6.58133	7.73486	7.22161	7.43986	2.63685	2.76051	2.84638
Tle3	7.86275	9.04051	8.35376	8.91737	8.29904	8.8026	8.93078	8.76714	8.29621	8.14992	8.25556	8.22615
Tlr2	2.90433	6.50242	6.73905	6.58108	5.74031	4.05777	5.41293	4.52646	5.35239	2.05189	3.24593	2.55688
Tlr4	4.02986	4.83616	5.58705	5.84412	4.53086	4.22769	4.06897	4.45607	4.57479	3.71485	3.89801	3.63488
Tlr7	3.4449	5.21948	5.54641	4.78272	5.2313	4.96466	5.41293	4.99213	4.82633	3.85924	3.24593	3.63488
Tm4sf1	6.27779	8.97793	8.92095	8.8994	8.15291	7.61236	7.77792	7.46506	7.33222	6.58587	6.57813	6.76199
Tmc7	6.69282	6.14548	6.56687	6.28152	6.38884	6.79924	6.41293	6.43793	6.60873	6.16737	6.74236	6.64434
Tmcc3	8.22953	7.85949	8.0966	7.81374	7.82548	8.02355	7.55836	7.97335	7.85489	8.08898	8.1699	8.00166
Tmem100	6.94474	7.08078	7.25001	6.7021	6.68061	6.26722	6.76085	6.45607	6.44926	6.77071	6.8049	6.61577
Tmem119	7.38741	7.09395	7.65553	6.94566	7.18907	6.20752	6.81148	6.40093	6.46787	7.10355	7.14594	7.25731
Tmem144	6.55342	5.89756	5.94069	5.38844	6.4616	5.75821	6.17589	5.96703	6.15975	6.02152	6.18005	6.44223
Tmem204	5.08875	5.01303	5.11756	5.34662	5.66014	5.01197	4.61646	4.99213	4.70603	4.51132	4.86484	4.8788
Tmem206	7.59464	7.40006	7.45055	7.35719	7.17471	7.4924	7.21402	7.20023	7.42087	7.29348	7.36339	7.49547
Tmem37	4.48929	4.63452	4.80944	4.16605	4.2313	5.01197	3.9535	3.71911	4.35239	4.27428	4.08244	4.19431
Tmem64	10.1076	9.38941	9.29671	9.46373	9.52521	9.42409	9.47706	9.47844	9.47249	10.1026	10.1433	10.0883
Tmem88b	8.36674	7.58872	7.59703	7.10465	7.50814	6.74427	6.55836	7.12283	6.78238	7.73839	8.15626	7.98314
Tnf	3.53236	6.14548	6.25001	6.32524	5.81626	4.96466	4.61646	5.17854	4.26993	2.46693	3.6085	2.97191
Tnfrsf10b	4.02986	5.11995	5.66505	5.01404	5.11582	5.05777	5.06897	4.778	5.04045	3.99049	3.43858	3.91051
Tnfrsf12a	7.08152	8.98148	8.43393	8.67701	8.36375	7.67248	7.12342	7.39153	7.34234	6.97472	7.29656	7.06643
Tnfrsf1a	5.14534	8.42634	8.11061	8.33597	7.57525	7.42409	7.55836	7.60988	7.17115	5.53302	5.5471	5.81322
Tnfrsf1b	3.76682	5.77203	6.50459	6.44898	5.61832	4.70163	4.76085	4.38207	4.35239	3.37382	3.02354	3.38695
Tnfsf12	5.69282	6.37868	6.19848	6.38844	6.11582	6.18705	6.04096	6.30407	6.18247	6.00609	6.29656	6.24493
Top2a	4.83721	4.56052	5.17201	4.84412	4.85279	4.3797	4.36853	4.22161	4.70603	4.32491	4.64803	4.5964
Topbp1	7.25868	6.88245	7.25001	7.16605	7.08545	7.35239	7.31105	7.20023	7.15975	7.30613	7.24593	7.21984
Tpd52	10.7515	10.5462	10.7152	10.6057	10.5766	10.3684	10.3601	10.3951	10.4149	10.6167	10.6812	10.6271
Tradd	4.80245	5.01303	5.37132	5.54456	5.74031	4.96466	4.76085	5.38207	4.70603	5.24829	5.43858	5.21984
Traf1	4.48929	6.35699	6.11756	6.95959	5.92318	4.70163	4.456	4.9415	4.70603	4.27428	4.56786	4.38695
Traf2	7.50018	7.89002	7.74804	7.93864	7.68061	7.46716	7.22651	7.09993	7.17115	7.64185	7.6135	7.62057
Traf3	8.19309	7.37868	7.78345	7.60788	7.66014	7.44147	7.5877	7.56877	7.36238	7.88478	8.20013	8.00534
Traf6	7.09595	7.52205	7.38291	7.57204	7.44972	7.67248	7.57799	7.778	7.56617	7.14641	7.04591	7.16174
Trem1	3.53236	6.21948	5.97171	6.81374	5.33821	4.70163	4.27542	3.71911	4.57479	1.46693	3.34547	2.55688
Trem2	5.61482	4.95645	5.37132	5.11714	5.05442	4.75821	4.9535	4.65771	4.4304	5.73371	5.50467	5.82989
Trim47	5.55342	7.62548	7.14504	6.98708	6.81626	5.70163	6.12342	5.778	5.5044	5.37382	5.36932	5.45304
Trp53	5.93675	6.54141	6.89286	6.50708	6.75968	6.12386	6.20142	5.99213	5.98982	6.03678	6.13902	6.21984
Trp53bp2	7.56384	7.56998	7.59703	7.46861	7.81626	7.70882	7.67231	7.64984	7.83352	7.59621	7.23948	7.50069
Trp73	5.25225	5.40006	5.06098	5.42908	5.88841	5.48403	5.32273	5.3436	4.93736	5.24829	4.96214	5.16831
Trpm4	5.02986	4.95645	5.22448	4.71859	5.61832	5.26722	5.32273	5.04104	4.93736	4.95878	4.29656	4.94154
Tspan18	4.76682	5.86718	5.62658	5.11714	5.43775	5.22769	4.8921	5.30407	4.88291	4.42112	4.48297	4.51623
Ttr	9.26348	7.99909	8.97937	7.98708	8.38261	7.69439	8.2389	8.65771	7.84781	9.2532	9.15282	9.61336
Tubb3	12.5029	11.9881	11.6278	11.8962	11.9248	12.3248	12.0828	12.3307	12.1704	12.4215	12.5139	12.5166
Tubb4a	11.5768	11.2956	10.858	11.4656	11.1214	11.5059	11.2527	11.5672	11.2405	11.7184	11.8643	11.7555
Txnrd1	10.2409	10.5402	10.5283	10.4341	10.3637	10.1845	10.1184	10.2647	10.1881	10.2243	10.2794	10.183
Tyrobp	6.70228	8.72622	8.77027	9.23929	8.45567	7.08014	7.49782	7.06488	6.67432	6.54374	6.59845	6.66307
Ugt8a	9.83829	7.17057	7.58705	7.16605	7.85279	7.25744	6.7948	7.02896	6.89672	9.13581	9.616	9.45707
Ulk1	9.43074	9.85756	9.59454	9.759	9.63677	9.62001	9.70392	9.71723	9.46324	9.62301	9.65532	9.50719
Ung	6.05961	6.11995	6.11756	5.93158	6.2313	5.94041	5.7948	5.778	6.33222	5.82448	5.99317	5.86268
Vamp7	10.5022	9.7638	9.78126	9.78468	10.1326	10.0606	9.9535	10.0168	10.122	10.4072	10.3582	10.3317
Vav1	4.57418	6.95645	6.80944	7.11714	6.55323	4.86512	5.53846	4.778	5.04045	4.42112	4.52604	5.08739
Vegfa	8.61231	8.4775	8.10362	8.309	8.40122	8.13992	7.81974	8.06488	7.93066	8.40651	8.35744	8.46644
Vim	8.15914	10.9824	11.0189	11.2648	10.7008	9.59305	9.59012	9.50918	9.02167	8.78885	8.64315	8.67466
Vps4a	10.4179	10.3814	10.5019	10.4051	10.4104	10.6056	10.541	10.6048	10.6663	10.388	10.4918	10.3862
Vps4b	8.1314	8.1518	8.21802	8.29807	8.11582	8.11847	8.04096	8.09415	7.86897	8.26134	8.38986	8.40097
Wdr5	7.59971	7.86718	7.93282	7.80605	7.91456	8.01777	8.01959	8.02289	8.10133	7.6518	7.64315	7.61095
Xiap	10.8612	10.5605	10.6351	10.6364	10.8494	10.7651	10.6022	10.7744	10.7926	10.8294	10.8314	10.7251
Xrcc6	7.34576	6.73886	7.04648	6.61671	7.21736	6.50071	6.84427	6.73406	6.4304	7.08898	7.29656	7.03081
Zbp1	3.02986	6.98502	7.6168	7.75101	7.77879	6.48403	5.9535	6.56041	6.26993	3.27428	3.43858	3.70888
Zfp367	8.55603	8.26096	8.21154	8.03394	8.32527	8.47983	8.65394	8.41955	8.4304	8.55968	8.57044	8.53924

## Sheet: WT_Day 5_sampleAttributes
Sample Name	Description	Laboratory Identifier	Calibration Sample	Input Control	Animal ID	Study Day	Group
BR_S408.RCC	Default Run	8	No	No	408	Day 0	Control
BR_S226.RCC	Default Run	10	No	No	4A	Day 5	1000 CFU
BR_S230.RCC	Default Run	8	No	No	4B	Day 5	1000 CFU
BR_S234.RCC	Default Run	1	No	No	4C	Day 5	1000 CFU
BR_S238.RCC	Default Run	9	No	No	4D	Day 5	1000 CFU
BR_S405.RCC	Default Run	4	No	No	405	Day 0	Control
BR_S406.RCC	Default Run	8	No	No	406	Day 0	Control
BR_S407.RCC	Default Run	4	No	No	407	Day 0	Control

## Sheet: WT_Day 5_normalizedCounts
Symbol	BR_S408.RCC	BR_S226.RCC	BR_S230.RCC	BR_S234.RCC	BR_S238.RCC	BR_S405.RCC	BR_S406.RCC	BR_S407.RCC
AI464131	6.55764	5.73367	5.26045	5.9389	5.75827	6.8282	6.20403	6.64076
Abcc8	5.49351	5.73367	5.48993	5.68736	5.34323	5.60232	5.98425	6.14856
Abl1	7.93615	8.65689	8.08195	8.18379	8.20121	7.95808	8.26167	8.05439
Adamts16	5.03408	4.28301	5.04632	4.38251	5.26077	4.67388	4.85039	5.22573
Ago4	5.77824	4.07656	3.98743	3.99548	4.26077	5.65042	5.43536	5.70685
Agt	6.46704	8.30686	8.07489	8.40879	8.03129	6.8896	7.27292	7.05016
Ak1	11.0205	10.4873	10.4304	10.4599	10.5298	11.3445	11.2687	11.3468
Akt1	10.0564	10.2011	9.85779	10.1608	10.2935	10.2829	10.3062	10.5219
Akt2	8.07409	8.09037	7.5005	7.41398	7.88067	8.38856	8.59635	8.65757
Aldh1l1	8.27439	8.78975	8.91026	8.83032	9.07417	8.34904	8.18031	8.27739
Ambra1	10.1353	10.0766	9.93385	10.0649	10.0235	10.0562	10.0781	10.0125
Amigo2	8.03858	8.43682	8.10983	8.15923	8.01251	7.81771	7.66346	7.88394
Anapc15	8.42982	7.75983	7.78617	7.79489	7.78064	8.12907	8.3351	8.2481
Anxa1	5.38457	7.73367	9.08897	8.18986	7.7202	5.62657	4.80975	5.59496
Apc	11.7262	11.2815	11.1261	11.1192	11.1195	11.5935	11.3939	11.6177
Apex1	8.65759	8.46359	8.64564	8.56651	8.59957	8.54623	8.52909	8.4449
Apoe	11.1499	10.9498	11.0336	11.2851	10.8208	11.1791	11.2379	11.1599
Arc	9.22785	10.8417	9.35666	9.04659	9.00936	8.69122	9.5181	9.43843
Arhgap24	7.14678	6.25877	6.28511	6.20193	5.87375	6.76407	6.93786	6.98061
Arid1a	9.54187	9.57334	9.43589	9.60338	9.33318	9.52058	9.48782	9.58913
Asb2	4.88207	5.50541	5.40247	4.46497	5.1275	4.62657	4.85039	5.03308
Ash2l	9.57324	8.50541	8.47393	8.45491	8.44009	9.41317	9.46183	9.46254
Asph	11.0883	10.3846	10.8833	11.0187	10.6591	11.2314	11.3021	11.2972
Atf3	3.96008	9.45827	8.82032	8.83032	8.54835	3.30464	3.48782	3.3412
Atg14	8.7065	8.48465	8.29121	8.63489	8.52645	8.49447	8.65488	8.52646
Atg3	10.6495	9.94408	10.2774	10.0731	10.1055	10.6363	10.5236	10.5219
Atg5	9.8933	8.78126	9.13039	9.21092	8.99667	9.60842	9.64769	9.65059
Atg7	8.052	7.31864	7.55221	7.63489	7.57419	7.82297	7.84034	8.0158
Atg9a	10.6054	10.1754	10.1389	10.5069	10.1971	10.5722	10.6281	10.6865
Atm	7.25131	6.56595	6.51099	6.65259	6.30259	7.28192	7.31709	7.5774
Atp6v0e	7.75107	7.55603	7.94163	7.81074	7.75827	7.66219	7.62884	7.52341
Atp6v1a	12.5241	11.665	11.7373	11.894	11.6954	12.5424	12.5026	12.5527
Atr	6.87202	6.71597	6.74232	6.15302	6.91477	6.37789	6.56311	6.61804
Axl	6.55764	8.37612	7.8782	7.7129	8.25545	6.81771	6.83022	6.96269
B3gnt5	4.71215	6.30686	6.8782	6.42433	6.80266	4.80714	5.58736	5.39565
Bad	9.12366	7.76844	8.15066	8.14053	8.19567	9.2569	9.23506	9.20682
Bag3	5.94097	7.1963	7.61192	6.95325	7.13909	6.04161	5.94725	5.88869
Bag4	9.75244	9.76199	9.85985	9.93529	9.78248	9.96404	9.94139	9.99391
Bak1	7.75654	8.08348	8.41369	8.15302	8.11582	7.46115	7.57529	7.76489
Bard1	4.84143	3.96109	5.40247	4.38251	4.75827	4.47457	4.48782	4.72823
Bax	7.32686	7.07656	7.5005	7.27232	7.50422	7.5141	7.60528	7.43518
Bbc3	6.282	6.37612	6.66925	7.24924	6.51316	6.97707	6.40839	6.60655
Bcas1	9.43496	8.01998	8.14393	7.9389	8.34323	8.58387	8.97279	9.06912
Bcl10	8.89702	9.79608	9.91224	9.39307	9.57419	8.87196	8.86286	8.96495
Bcl2	6.38457	6.6799	5.95706	5.8186	6.28183	6.8896	6.62298	6.58328
Bcl2a1a	5.204	9.38455	9.67393	8.36113	8.95794	5.17911	4.80975	4.85022
Bcl2l1	10.1848	10.2341	10.4766	10.3825	10.2109	10.0882	10.2099	10.2332
Bcl2l11	5.61904	5.86798	6.26045	4.54297	5.45871	5.39211	5.20403	5.36869
Bcl2l2	10.7331	10.209	10.2401	10.3202	10.2394	10.7743	10.8771	10.8441
Bdnf	8.06529	8.64291	8.7289	6.9244	7.45871	7.86943	8.05551	7.86477
Becn1	11.7015	10.6288	10.9083	10.7799	10.4896	11.6069	11.5772	11.5899
Bid	7.32686	7.53599	7.53175	7.57117	7.54835	7.40618	7.1151	7.45455
Bin1	11.0921	10.3605	10.4276	10.5665	10.2448	10.8503	10.9105	10.9655
Birc2	9.0453	9.85792	9.29425	9.43459	9.6811	9.10338	8.98881	9.05862
Birc3	4.71215	8.63822	8.08195	7.72967	8.19567	4.36354	4.76793	4.39565
Blm	6.052	6.69805	6.30936	6.68736	6.81716	5.9095	6.07279	6.27012
Blnk	7.44686	9.18669	8.61679	7.84194	8.79901	7.21153	6.98425	7.05016
Bmi1	8.33786	7.67074	8.09595	7.53345	7.7202	8.37789	8.30252	8.15252
Bnip3	11.693	11.5947	11.6492	11.5507	11.5964	11.6042	11.6759	11.5416
Bnip3l	11.4156	10.1193	10.4726	10.7161	10.3294	11.3191	11.2711	11.2927
Bok	8.30461	8.85994	8.44139	8.37719	8.63683	8.03709	8.04679	8.31672
Bola2	10.9595	10.6359	10.6774	10.6091	10.6173	10.8131	10.9647	10.9851
Braf	10.9167	11.0027	10.7753	10.8639	10.7355	10.8334	10.885	10.8182
Brd2	10.7923	11.3915	11.4186	11.3544	11.3625	10.8223	10.7726	10.7745
Brd3	9.34696	9.05208	8.96852	9.05659	9.11875	9.27619	9.24462	9.25547
Brd4	10.2199	10.3985	10.2001	10.4737	10.2461	10.1944	10.2767	10.2954
Btk	3.88207	5.28301	5.04632	3.99548	5.17331	3.30464	4.0024	3.96269
C1qa	8.2239	8.9036	9.30936	8.41916	9.09515	7.81771	7.82002	7.98949
C1qb	8.98361	9.88392	10.3683	9.49961	10.1761	8.49447	8.66346	8.72557
C1qc	8.30086	8.92302	9.37975	8.44986	9.2177	7.9095	7.9284	8.08371
C3	4.66634	9.94408	9.08195	8.75037	9.30001	4.04161	3.9284	4.1002
C3ar1	5.0697	8.25264	8.24167	6.88001	8.14485	5.39211	4.72486	5.06703
C4a	6.95055	9.45561	9.31835	9.1024	9.29484	6.68546	6.72486	6.83059
C5ar1	4.71215	6.81907	8.06068	6.56183	6.85981	4.71968	4.43536	4.3412
Cables1	8.59173	7.60494	7.84541	8.34489	8.31796	8.38856	8.53222	8.54465
Calr	12.8166	11.5573	11.6522	11.6809	11.5592	12.6495	12.6016	12.6455
Camk4	11.1363	10.716	11.0089	11.0483	10.788	11.2699	11.4198	11.29
Casp1	5.44007	6.44221	6.23536	5.75447	5.84573	5.86943	5.32432	5.61804
Casp2	7.07847	7.11759	7.08897	7.32847	7.59116	7.24324	7.3458	7.10837
Casp3	7.57013	7.28301	7.79479	7.80284	7.53086	7.89461	7.83529	7.77005
Casp4	3.41259	7.36481	7.73338	6.63489	7.31286	2.30464	3.58736	3.22573
Casp6	6.0697	6.01998	6.44686	5.90975	6.05595	5.71968	5.78899	5.66313
Casp7	6.0697	7.20901	7.28511	6.95325	6.91477	6.24324	6.23506	6.06703
Casp8	5.32686	6.30686	6.48993	5.9389	6.59957	4.84896	4.68047	4.96269
Casp9	7.46704	7.59529	7.33321	7.60793	7.77322	7.60232	7.62298	7.83059
Cass4	4.29711	3.83555	5.44686	3.99548	4.63274	3.42012	4.07279	4.44812
Ccl2	3.41259	13.2871	12.9563	12.3056	12.7526	2.04161	2.68047	2.81069
Ccl3	4.17158	11.3669	11.0767	9.9389	10.7289	3.96761	3.85039	3.54766
Ccl4	1.29711	7.54605	7.14393	5.75447	7.33318	2.30464	2.85039	2.81069
Ccl5	2.29711	8.54605	8.17725	6.84963	8.42123	3.42012	1.26543	2.64076
Ccl7	2.29711	9.78551	9.53432	8.55243	9.43305	1.30464	-0.319532	1.96269
Ccng2	9.2239	8.43682	8.75561	8.88376	8.58693	9.36354	9.2579	9.30076
Ccni	11.208	10.4569	10.8214	10.8009	10.6348	11.3371	11.318	11.3043
Cd109	4.10447	5.86798	6.01718	5.61697	5.92819	4.112	4.53845	4.03308
Cd14	4.356	9.23099	9.58238	8.23168	8.99348	3.17911	3.38091	3.44812
Cd163	3.71215	4.28301	5.20982	4.1024	4.98066	4.112	3.48782	3.88869
Cd244	3.03408	5.18348	5.61192	4.61697	4.26077	2.52703	3.1399	2.96269
Cd24a	7.3415	8.04855	8.82032	7.51421	8.0188	6.93885	7.08135	7.36186
Cd300lf	2.5195	6.75116	7.18383	5.65259	6.59957	1.30464	0.680468	1.96269
Cd33	4.61904	6.60494	6.66925	5.42433	6.38276	3.8896	4.88992	4.68516
Cd44	3.96008	5.28301	5.82873	4.61697	5.95467	3.42012	4.38091	4.1002
Cd47	11.1597	10.6992	11.0042	10.9335	10.799	11.0297	11.0674	11.1451
Cd6	4.79961	4.96109	5.20982	3.61697	4.63274	4.112	4.58736	4.88869
Cd68	6.70083	7.17054	7.54202	6.68736	7.80266	6.48786	6.44865	6.68516
Cd70	3.61904	4.18348	4.48993	4.29504	2.98066	4.67388	4.63466	4.68516
Cd72	3.96008	7.1963	7.39115	5.65259	7.17331	4.17911	4.0024	4.28462
Cd74	6.17158	8.69805	8.88628	8.55714	8.42597	5.67388	6.03802	6.17992
Cd83	8.96718	8.83145	8.85779	8.8875	8.73555	8.55573	8.83781	8.71758
Cd84	5.17158	5.99083	6.57239	4.99548	6.15059	4.67388	4.63466	4.64076
Cd86	4.17158	6.07656	5.44686	4.68736	5.63274	3.80714	4.53845	4.92617
Cdc25a	7.3632	7.09037	7.6504	7.47495	7.43069	7.56517	7.58736	7.52341
Cdc7	6.77824	5.62405	5.92603	5.7869	5.84573	6.77496	6.73575	7.0158
Cdk20	7.26674	6.75116	6.94163	7.14053	7.05595	7.21953	7.22736	6.97168
Cdkn1a	8.19193	11.9036	11.4919	11.5075	11.7183	8.65042	8.39814	8.48625
Cdkn1c	6.3415	6.37612	6.13039	6.27232	5.87375	5.8282	6.21963	6.25547
Cflar	7.49351	9.09037	9.25422	8.16541	8.87375	7.58387	7.35289	7.34812
Ch25h	2.29711	7.13101	6.44686	5.99548	6.77322	2.04161	-0.319532	1.22573
Chek1	5.204	5.18348	5.20982	5.72131	5.92819	4.62657	4.96587	4.88869
Chek2	4.57013	4.07656	4.6504	3.1024	3.63274	4.30464	4.68047	4.1002
Chn2	9.5387	8.33032	10.4221	9.81271	9.99348	10.7062	10.7805	10.2909
Chst8	7.00677	6.99083	7.15736	7.46497	7.03129	7.00508	7.08986	7.23322
Chuk	9.37214	7.78551	8.43589	7.57117	7.94809	8.8896	9.03802	9.14459
Cidea	5.8619	6.01998	6.23536	6.27232	6.34323	5.96761	5.85039	6.14856
Cideb	5.38457	3.83555	5.10291	4.38251	5.34323	5.30464	5.46183	5.54766
Cks1b	5.94097	5.96109	6.40247	5.9389	6.15059	6.112	5.80975	6.0158
Clcf1	3.41259	5.13101	4.92603	3.75447	5.26077	3.42012	2.26543	3.44812
Cldn5	8.00217	9.02717	8.84955	8.40357	8.79169	8.17089	7.89479	8.05862
Clic4	9.11729	11.22	10.6504	10.6147	10.9685	9.49611	9.41518	9.56261
Cln3	6.84143	5.83555	6.33321	5.72131	6.0062	6.5141	6.61121	6.48625
Clstn1	11.4666	11.6913	11.2138	11.4643	11.4828	11.4062	11.5975	11.6492
Cnn2	6.38457	6.42052	7.57239	6.63489	6.64904	6.50104	6.52596	6.36869
Cnp	13.1049	11.4198	11.5516	11.9679	11.2896	12.7415	13.0326	12.9799
Cntnap2	9.58559	9.45827	9.16734	9.48239	9.3103	9.67096	9.67341	9.57002
Coa5	9.76607	8.60012	8.93385	8.85729	8.9215	9.89585	9.8213	9.83059
Col6a3	4.57013	4.46359	4.7244	2.29504	4.56562	4.112	3.68047	4.81069
Cotl1	9.61904	10.1963	10.3435	9.95325	10.3	9.70978	9.85415	9.78159
Cox5b	13.6236	12.6753	12.9105	12.9348	12.6724	13.4315	13.4829	13.4356
Cp	6.66634	10.8427	10.6959	9.99375	10.5009	6.56517	6.40839	6.74929
Creb1	8.78629	7.99083	7.91817	7.7129	7.91477	8.56203	8.66915	8.53558
Crebbp	10.7442	10.3901	10.6009	10.4836	10.5527	10.6145	10.6244	10.6728
Crem	7.44007	6.48465	6.68787	6.44479	6.81716	7.22747	7.38783	7.34812
Crip1	7.37748	7.52587	8.61192	7.49472	7.25012	7.31959	7.2579	7.42867
Csf1	8.08284	10.1575	10.089	9.66137	10.1691	7.64449	7.90929	7.78542
Csf1r	8.35239	8.22161	8.30333	7.46497	8.36806	8.17501	8.13168	8.23322
Csf2rb	3.96008	6.07656	5.8619	5.15302	6.26077	3.80714	3.85039	2.96269
Csf3r	4.79961	5.33032	6.48993	4.38251	5.69687	3.71968	3.76793	4.16433
Csk	8.15923	7.69805	7.70625	7.75447	7.76576	8.31214	8.29518	8.24439
Ctsf	9.37214	8.92687	9.12357	9.4898	9.15915	9.33807	9.31528	9.32376
Ctss	7.83627	8.9114	9.58486	8.91343	9.44477	7.48786	7.42866	7.59496
Cx3cl1	10.0904	8.53094	8.44139	8.72131	8.26606	9.71262	9.95776	9.91339
Cx3cr1	8.31577	6.62405	6.7244	4.88001	7.22859	8.14174	8.03361	8.06283
Cxcl10	2.71215	12.4646	11.5886	11.2738	11.8563	3.62657	2.48782	2.64076
Cxcl9	2.5195	6.76844	6.48993	5.7869	6.91477	3.17911	1.68047	2.44812
Cycs	5.29711	5.73367	5.44686	5.42433	5.45871	5.62657	5.43536	5.77005
Cyp27a1	4.84143	3.96109	5.44686	5.61697	5.2177	4.71968	5.20403	5.03308
Cyp7b1	7.17975	7.70704	7.61192	7.12793	7.82436	6.9485	7.04679	7.1165
Cytip	3.29711	7.11759	8.10291	6.75447	6.84573	3.42012	3.38091	3.54766
Dab2	5.41259	7.42052	7.26045	7.02296	7.44943	5.17911	5.23506	5.5715
Dapk1	10.2465	11.0617	10.6107	10.8088	10.7573	10.0991	9.93668	10.067
Ddb2	6.052	6.10404	6.33321	6.02296	6.34323	6.5141	6.47488	6.69605
Ddx58	5.79961	7.97604	7.61192	7.31741	7.66516	5.8896	5.88992	6.21062
Dicer1	8.69514	8.74244	8.8161	8.76265	8.99667	8.66512	8.66631	8.69876
Dlg1	10.6138	10.2122	10.0642	9.8931	10.0172	10.4586	10.4585	10.5581
Dlg4	11.7647	11.3267	10.865	11.4675	11.2535	12.1572	12.1673	12.4287
Dlx1	7.72896	6.48465	6.8619	7.21391	6.61625	8.87196	7.69728	8.41555
Dlx2	5.356	5.42052	5.10291	5.58045	5.59957	6.02346	5.51336	5.81069
Dna2	4.17158	4.62405	5.44686	4.68736	4.98066	3.8896	3.85039	4.22573
Dnmt1	7.5195	6.83555	6.66925	6.9244	6.98066	7.57143	7.57529	7.44812
Dnmt3a	8.02049	7.82733	7.74232	7.26083	7.9215	7.80714	7.88014	7.96269
Dock1	8.24353	7.79398	8.00238	7.73799	7.97421	7.9485	8.02032	8.14856
Dock2	5.32686	5.86798	6.55221	5.42433	6.26077	4.17911	4.63466	4.72823
Dot1l	7.12154	7.67074	7.44686	6.63489	7.64904	6.83862	6.94725	7.14856
Dst	9.59632	9.48465	9.21945	9.12159	9.35818	9.10554	9.29702	9.48625
Dusp7	10.2915	10.6742	10.4025	10.397	10.4129	10.2752	10.3599	10.4681
E2f1	6.96008	6.15748	6.57239	6.42433	6.30259	6.33439	6.80975	6.84044
Eed	8.85935	8.69354	8.87007	8.87624	8.57419	8.93643	8.99562	8.91689
Eef2k	7.62504	8.53599	8.37401	8.57117	8.70858	7.70836	7.98425	8.1838
Egfr	5.66634	7.09037	6.76002	6.24924	6.71246	5.30464	5.40839	5.72823
Egr1	12.2886	13.3437	13.372	12.7031	12.4033	12.0425	12.4965	12.4737
Ehmt2	11.0358	10.4873	10.4359	10.7728	10.3901	11.001	10.9979	11.0277
Eif1	12.5725	13.3225	13.1891	13.4322	13.2337	12.6491	12.6522	12.6053
Emcn	5.32686	7.44221	6.61192	6.52386	7.11582	5.112	5.1399	5.77005
Emp1	4.46704	8.22787	8.00238	7.12793	7.99348	4.62657	4.32432	3.96269
Enpp6	6.3415	4.07656	4.30936	4.1024	3.75827	5.55257	6.02032	6.05016
Entpd2	4.88207	5.01998	4.79479	4.29504	3.75827	4.62657	5.0024	5.03308
Eomes	3.5195	2.69805	5.92603	4.68736	5.2177	7.46787	5.87029	6.7388
Ep300	9.31763	9.30981	9.25109	9.47495	9.36806	9.26464	9.40157	9.51575
Epg5	8.63101	7.53599	7.84541	7.73799	7.82436	8.63556	8.62005	8.68789
Erbb3	6.204	4.96109	5.40247	4.61697	5.45871	6.24324	6.32432	6.59496
Ercc2	8.66052	7.24649	7.7512	7.52386	7.94809	8.62657	8.64047	8.75711
Esam	6.57013	7.51567	7.06068	6.84963	7.35322	6.22747	6.46183	6.5715
Ets2	9.59632	11.3971	11.1193	10.8381	11.1275	9.52703	9.60973	9.58034
Ezh1	7.78896	7.9075	8.10983	7.77078	7.81716	7.71968	7.73032	7.90755
Ezh2	8.01136	7.40955	7.87007	7.68736	7.78064	8.11628	7.97509	8.02878
F3	8.65466	10.126	10.2385	9.44479	9.66516	8.40618	8.51652	8.58328
Fa2h	8.19193	6.37612	6.8782	6.48487	6.38276	7.86943	8.3458	8.20682
Fabp5	11.272	10.5144	10.5123	10.6981	10.588	11.1908	11.3818	11.3511
Fadd	5.356	4.18348	4.8619	4.99548	4.56562	5.21153	5.56311	4.64076
Fancc	6.53233	5.73367	5.8619	5.88001	5.72789	6.42012	6.86038	6.81069
Fancg	7.052	5.01998	5.76002	5.04993	5.63274	6.74205	6.7785	6.85993
Fas	4.23571	7.53599	7.48993	6.46497	7.16199	4.04161	4.43536	3.88869
Fbln5	5.64289	7.29499	7.15736	7.59882	7.93486	5.47457	5.70284	5.54766
Fcer1g	5.68943	8.56595	8.77316	8.0024	8.66516	4.92913	5.29518	5.25547
Fcgr1	5.73452	7.27094	7.46856	6.36113	7.71246	5.33439	5.35289	5.31319
Fcgr2b	5.79961	9.38455	9.7244	8.32295	9.48164	5.86943	5.88992	5.94455
Fcgr3	5.5195	7.14431	7.95706	6.29504	7.55701	5.36354	5.1399	5.16433
Fcrls	6.57013	4.18348	4.20982	3.88001	3.75827	6.40618	6.17232	6.44812
Fen1	7.42639	8.46359	8.32728	8.53822	8.20673	7.13753	7.50702	7.46731
Fgf13	11.491	10.164	10.0907	10.4725	9.81896	11.3187	11.348	11.4409
Fgl2	5.41259	6.97604	6.94163	6.1024	6.54835	4.80714	4.76793	4.81069
Fkbp5	7.4737	9.57334	9.15401	9.44225	9.37052	7.52703	7.44865	7.64639
Flt1	5.59479	7.15748	6.13039	6.1024	7.0062	5.62657	5.83022	6.08371
Fos	9.14678	12.2849	11.9794	11.4762	10.2448	8.59926	9.18231	9.26282
Foxp3	3.79961	4.76844	5.26045	4.1024	5.17331	3.04161	3.0024	3.22573
Fpr1	3.5195	7.43141	7.79479	6.20193	7.59116	3.52703	2.85039	3.1002
Fscn1	11.5387	12.0415	11.4544	11.9221	11.8453	11.7854	11.8191	11.8845
Fyn	10.7579	10.6001	10.394	10.3983	10.3815	10.7736	10.82	10.8013
Gadd45a	8.35239	9.30094	9.98931	9.04993	9.43069	8.086	8.38783	8.22197
Gadd45g	6.64289	10.5093	9.39682	9.89867	9.93319	7.21953	6.88014	7.12458
Gal3st1	6.96008	5.62405	5.79479	5.42433	5.63274	6.77496	7.29518	7.29898
Gba	7.83109	7.6799	7.62164	7.7869	7.66516	7.66805	7.66346	7.51728
Gbp2	4.99755	10.6025	10.7556	9.9425	10.7853	4.24324	4.96587	4.3412
Gclc	9.27057	9.69127	9.54457	9.44225	9.56777	9.13753	9.28409	9.25363
Gdpd2	6.0697	5.37612	5.35666	5.04993	5.30259	5.71968	5.56311	5.68516
Gja1	10.5576	10.3901	10.524	10.4448	10.1971	10.613	10.5585	10.5234
Gjb1	8.27439	6.04855	6.37975	5.84963	6.10404	7.82297	8.23121	8.11244
Gna15	5.17158	4.54605	4.98743	3.46497	4.75827	4.84896	4.85039	4.72823
Gpr34	7.28958	1.96109	3.20982	2.88001	2.49523	6.91935	7.12341	6.95365
Gpr62	7.39163	6.50541	6.8782	6.27232	7.27134	7.18729	7.48782	7.40232
Gpr84	3.41259	6.69805	6.48993	5.75447	6.66516	4.36354	3.9284	2.96269
Grap	5.23571	5.46359	4.92603	4.29504	5.78802	4.52703	5.0024	5.16433
Gria1	11.1798	11.374	10.8329	11.2309	11.2019	11.3886	11.1265	11.5431
Gria2	12.5211	11.9634	11.5966	11.8033	11.5407	12.3098	12.3586	12.528
Gria4	10.4595	9.51567	9.94163	10.0862	9.82973	10.6731	10.6354	10.6499
Grin2a	7.88207	8.39849	7.98743	8.21986	8.36313	8.08162	7.90929	8.01145
Grin2b	11.1736	10.5758	10.3754	10.6282	10.4633	11.1852	11.0186	11.2285
Grm2	8.87706	8.29499	8.11671	8.42433	8.12167	8.96047	8.99562	9.11447
Grm3	9.85042	8.29499	8.34498	8.63934	8.16766	9.60842	9.67482	9.71624
Grn	8.78093	9.75767	9.8883	9.25504	9.66115	8.7112	8.87522	8.84044
Gsn	9.3614	8.73367	8.92603	8.95682	8.57419	9.05284	9.32252	9.20301
Gstm1	6.03408	5.07656	5.26045	5.1024	5.45871	5.86943	6.0024	6.17992
H2-T23	5.13841	7.27094	6.51099	6.0764	7.10404	4.71968	5.17232	4.99832
H2afx	9.75654	9.75333	9.51099	9.39571	9.47709	9.73788	9.87153	9.6974
Hat1	8.95532	8.25264	8.64087	8.24341	8.22315	9.012	8.88014	9.04591
Hcar2	2.29711	6.89968	7.45775	5.99548	6.74316	2.04161	3.0024	2.44812
Hdac1	8.17975	6.71597	7.66925	7.31741	7.35322	8.17501	8.17232	8.27012
Hdac2	10.8543	9.04501	9.524	9.42947	9.3103	10.8334	10.657	10.6302
Hdac4	8.12578	8.36481	7.97232	8.02975	8.17331	8.27427	8.20794	8.29898
Hdac6	8.74832	8.06961	8.26045	8.28373	8.01251	8.34904	8.49745	8.56261
Hdc	4.41259	6.46359	7.45775	5.24924	6.53086	4.52703	4.32432	4.28462
Hells	5.44007	5.58558	5.30936	5.42433	5.95467	5.47457	5.38091	5.70685
Hif1a	11.1628	11.8503	12.1059	11.5051	11.8888	11.1657	11.1986	11.1648
Hilpda	5.59479	6.83555	7.07489	6.0764	7.15059	5.9485	5.63466	5.72823
Hira	8.90197	8.93071	8.9455	9.00585	9.11289	8.87703	8.79681	8.92154
Hmgb1	11.1045	10.4178	10.8772	10.5453	10.7279	11.1034	10.9543	10.9994
Hmox1	5.49351	9.69127	10.0499	8.89867	10.3141	5.17911	5.53845	5.52341
Homer1	12.1255	11.4556	11.6119	11.0076	10.9122	12.0838	12.0044	11.9647
Hpgds	5.54504	5.50541	5.76002	4.54297	4.69687	5.112	5.10673	5.61804
Hprt	10.4273	9.79398	9.83292	9.89681	9.84926	10.3436	10.4478	10.4673
Hps4	6.39865	5.80239	5.98743	5.20193	5.81716	6.40618	6.32432	6.74929
Hrk	8.26674	7.74244	7.48993	7.84963	7.51316	8.13331	8.30252	8.20682
Hsd11b1	7.53233	7.45294	8.01718	8.12793	8.07417	7.67968	8.0024	8.07122
Hspb1	6.57013	10.3216	10.455	9.50936	10.872	6.7965	6.68047	6.81069
Hus1	7.41951	7.58558	7.14393	6.73799	7.49523	7.28192	7.36697	7.55365
Icam2	4.79961	5.62405	5.82873	4.8186	5.66516	4.67388	5.0024	5.06703
Ifi30	5.204	8.09722	8.23536	7.74625	8.26077	5.42012	5.35289	5.39565
Ifih1	6.052	7.51567	7.56234	6.77078	7.68901	5.4476	5.40839	5.85022
Ifitm2	7.22785	10.2965	10.5071	10.078	10.2407	7.32701	7.20403	7.21062
Ifitm3	7.90197	12.1096	12.2958	12.0285	12.1286	8.12482	8.12755	8.1165
Ifnar1	8.65173	9.04146	8.8619	8.93529	9.16766	8.65632	8.92364	8.93997
Ifnar2	7.31206	7.87597	8.08195	7.72131	8.09217	7.13753	7.25032	7.21819
Igf1r	7.92647	8.6799	8.04632	8.31741	8.64091	7.92913	7.90929	8.0158
Igf2r	7.3342	6.69805	7.10291	7.06323	7.2177	7.19541	7.29518	7.49251
Igsf10	4.9216	5.58558	5.76002	4.8186	5.34323	5.21153	5.26543	4.88869
Igsf6	3.03408	7.17054	7.58238	6.17769	7.51316	3.52703	3.48782	3.44812
Ikbkb	8.90197	7.79398	8.15066	7.68736	8.0062	8.97471	8.82257	8.87199
Ikbke	3.41259	6.6799	7.14393	5.61697	6.85981	3.04161	3.68047	3.22573
Ikbkg	7.65466	7.39849	7.28511	7.21391	7.41171	7.5962	7.61711	7.80064
Il10rb	6.96008	7.42052	7.59229	6.88001	7.60793	6.77496	6.74656	6.82067
Il15ra	4.9216	6.76844	6.28511	5.84963	6.28183	4.30464	5.0024	5.13262
Il1a	4.356	10.5795	11.0933	8.95325	10.2191	3.62657	2.48782	2.81069
Il1b	3.71215	9.78126	10.3317	7.98853	9.45871	3.42012	1.68047	3.1002
Il1r1	6.052	8.30686	8.15066	7.22578	8.33318	5.86943	5.88992	5.88869
Il1r2	3.03408	6.97604	8.24167	7.02296	7.16199	3.04161	1.68047	3.1002
Il1rap	8.57633	8.38735	8.25422	8.00929	8.44009	8.0143	8.33868	8.23695
Il1rn	2.71215	8.22787	8.92994	6.56183	8.07417	-0.28032	3.1399	1.96269
Il2rg	3.96008	6.6799	6.40247	5.24924	6.17331	3.8896	3.85039	4.22573
Il6ra	5.0697	7.64291	7.40247	6.54297	7.69687	4.57766	5.32432	5.39565
Inpp5d	4.23571	5.58558	5.89432	5.04993	5.75827	4.52703	4.0024	4.49875
Iqsec1	11.2377	10.8839	11.1523	11.0641	11.0429	10.8477	11.0419	10.9789
Irak1	7.00677	6.89968	6.94163	6.8649	7.04367	7.0143	6.93786	6.81069
Irak2	7.31206	8.64291	8.43589	7.8875	8.27659	7.54623	7.08135	7.41555
Irak3	4.41259	8.13767	8.13718	7.11522	7.88067	3.8896	4.26543	3.64076
Irak4	5.23571	4.96109	5.53175	4.75447	5.03129	5.52703	4.07279	5.22573
Irf1	6.68943	10.286	10.4221	9.82447	10.1591	6.37789	6.68047	6.53558
Irf2	8.86443	7.66152	8.22265	7.7869	8.03129	8.62055	8.62591	8.73088
Irf3	7.91182	5.13101	6.46856	5.5045	6.03129	7.76407	7.65201	7.75971
Irf7	4.46704	6.6799	7.20982	6.63489	7.0802	3.80714	4.85039	4.3412
Irf8	4.71215	5.33032	5.98743	4.68736	5.92819	4.17911	4.0024	4.39565
Islr2	8.91916	9.91722	9.45504	9.57117	9.99508	8.97471	8.802	8.81818
Itga6	7.23571	7.54605	6.95706	6.98154	7.63274	6.93885	7.07279	7.21062
Itga7	5.75654	7.64291	6.91026	6.77078	7.33318	5.62657	5.88992	6.64076
Itgam	5.03408	7.67074	8.26045	6.5045	7.74316	5.00508	5.32432	5.42212
Itgav	8.19193	8.47941	8.24167	8.26083	8.46793	8.66805	8.49425	8.70954
Itgb5	8.26289	7.17054	8.11671	7.62596	7.68901	8.20752	8.11092	8.26647
Jag1	5.49351	6.52587	6.6504	5.46497	5.66516	5.21153	5.1399	5.47365
Jam2	8.37748	7.44221	7.69709	7.79489	8.0802	8.47122	8.23121	8.39231
Jarid2	8.41605	8.74244	9.20337	8.67875	8.53525	8.54305	8.51652	8.52951
Jun	9.37571	10.8222	10.6728	10.2936	9.88755	9.5141	9.17032	9.3464
Kat2a	9.66634	9.45561	9.04993	9.36651	9.30001	9.73091	9.92126	9.88988
Kat2b	8.13	7.85186	8.33911	8.05659	8.29225	7.95808	8.30252	8.12054
Kcnd1	5.99755	6.52587	5.89432	5.99548	6.36313	5.80714	5.96587	5.68516
Kcnj10	9.63844	9.00912	9.01718	8.81074	8.90462	9.43049	9.67765	9.73748
Kcnk13	4.99755	5.37612	5.44686	4.54297	5.03129	4.67388	4.63466	5.19535
Kdm1a	9.89826	9.22475	9.37975	9.35303	9.32051	9.8269	9.80846	9.85872
Kdm1b	6.94097	5.28301	5.68787	5.54297	5.38276	6.4476	6.61121	6.61804
Kdm2a	9.59173	9.36196	9.37688	9.40357	9.34072	9.49117	9.57377	9.57446
[truncated: 342 more rows]

[truncated: 1 more sheets: Sheet1]
