# Supplementary material for: Characterization of an isogenic bimA mutant in the ATS2021 strain of Burkholderia pseudomallei
Source: Infect Immun. 2026 Jun 18;94(7):e00727-25. doi: 10.1128/iai.00727-25 (PMC13367048; doi:10.1128/iai.00727-25)
Supplement: Table S6 — bimABp mutant ATS2021 attributes and normalized counts. [file iai.00727-25-s0005.xlsx]

## Sheet: BimA_Day 1_sampleAttributes
Table S6. bimABp mutant ATS2021 Attributes and normalized counts: Metadata attributes and normalized NanoString counts separated by day and dose exposure to ATS2021 mutant B. pseudomallei (bimABp).
Sample Name	Description	Laboratory Identifier	Calibration Sample	Input Control	Animal ID_DSD ID	Study Day	Dose
20240905_30102944800325-01_Sample08_08.RCC	Default Run	8	No	No	3	1	100
20240905_30102944800325-01_Sample09_09.RCC	Default Run	9	No	No	6	1	1000
20240912_30102961120825-01_Sample01_01.RCC	Default Run	1	No	No	5	1	1000
20240913_30102961050825-01_Sample11_11.RCC	Default Run	11	No	No	7	1	1000
20240913_30102962620825-01_Sample08_08.RCC	Default Run	8	No	No	9	1	10000
20240913_30102962620825-01_Sample11_11.RCC	Default Run	11	No	No	12	1	10000
20240917_30102961040825-01_Sample01_01.RCC	Default Run	1	No	No	2	1	100
20240917_30102961040825-01_Sample09_09.RCC	Default Run	9	No	No	8	1	1000
20240917_30102961070825-01_Sample03_03.RCC	Default Run	3	No	No	1	1	100
20240924_30102961060825-01_Sample02_02.RCC	Default Run	2	No	No	11	1	10000
20240904_30102941480325-01_Sample01_01.RCC	Default Run	1	No	No	114	CTRL	CTRL
20240904_30102941480325-01_Sample04_04.RCC	Default Run	4	No	No	4	1	100
20240904_30102941480325-01_Sample07_07.RCC	Default Run	7	No	No	113	CTRL	CTRL
20240904_30102941480325-01_Sample10_10.RCC	Default Run	10	No	No	10	1	10000
20240905_30102944800325-01_Sample02_02.RCC	Default Run	2	No	No	116	CTRL	CTRL
20240905_30102944800325-01_Sample04_04.RCC	Default Run	4	No	No	116	CTRL	CTRL

## Sheet: BimA_Day 1_normalizedCounts
Symbol	20240905_30102944800325-01_Sample08_08.RCC	20240905_30102944800325-01_Sample09_09.RCC	20240912_30102961120825-01_Sample01_01.RCC	20240913_30102961050825-01_Sample11_11.RCC	20240913_30102962620825-01_Sample08_08.RCC	20240913_30102962620825-01_Sample11_11.RCC	20240917_30102961040825-01_Sample01_01.RCC	20240917_30102961040825-01_Sample09_09.RCC	20240917_30102961070825-01_Sample03_03.RCC	20240924_30102961060825-01_Sample02_02.RCC	20240904_30102941480325-01_Sample01_01.RCC	20240904_30102941480325-01_Sample04_04.RCC	20240904_30102941480325-01_Sample07_07.RCC	20240904_30102941480325-01_Sample10_10.RCC	20240905_30102944800325-01_Sample02_02.RCC	20240905_30102944800325-01_Sample04_04.RCC
AI464131	5.5721	6.49098	6.25551	6.86559	6.41803	6.51795	6.14084	6.21735	6.32521	5.76083	6.0993	6.44856	6.59817	6.21788	6.29404	6.22113
Abcc8	5.31934	5.71893	5.16531	5.85033	4.98507	4.93299	5.47342	5.78767	4.86578	5.05629	5.14934	4.83385	5.97573	5.06764	5.34849	5.47489
Abl1	8.27254	8.04971	7.78097	8.30696	7.64803	7.71196	7.58563	7.89406	7.59914	8.00184	7.89448	7.85065	7.82056	8.08077	7.85099	8.00853
Adamts16	4.51964	4.28153	4.29858	4.61766	4.16564	4.38045	4.70789	4.63239	3.71378	4.54933	4.77737	4.69183	4.31276	3.95801	4.91553	4.64998
Ago4	5.28831	5.31127	5.42057	5.20263	4.98507	4.99712	5.02981	5.17296	5.58825	4.54933	5.27487	5.11925	5.31276	4.91954	5.05303	5.35358
Agt	6.9742	6.8155	6.71891	7.48556	7.07818	7.46224	7.23145	6.85946	6.56622	6.43068	6.48432	6.78804	7.37166	6.58045	6.86973	6.72036
Ak1	10.8608	10.9266	10.6194	10.7572	10.5899	10.7024	10.5306	10.7831	10.6207	10.8703	11.0768	11.0298	11.0039	11.0076	11.0308	10.9322
Akt1	10.0697	9.98197	10.1898	10.2485	10.1443	10.1442	10.3618	10.0556	10.2198	10.2901	9.97068	9.80826	9.99342	10.0819	9.87089	9.91515
Akt2	7.75343	8.24346	7.91848	8.35102	7.52939	7.60284	7.91734	7.88721	7.80124	8.07619	8.10353	7.87277	8.25136	8.24924	8.1093	8.15732
Aldh1l1	8.13979	8.31861	8.15949	8.14123	8.48332	8.51795	8.11388	8.15595	8.11371	8.38886	8.16564	8.10997	8.28239	8.24536	7.90649	7.9883
Ambra1	9.63357	9.78403	9.59698	9.76538	9.76992	9.68057	9.63151	9.70044	9.45074	9.65234	9.74519	9.71496	9.78037	9.77348	9.69689	9.74349
Amigo2	7.29613	7.08027	7.12998	7.52455	7.46188	7.66338	7.28077	7.30224	7.29874	7.53022	7.47781	7.49918	7.37166	7.56806	7.24465	7.01255
Anapc15	8.34595	8.36545	8.23349	8.14749	7.97904	8.11742	8.23145	7.97386	8.35121	8.15938	8.2368	8.01872	7.98047	8.10669	8.2836	8.33447
Anxa1	5.37946	5.82585	5.73468	5.75517	6.03237	4.64348	5.24394	5.26042	5.00329	4.69372	5.44479	5.56177	5.15407	5.26467	4.98592	5.10565
Apc	11.2745	11.2564	11.2732	11.3997	11.439	11.4095	11.1796	11.1286	11.0317	11.5102	11.1125	11.0113	11.2321	11.3146	11.1691	11.3689
Apex1	8.46865	8.24346	8.67872	8.55312	8.72203	8.88719	8.53062	8.35287	8.80124	8.26718	8.16158	8.23899	8.27855	8.29128	8.37496	8.18603
Apoe	10.752	10.8064	10.9785	11.2426	11.049	11.1165	11.1957	10.917	11.1723	10.3499	10.846	11.0794	11.4722	10.438	10.9195	10.7704
Arc	9.78016	8.35477	8.39103	8.93959	8.0838	8.38045	9.08292	9.35536	10.2443	8.72346	9.70532	10.0901	9.50423	8.69022	9.84272	10.081
Arhgap24	6.78712	6.78403	6.81103	7.0372	6.79242	6.99712	7.04417	6.66481	6.63132	6.60518	6.72333	6.27679	6.79389	6.51744	6.51247	6.64998
Arid1a	9.17202	9.26071	9.06287	9.23532	8.94236	8.99712	8.94438	9.06474	9.0437	9.10875	9.21738	9.22831	9.32585	9.22775	9.26426	9.25878
Asb2	5.01268	4.82585	4.91156	4.75517	4.72203	5.05852	3.84539	4.63239	4.71378	5.10875	4.44479	4.4777	4.48269	4.75448	4.80306	4.73015
Ash2l	9.02449	9.08243	9.10896	9.07381	9.00891	9.04342	9.01167	9.01216	8.93617	9.13429	9.14112	8.96827	9.13294	9.01614	9.18419	9.06951
Asph	10.896	11.1296	11.066	11.3139	10.9616	11.0753	11.1408	11.2119	10.877	11.203	10.9988	10.9273	11.1733	11.0835	11.0225	10.8482
Atf3	4.62273	3.94449	3.67055	3.75517	4.83306	3.79549	3.55588	3.98032	4.12882	4.00184	3.93783	4.41881	3.63469	4.16951	3.40096	4.04425
Atg14	8.3308	8.2162	8.40587	8.3181	8.39559	8.4043	8.34596	8.43506	8.26495	8.47632	8.24449	8.35348	8.36443	8.38956	8.2801	8.27558
Atg3	10.2015	10.2406	10.0249	10.1207	9.82133	9.90819	9.9482	10.0541	9.87701	9.93802	10.2017	10.1546	10.1944	10.0309	10.1366	10.128
Atg5	9.41041	9.43634	9.38604	9.40687	9.45539	9.31905	9.23771	9.23095	9.0946	9.29575	9.36056	9.38652	9.40199	9.41572	9.40257	9.35041
Atg7	7.62893	7.77871	7.69493	7.80353	7.79242	7.82229	7.71687	7.52169	7.49805	7.73603	7.77205	7.67305	7.69358	7.76537	7.80792	7.77336
Atg9a	9.95827	10.1426	10.13	10.0589	9.95008	9.92889	9.94246	9.98674	9.95748	10.0828	10.1808	10.0746	10.2785	10.1634	10.1172	10.1225
Atm	6.99357	7.20436	6.82583	6.99618	6.88553	6.75896	6.59541	6.95432	6.82926	6.94525	7.30461	6.67934	7.26696	6.96747	7.25894	7.09812
Atp6v0e	7.26459	7.29648	7.00553	7.27302	7.16564	7.22845	6.86169	7.13875	6.73368	7.32377	7.40415	7.10063	7.64069	7.45828	7.52434	7.39721
Atp6v1a	12.376	12.2839	12.2314	12.194	12.255	12.3187	12.2571	12.1089	12.2056	12.2247	12.2483	12.0927	12.2061	12.1685	12.3336	12.2909
Atr	6.15707	6.15599	6.16531	6.17838	6.36358	6.174	6.0864	6.17296	5.58825	6.05629	6.01183	5.6412	6.53516	5.81861	6.16346	6.26216
Axl	6.50622	6.45145	6.40094	6.70513	6.05545	6.33154	6.45205	6.36279	6.09844	6.43068	6.71227	6.60203	6.97573	6.39658	6.69163	6.55412
B3gnt5	4.08668	5.57921	4.91156	5.65329	5.36358	5.38045	6.19331	5.59923	2.12882	5.62333	4.81919	4.35741	5.31276	4.99549	4.91553	4.91301
Bad	8.82544	9.01624	8.84774	9.0934	9.05831	9.17053	9.08292	8.94775	8.98265	9.02591	8.9914	8.81969	8.83109	8.93167	8.776	8.85608
Bag3	6.01268	6.28153	6.0691	6.56252	5.63276	5.89982	6.0864	6.1037	5.29874	5.51085	5.71227	5.66674	6.38601	6.04993	5.80306	5.76862
Bag4	9.17202	9.40392	9.1998	9.08364	9.2126	9.29693	9.04417	9.14163	9.30208	9.27581	9.57865	9.46138	9.43861	9.47827	9.48539	9.44995
Bak1	7.37946	7.6273	7.24454	7.56252	7.05545	7.24174	7.05838	7.17296	7.06742	7.24391	7.54789	7.43376	7.4143	7.34671	7.53024	7.45733
Bard1	5.2566	4.90602	4.73468	5.29574	4.83306	4.86588	5.02981	4.26042	4.71378	4.47132	4.85983	4.08177	5.0132	4.51744	4.40096	4.73015
Bax	7.00315	7.38306	7.29858	7.27302	7.29734	7.05852	7.01531	7.0556	7.28532	7.22026	7.32653	7.4777	7.43516	7.14471	7.20831	7.03639
Bbc3	6.45125	6.65076	6.71891	6.59952	6.89835	6.74035	6.34015	6.47674	6.24429	6.74434	6.27487	6.60203	6.31276	6.38251	6.45158	6.30205
Bcas1	8.96932	8.99348	8.91502	9.19962	8.84966	8.94929	8.92512	8.90428	8.54948	8.36209	8.82433	8.53081	9.55117	8.26083	8.90422	8.91944
Bcl10	8.6071	8.49746	8.88707	8.59036	8.85953	8.78644	8.77827	8.79135	8.83847	8.54457	8.71227	8.78804	8.6849	8.37897	8.75851	8.61872
Bcl2	6.55916	6.38306	6.31964	6.59952	5.98507	5.93299	6.38596	6.07985	6.37674	6.45115	6.34812	6.08177	6.49599	6.46497	6.26603	6.1789
Bcl2a1a	3.46519	4.397	4.11801	5.29574	5.20746	5.47356	4.38596	4.17296	4.45074	5.25559	4.6441	4.53429	5.08535	5.59273	4.84153	5.30205
Bcl2l1	9.86015	9.95513	9.83683	9.94319	9.98807	9.98135	9.68058	9.77844	9.58551	9.92345	9.96952	9.89589	10.0293	10.1664	9.96756	9.88154
Bcl2l11	5.15707	5.05411	4.67055	4.8807	5.43573	5.51795	5.14084	5.53051	5.18771	5.20829	5.39034	5.11925	5.18723	5.32479	5.23746	4.94696
Bcl2l2	10.2354	10.4431	10.0769	10.1615	9.75413	9.76588	9.72358	10.1081	9.86353	9.95961	10.5502	10.4486	10.5834	10.4088	10.4808	10.398
Bdnf	7.19938	7.52311	7.71096	7.52455	6.72203	6.60284	7.2686	7.34289	7.81998	6.76083	7.32653	7.44118	7.32771	6.49144	7.47625	7.61345
Becn1	11.1778	11.1667	11.1322	11.0991	11.0782	11.0984	11.0298	11.0518	11.2136	11.0901	11.1992	11.2272	11.1888	11.1818	11.3091	11.1847
Bid	6.96442	7.25115	6.93904	6.59952	7.02069	7.08827	6.40832	6.81682	6.56622	7.00184	6.99369	7.13763	6.97573	7.17769	7.3147	7.05207
Bin1	10.8634	10.8038	10.5576	10.7796	10.5407	10.646	10.5178	10.4641	10.3448	10.5458	10.6693	10.5291	10.682	10.5681	10.7766	10.6299
Birc2	8.59447	8.79985	8.70697	8.87316	8.78553	8.77734	8.89375	8.57384	8.37674	8.69372	8.77205	8.52733	8.74182	8.86237	8.68372	8.62398
Birc3	4.08668	4.34042	4.91156	5.29574	5.69288	5.11742	4.47342	4.34289	5.00329	4.94525	4.6899	4.22616	4.42824	5.16951	4.50049	4.52069
Birc5	4.46519	4.78403	4.11801	4.20263	3.77861	4.28091	4.38596	3.98032	4.35121	3.88636	4.33376	4.58873	4.04973	3.88001	4.23746	4.37867
Blm	5.67164	5.86649	5.38104	5.96816	5.88553	5.89982	5.81222	5.56528	5.35121	5.72766	6.30461	5.89994	6.34251	6.36829	6.08546	5.71052
Blnk	6.2566	6.46475	6.0691	5.93959	6.22792	6.14598	5.97092	5.63239	5.75331	6.54933	6.7343	6.35741	6.59817	6.33944	6.77351	6.71052
Bmi1	7.58493	7.85138	7.75028	7.57186	7.40909	7.88295	7.72581	7.36279	7.71378	7.74434	7.75599	7.62826	7.91763	7.48487	7.90649	7.81531
Bnip3	11.1973	11.1929	11.3494	11.1898	11.4478	11.5457	11.2981	11.2194	11.4893	11.3628	11.2041	11.1614	11.0299	11.13	11.2384	11.1349
Bnip3l	10.8105	10.8696	10.7989	10.7387	10.6299	10.6976	10.7011	10.6985	10.8223	10.7319	10.9561	10.8597	10.8357	10.7681	10.9681	10.8583
Bok	8.00315	7.6332	7.68685	7.91045	7.81964	7.83988	7.39718	7.2919	7.6936	8.07619	8.06059	8.06747	7.82056	8.16951	7.79817	7.73986
Bola2	10.8752	10.7946	10.5	10.5892	10.2852	10.4073	10.4235	10.5781	10.4158	10.6075	10.6375	10.582	10.6813	10.6773	10.7363	10.5962
Braf	10.4283	10.482	10.5927	10.4186	10.4478	10.6003	10.4945	10.4824	10.4552	10.4688	10.5456	10.5352	10.4608	10.4243	10.4304	10.348
Brd2	10.4005	10.4664	10.3823	10.4819	10.1416	10.174	10.2299	10.231	10.2836	10.2307	10.551	10.4894	10.481	10.4088	10.528	10.5172
Brd3	8.96932	9.01171	8.88354	9.06723	8.88553	8.98135	8.85356	8.81682	8.81532	8.91978	9.03863	8.93188	8.84154	8.97921	8.97298	9.0772
Brd4	9.81732	9.92298	9.57962	9.8807	9.50654	9.5899	9.41662	9.70434	9.34152	9.7751	9.96719	9.87414	9.94818	9.88126	9.8674	9.93538
C1qa	6.64739	7.01849	7.36087	7.32916	7.57802	7.38045	7.01531	7.19533	7.11371	7.04287	7.2368	6.84507	7.65261	7.03201	7.5536	7.5375
C1qb	7.64127	7.8155	7.81103	8.15992	8.34496	8.15304	7.66208	7.89406	7.77267	8.04959	7.92831	7.79385	8.60124	8.21391	8.37496	8.33126
C1qc	7.05015	7.33319	7.08148	7.40426	7.49603	7.65347	7.18037	7.30224	7.36403	7.13429	7.34812	7.09123	8.10284	7.25698	7.84153	7.83358
C3	4.28831	4.60345	3.79608	4.75517	4.16564	3.28091	3.84539	3.34289	2.12882	3.47132	3.6899	3.74074	4.31276	3.88001	3.98592	3.10565
C3ar1	5.1223	4.94449	4.38104	4.68805	4.07818	4.64348	4.55588	4.63239	5.00329	4.20829	5.08222	4.58873	5.25136	4.51744	4.98592	4.94696
C4a	6.73053	6.59138	6.84047	7.0771	6.88553	6.60284	6.55588	6.75792	6.37674	6.72766	6.86981	6.52035	6.78308	7.0047	6.47625	6.34087
C5ar1	4.80914	5.01849	4.45905	5.10309	5.4001	5.47356	4.77827	5.07985	4.45074	5.25559	4.5968	4.41881	4.04973	5.438	3.91553	4.64998
Cables1	7.68956	7.93497	8.0249	8.13494	8.23299	8.41607	7.761	7.91443	8.26495	8.48627	8.06928	8.31363	8.22765	8.18986	8.09743	8.28888
Calr	11.8529	11.977	11.8427	11.7304	11.574	11.6028	11.7084	11.8889	11.6582	11.1817	11.9097	11.804	12.0859	11.4691	11.7782	11.9801
Camk4	10.7058	11.1914	10.8577	11.0074	10.5253	10.7624	10.7101	10.8141	10.5634	11.0174	11.1308	10.7173	11.0919	11.0337	11.1558	11.0324
Casp1	5.51964	5.15599	4.85497	4.99618	5.2481	4.79549	5.24394	4.69652	5.18771	5.72766	4.85983	5.78804	5.53516	5.26467	5.14819	5.89573
Casp2	6.93467	6.60345	6.63738	7.20263	7.12257	6.99712	7.04417	7.03094	7.08301	7.04287	7.02082	6.58873	6.94697	6.84963	6.92452	6.83358
Casp3	7.77037	7.71337	7.66233	7.92509	7.81964	7.85726	7.57578	7.68866	7.58825	7.769	7.78794	7.73471	7.82056	7.99085	7.72803	7.64481
Casp6	5.2566	5.18842	5.67055	5.46566	5.20746	5.99712	5.0864	5.21735	4.93617	5.3014	5.08222	4.96313	5.61044	5.16951	5.32152	5.64998
Casp7	5.9742	5.84631	6.16531	5.722	6.00891	5.64348	5.47342	5.84539	5.90141	5.54933	6.22906	6.15577	6.15407	5.95801	5.879	6.07528
Casp8	4.62273	4.28153	5.21112	5.10309	4.93616	4.86588	4.63388	5.17296	4.54385	4.88636	4.93783	4.58873	4.85708	4.75448	4.80306	4.76862
Casp9	7.49946	7.60345	7.21112	7.73868	7.15499	7.31905	7.30482	7.30224	7.28532	7.5398	7.60877	7.49918	7.61654	7.8342	7.55939	7.28224
Cass4	4.08668	4.28153	3.91156	3.10309	3.07818	3.05852	3.19331	3.34289	4.00329	2.3014	4.44479	3.6412	3.97573	3.61697	3.98592	4.27558
Ccl2	4.28831	4.397	4.96601	4.20263	4.66314	4.38045	1.38596	4.49489	2.54385	4.38886	3.49726	3.6412	4.12012	4.23365	4.05303	3.84262
Ccng2	8.73629	8.82327	8.73075	8.60408	8.36358	8.45084	8.44124	8.63239	8.53821	8.698	8.80365	9.03106	8.84154	8.72689	9.05917	8.78513
Ccni	10.8302	11.0151	10.8967	10.9178	10.8112	10.8267	10.8667	10.9017	10.8792	10.8141	10.9851	10.9861	10.9524	10.9005	10.9632	10.9119
Cd109	4.4086	4.78403	4.60344	4.29574	4.47049	4.47356	4.77827	4.07985	4.00329	4.00184	3.5968	4.15577	4.25136	3.71008	3.98592	3.91301
Cd14	3.93467	4.45145	5.49652	5.65329	5.12257	4.64348	4.0864	4.34289	4.24429	4.82496	3.39034	3.41881	3.42824	4.79755	3.76353	3.22113
Cd24a	7.24856	7.28902	7.08148	7.29574	7.1867	6.98135	7.12742	7.27099	6.97012	6.60518	6.88958	7.00377	7.28239	6.68736	7.24465	6.98012
Cd33	3.67164	3.69656	4.21112	3.29574	3.98507	4.28091	4.47342	2.98032	3.86578	3.62333	4.39034	3.92131	4.77219	3.88001	4.34849	3.98012
Cd3d	4.93467	4.60345	2.53305	3.75517	2.88553	3.64348	3.97092	1.75792	0.543854	3.47132	2.27487	2.83385	2.04973	3.16951	4.34849	4.94696
Cd47	10.7131	10.8431	10.6184	10.6389	10.4907	10.5152	10.4588	10.5621	10.372	10.6143	10.685	10.6556	10.8584	10.8107	10.7673	10.7356
Cd6	3.93467	4.397	3.79608	4.20263	4.07818	3.64348	3.70789	4.42089	3.86578	4.54933	4.54789	4.35741	4.7278	4.23365	3.76353	4.56509
Cd68	5.89403	6.22012	5.96601	6.05062	5.7506	5.64348	5.67136	5.81682	5.93617	5.76083	6.22906	6.38844	6.45572	6.13635	6.57088	6.1789
Cd70	3.5721	4.65076	4.01847	4.10309	3.66314	3.79549	5.02981	4.63239	3.35121	3.76083	4.39034	3.41881	4.63469	3.71008	4.23746	3.91301
Cd74	5.80914	6.1723	6.04401	5.99618	6.22792	5.33154	5.34015	6.17296	5.75331	5.5868	5.66718	6.00377	5.53516	5.71008	5.638	5.60816
Cd83	8.36094	8.29275	8.53305	8.76741	8.61733	8.53965	8.21885	8.35287	8.3704	8.24391	8.31196	8.12387	8.50259	8.39308	8.14435	8.12802
Cd84	4.28831	4.22012	4.29858	4.61766	3.98507	3.47356	3.84539	3.49489	3.86578	4.69372	3.49726	4.15577	4.85708	4.16951	4.84153	4.64998
Cd86	4.34971	4.34042	4.21112	4.10309	3.77861	4.38045	4.0864	3.8734	4.54385	4.10875	4.27487	4.15577	4.12012	4.23365	4.50049	4.84262
Cdc25a	7.02214	6.99118	7.00553	7.22647	7.40909	7.51795	7.78684	7.37263	7.32521	6.84056	7.34096	7.34955	7.36443	7.05881	6.88822	6.96364
Cdc7	6.1223	6.55454	6.40094	6.59952	6.22792	6.11742	6.0864	6.83117	5.97012	6.20829	6.22906	5.96313	6.34251	6.49144	6.38802	6.59751
Cdk20	6.9145	6.96335	6.70297	6.86559	7.04396	7.04342	6.84539	6.91443	6.58825	6.9879	7.06494	6.92131	6.7278	7.03201	6.95992	6.56509
Cdkn1a	7.80914	7.93974	7.91156	8.14123	9.75941	9.39242	7.91734	7.70434	8.37674	9.47882	8.07792	8.23473	8.23163	9.2685	8.28709	8.51505
Cdkn1c	6.58493	6.77338	6.36087	6.70513	6.50444	6.30645	6.47342	6.26042	6.27177	6.27868	6.13285	6.30958	6.25136	6.62895	6.47625	6.27558
Cflar	6.79817	6.82585	6.93904	6.8807	6.96082	7.174	7.01531	6.88721	6.58825	7.14689	6.81919	6.86727	6.95662	7.25698	6.75347	6.93008
Chek1	4.89403	4.22012	4.11801	4.8807	4.93616	4.05852	4.38596	4.75792	4.00329	4.76083	5.01183	4.29328	4.42824	5.1024	4.638	4.16455
Chek2	4.08668	3.94449	4.29858	4.54366	3.53761	3.79549	4.19331	4.07985	4.24429	3.62333	4.27487	2.41881	4.48269	4.46497	4.05303	4.22113
Chn2	9.3365	10.3592	10.187	10.7189	10.6328	10.6659	10.984	10.8303	9.67314	10.8347	10.1777	9.93713	10.3517	10.2628	9.97298	9.81301
Chst8	6.71894	6.69656	6.60344	6.8807	6.57003	6.93299	6.86169	6.58235	6.35121	6.25559	6.77737	6.74074	6.78308	6.51744	6.83201	6.09055
Chuk	8.6071	8.65946	8.63318	9.22351	9.13617	8.90819	8.91343	8.84185	8.626	8.79325	8.67859	8.60863	8.94697	8.62297	8.77351	8.81301
Cidea	5.85221	6.08888	6.23349	6.34013	6.60174	6.83111	6.59541	6.23905	6.52113	6.27868	5.7343	5.89994	6.31276	5.89991	5.86039	5.54306
Cideb	5.5721	5.05411	4.91156	5.24993	4.83306	4.99712	5.19331	5.07985	5.18771	5.62333	4.93783	4.69183	5.53516	5.32479	4.50049	5.49797
Cks1b	6.1046	6.23572	6.16531	5.85033	5.12257	5.56102	6.05838	5.98032	5.63132	5.65895	6.0993	5.87824	5.89773	6.06764	5.95115	5.91301
Cldn5	7.26459	7.27399	7.2664	7.57186	6.48757	6.79549	7.2686	7.23905	7.64189	6.00184	7.76672	7.49918	8.54798	6.15303	7.65969	7.7006
Clic4	8.90174	9.29462	9.01525	9.46566	9.25559	9.01659	8.96339	8.99314	8.90141	8.91978	9.20954	9.11462	9.40904	9.17973	9.16536	9.21418
Cln3	6.55916	6.31127	6.36087	6.83489	6.41803	6.33154	6.55588	6.38241	6.40183	6.34579	6.1977	6.37301	6.7278	6.26467	6.26603	6.23494
Clstn1	11.1549	11.3002	11.332	11.2666	10.8976	11.2201	11.0144	10.9245	11.0762	10.9344	11.0639	11.1541	11.3151	11.0286	11.0397	11.0055
Cnn2	6.45125	6.63908	6.56867	6.63559	6.61733	6.3562	6.68974	6.28149	6.24429	5.91611	6.30461	6.50627	6.65854	5.99549	6.64889	6.50938
Cnp	13.1556	13.13	13.1357	13.4453	12.9633	13.0807	13.0262	12.9527	12.7003	12.5764	12.9076	12.6388	13.0597	12.5025	12.9441	12.9274
Cntnap2	9.60238	9.30943	9.33524	9.32088	9.0922	9.18781	9.17712	9.16165	9.16224	9.04959	9.1717	9.14219	9.48269	9.17973	9.30613	9.38178
Coa5	9.1179	9.3241	9.3634	9.13494	9.0838	9.30645	9.19331	9.33031	9.46569	9.30421	9.46798	9.3999	9.26308	9.18582	9.3147	9.22805
Col6a3	4.67164	4.45145	4.21112	4.93959	4.72203	3.79549	4.19331	4.75792	4.35121	4.20829	4.21347	4.29328	4.42824	4.95801	3.98592	4.22113
Cotl1	9.82139	9.67813	9.63108	9.78558	9.8061	9.91443	9.83923	9.62417	9.56899	9.79525	9.56489	9.4795	9.61044	9.76537	9.51396	9.50226
Cox5b	13.3065	13.2167	13.2302	13.2457	13.2403	13.2053	13.2815	13.211	13.1604	13.2257	13.1798	13.1659	13.1911	13.2218	13.1178	13.0808
Cp	5.99357	6.43803	6.63738	7.02366	7.13346	6.74035	5.97092	6.51281	5.40183	6.54933	6.27487	6.22616	6.76122	6.55557	6.16346	6.02849
Creb1	7.83621	8.04086	7.92536	8.02366	7.49603	7.9165	7.84539	7.94115	8.12128	8.04287	8.15751	8.00377	7.83633	7.98155	8.10536	8.11315
Crebbp	10.1322	10.1601	10.4685	10.4353	10.5149	10.507	10.4694	10.2631	10.4111	10.4473	10.2796	10.2056	10.2266	10.2149	10.1842	10.2124
Crem	6.84156	7.10595	6.43994	6.54366	6.2481	6.3562	6.89375	6.43975	6.86578	6.49122	6.95669	6.74074	6.76122	6.45155	6.879	7.12061
Crip1	7.16563	6.82585	7.22235	7.41468	7.00891	6.70238	7.01531	6.96738	6.97012	6.62333	7.08222	7.08177	7.44205	6.61697	7.12498	6.80609
Csf1	7.60395	7.59138	7.84047	7.77147	7.77166	7.77734	7.62436	7.70434	7.32521	7.31263	7.82433	7.55495	7.82056	7.45828	7.32831	7.39106
Csf1r	7.13979	7.19641	7.16531	7.54366	7.15499	7.22845	7.32847	7.13875	7.62067	7.01564	7.53539	7.38844	8.34251	7.16129	8.04069	8.01255
Csf3r	4.08668	3.69656	4.91156	4.3832	3.88553	3.28091	4.29285	4.34289	4.00329	4.00184	3.49726	3.83385	4.25136	4.03201	3.98592	4.80609
Csk	8.3868	8.15599	8.18266	8.45055	8.2126	8.30645	8.51524	8.27625	8.3704	8.22621	7.96137	8.12387	8.16659	7.99549	8.05713	8.16815
Ctsf	8.88628	8.96335	9.24179	9.27015	9.3728	9.35926	9.24394	9.10665	9.00738	8.68942	9.02082	8.86727	9.23758	8.6349	8.96211	8.79216
Ctss	6.39411	6.59138	6.42057	6.67078	6.66314	6.74035	6.72581	6.66481	6.56622	6.60518	7.06494	6.62826	7.5157	6.68736	7.32152	7.22805
Cx3cl1	9.59447	9.45479	9.37099	9.06723	8.66689	8.9614	8.93285	9.07383	9.22333	8.99837	9.47126	9.27056	9.54318	9.33396	9.60343	9.61213
Cx3cr1	7.06853	7.08888	7.39103	7.59036	6.41803	6.56102	6.86169	7.03094	7.41422	6.5868	7.53539	7.24324	7.91763	6.88999	7.87437	7.79682
Cycs	4.76475	4.78403	5.01847	5.42502	5.28763	5.28091	5.34015	5.07985	5.29874	5.10875	5.18176	5.58873	5.15407	5.03201	5.32152	5.1354
Cyp27a1	5.08668	5.01849	5.0691	5.54366	5.16564	5.11742	5.14084	5.34289	5.49805	5.20829	5.36233	5.26011	5.53516	4.91954	5.05303	5.24861
Cyp7b1	6.5721	6.82585	6.56867	6.67078	6.50444	6.47356	6.38596	6.58235	6.67314	6.43068	6.63242	6.76458	6.61044	6.61697	6.40096	6.32805
Dab2	5.22418	5.57921	5.42057	5.65329	5.36358	5.05852	5.19331	4.75792	5.06742	5.20829	5.39034	5.1914	5.25136	4.83937	5.23746	5.19312
Dapk1	9.3628	9.59743	9.7942	9.7157	10.1523	10.1792	9.57331	9.43506	9.9058	10.0991	9.61472	9.61028	9.55276	9.96275	9.55505	9.62267
Ddb2	6.28831	6.05411	6.29858	6.61766	6.53761	6.11742	6.31669	6.12716	6.15856	6.45115	5.91872	5.94237	6.38601	6.39658	6.01987	6.28888
Ddx58	5.69549	5.71893	5.76571	5.61766	5.28763	5.33154	5.19331	5.45836	4.86578	5.3014	5.62064	5.85621	5.77219	5.54297	5.76353	5.76862
Dicer1	8.08216	8.27776	8.69896	8.69234	8.75413	8.68301	8.51008	8.49939	8.53821	8.49122	8.26733	8.43004	8.42824	8.24536	8.41059	8.34406
Dlg1	10.0889	10.155	10.127	10.0556	9.78553	10.0108	9.86169	9.88204	9.87477	10.0696	10.0562	10.0901	10.0798	10.0884	10.212	10.1187
Dlg4	11.8578	11.8355	11.6649	11.7861	11.3865	11.539	11.6609	11.5792	11.763	11.6451	11.8137	11.7756	11.8334	11.7862	11.9343	11.9501
Dlx1	8.21183	7.54205	7.50574	7.94679	8.27785	7.83988	7.32847	7.1037	8.05165	8.29575	8.06059	8.33767	8.10284	8.21788	8.13276	8.22113
Dlx2	5.5721	5.31127	5.76571	5.58114	5.12257	5.79549	5.51524	5.30224	5.67314	6.13429	5.81919	6.3257	5.48269	5.71008	5.70213	5.87824
Dnmt1	7.27254	7.39005	7.16531	7.09015	7.20746	7.24174	7.25632	7.20638	7.14377	7.01564	7.03863	7.16476	7.17074	7.38251	7.17103	7.26889
Dnmt3a	7.39411	7.65656	7.36087	8.11592	7.39106	7.34392	7.28077	7.43975	7.6936	7.60518	7.6729	7.6412	7.52222	7.6349	7.72803	7.90871
Dock1	7.95951	7.71893	7.58616	7.80353	7.3261	7.42776	7.55588	7.68076	7.14377	7.37821	7.79319	7.60203	7.89271	7.56183	7.71254	7.72526
Dock2	4.67164	3.78403	3.91156	4.68805	3.88553	4.174	4.47342	4.69652	4.54385	4.10875	4.6899	3.41881	4.31276	4.71008	4.05303	4.42758
Dot1l	6.64739	7.00034	6.67055	7.3181	6.43573	6.33154	6.51524	6.58235	5.93617	6.64125	6.72333	6.57531	7.03158	7.16951	6.879	6.73015
Dst	8.9145	9.31678	9.21112	9.47813	8.84305	9.01659	8.64334	8.83474	8.58825	9.14689	8.95669	8.77636	9.28813	9.06543	9.08144	8.99237
Dusp7	9.99236	10.0128	10.0846	9.99791	9.50024	9.82007	9.87781	9.8542	10.2836	9.97205	10.0107	10.1614	10.012	9.91098	10.0632	10.0354
E2f1	6.62273	6.67384	6.68685	6.63559	6.3261	6.74035	6.16732	6.36279	6.27177	6.87125	6.81919	6.4777	6.44205	6.54297	6.75347	6.46321
Eed	8.30778	8.37604	8.54203	8.35643	8.46619	8.45084	8.66208	8.54365	8.48049	8.2614	8.36938	8.54121	8.40376	8.42433	8.21565	8.43059
Eef2k	7.58493	7.47792	7.78097	8.14123	7.89835	8.22175	7.9482	7.71212	7.57728	7.90131	7.45146	7.67934	7.81526	7.91954	7.70213	7.40334
Egfr	5.22418	5.47792	5.63738	5.54366	4.77861	5.68301	5.14084	5.03094	5.00329	5.10875	5.39034	5.1914	5.93725	5.66428	5.57088	5.27558
Egr1	12.3824	11.4556	11.2745	11.6621	10.579	10.7474	11.6592	11.8669	12.5431	11.0225	12.2421	12.6201	12.0626	10.9048	12.2737	12.3632
Ehmt2	10.6482	10.4589	10.5454	10.5753	10.3403	10.4307	10.3986	10.4572	10.6393	10.3782	10.6192	10.6872	10.6354	10.5158	10.6013	10.5901
Eif1	12.2425	12.2199	12.2576	12.215	12.188	12.2438	12.1897	12.2313	12.2534	12.2549	12.3344	12.3209	12.2299	12.2565	12.2532	12.2573
Emcn	5.28831	5.65076	5.16531	5.58114	5.36358	5.28091	4.84539	5.17296	5.18771	4.54933	5.33376	4.35741	5.75017	4.88001	5.32152	5.69062
Emp1	4.08668	4.15599	4.45905	4.46566	3.98507	3.28091	4.29285	4.17296	4.45074	4.20829	4.7343	3.74074	4.18723	4.35394	4.34849	4.22113
Enpp6	6.36466	6.35477	6.40094	6.17838	6.03237	6.08827	5.67136	5.78767	5.71378	4.38886	5.83965	5.3257	6.04973	5.23365	5.93345	5.99643
Entpd2	4.71894	4.78403	5.16531	4.68805	4.66314	4.64348	4.97092	4.17296	4.86578	3.62333	4.89936	4.78804	5.0132	4.51744	4.72289	4.64998
Eomes	6.69549	6.03641	5.49652	6.10309	6.50444	6.08827	6.36324	5.98032	6.06742	6.5868	6.65569	7.10063	6.63469	6.31	6.45158	6.73015
Ep300	9.06853	9.22794	8.76186	9.12228	8.52939	8.56102	8.90559	8.94445	8.80595	8.89386	9.08651	9.00877	9.15197	9.04324	9.16725	9.17533
Epg5	8.32699	8.27021	8.57306	8.73453	8.57802	8.73565	8.58563	8.25511	8.71878	8.5254	8.50689	8.09594	8.36805	8.29128	8.24465	8.16815
Erbb3	6.31934	6.34042	6.14186	6.52455	5.36358	5.72149	6.0864	5.95432	5.35121	5.05629	5.66718	5.66674	6.13719	5.06764	5.91553	5.74951
Ercc2	8.2566	8.18842	7.99248	8.37255	8.15499	8.22175	8.18037	8.28149	8.09844	8.23804	8.36233	8.26847	8.32771	8.39308	8.37496	8.35041
Esam	5.74203	5.88639	5.82583	6.0771	5.28763	5.22845	4.70789	5.59923	5.54385	5.05629	6.24449	5.83385	6.38601	5.79755	6.36179	6.23494
Ets2	9.05246	9.45978	9.44474	9.34013	9.60761	9.55571	9.23458	9.43035	9.38934	9.46127	9.30461	9.2517	9.12654	9.63192	9.24465	9.2194
Ezh1	7.40137	7.56693	7.82583	7.77955	7.55391	7.73095	7.81222	7.68866	7.68341	7.86364	7.70671	7.30958	7.76672	7.51098	7.43909	7.50938
Ezh2	7.11348	7.49746	7.09376	7.73868	7.77166	7.73095	7.90166	7.78029	7.40183	7.47132	7.61472	7.38844	7.65854	7.57427	7.50649	7.53192
F3	7.91957	8.43127	8.33524	8.68375	8.62121	8.74502	8.21251	8.18419	8.08301	8.44095	8.35879	8.26847	8.59817	8.69022	8.31128	8.34406
Fa2h	8.26459	8.50392	7.9046	8.53891	7.53761	7.96541	7.9482	8.09777	7.48637	7.20829	8.02082	7.84507	8.27083	7.39658	8.04069	7.98422
Fabp5	11.528	11.4515	11.0699	11.1784	10.7898	10.9237	10.9164	11.1638	11.0043	11.0251	11.2198	11.1319	11.1196	11.1242	11.3493	11.1386
Fadd	4.80914	4.22012	4.85497	4.10309	4.2481	4.38045	4.63388	4.69652	4.93617	4.3014	4.6899	4.78804	4.85708	4.88001	5.05303	4.98012
Fancc	6.47899	6.01849	6.27721	6.63559	6.28763	6.08827	6.40832	6.51281	6.40183	6.34579	6.31926	6.1914	6.28239	6.15303	6.14819	6.39106
Fancg	6.42296	6.397	6.53305	7.19055	6.67809	6.38045	6.47342	6.53051	6.56622	6.38886	6.75599	6.72866	6.7278	6.68736	6.65969	6.64998
Fbln5	5.37946	5.28153	5.56867	5.85033	5.03237	5.33154	5.14084	5.49489	5.18771	4.94525	5.62064	5.4777	5.83633	5.46497	5.57088	5.27558
Fcer1g	4.80914	5.12283	5.16531	5.8807	5.69288	5.05852	5.0864	5.12716	4.54385	4.76083	5.01183	5.08177	5.08535	5.23365	5.26603	5.27558
Fcgr1	4.51964	5.25115	4.96601	4.99618	4.88553	5.28091	4.38596	4.8734	4.24429	4.94525	4.93783	4.87824	5.50916	5.13635	5.26603	5.32805
Fcgr2b	4.93467	5.55454	6.21112	6.42502	6.76468	6.47356	4.84539	5.21735	4.86578	6.38886	5.27487	5.11925	5.45572	6.49144	5.40096	5.54306
Fcgr3	3.67164	4.45145	5.29858	5.46566	5.66314	5.79549	4.63388	4.26042	4.35121	5.10875	4.6899	4.4777	4.77219	5.41052	5.14819	4.69062
Fcrls	4.93467	5.47792	5.79608	5.54366	5.77861	5.89982	5.43035	5.98032	5.40183	5.65895	5.77737	4.92131	6.15407	5.79755	5.84153	6.09055
Fdxr	4.15707	4.22012	3.67055	4.46566	4.4001	4.05852	4.19331	3.34289	3.71378	4.10875	4.39034	4.53429	4.77219	4.1024	3.68107	4.60816
Fen1	6.88369	7.18038	7.0691	7.0372	6.73639	6.75896	6.81222	6.98032	7.01959	7.12158	7.13285	7.09123	7.14565	7.08512	7.12498	6.88701
Fgd2	3.93467	3.60345	3.38104	4.54366	3.07818	4.05852	4.47342	2.17296	4.24429	2.3014	4.01183	4.4777	4.48269	3.79755	4.50049	4.42758
Fgf13	11.0356	10.9563	10.8175	10.6805	10.566	10.7555	10.5332	10.7304	10.7606	10.7371	11.0219	11.0286	10.8718	10.9153	11.093	11.0195
Fgl2	4.22418	4.90602	4.73468	5.10309	4.83306	5.11742	4.97092	4.81682	5.12882	4.76083	5.36233	4.83385	4.48269	4.88001	4.68107	4.84262
Fkbp5	7.27254	7.06289	7.0691	7.23825	8.45755	8.38645	7.12742	7.01845	7.15856	8.61428	7.24449	7.47047	7.13719	8.73245	7.22296	7.14274
Flt1	4.62273	5.47792	5.01847	6.46566	5.36358	5.33154	5.67136	5.26042	5.40183	4.00184	5.30461	5.0433	5.81526	4.79755	5.01987	5.22113
Fos	9.50453	7.96335	8.24454	8.84648	7.81288	8.0358	8.99698	9.40898	9.93832	7.80919	9.54789	9.61521	9.45231	8.0275	9.47012	9.54306
Foxp3	4.51964	4.01849	3.21112	3.10309	4.07818	3.05852	4.90952	4.34289	4.35121	4.69372	3.6899	3.83385	2.89773	3.03201	4.29404	3.98012
Fscn1	11.5404	11.5191	11.5029	11.3719	11.0067	11.2801	11.2563	11.301	11.4265	11.2737	11.6397	11.5502	11.3989	11.411	11.5551	11.6269
Fyn	10.5329	10.5483	10.6141	10.5437	10.6318	10.6169	10.5559	10.5294	10.3799	10.5845	10.4981	10.4328	10.5327	10.47	10.5529	10.5284
Gadd45a	8.26459	8.01849	7.71096	7.75517	7.79242	7.61311	7.82059	8.01845	7.97848	7.77713	8.30093	8.36912	8.0721	7.62895	8.18979	7.93854
Gadd45g	6.9145	6.8155	7.0313	7.19055	6.99704	7.13177	6.21885	6.59923	6.6936	7.18404	7.0993	6.91066	7.12868	7.36829	6.97731	6.79682
Gal3st1	7.02214	7.39005	7.1769	7.53414	6.48757	6.9165	7.11388	7.01845	6.86578	6.5868	7.11617	6.95279	7.02242	6.67587	7.25894	7.02054
Gba	7.40137	7.39005	7.55985	7.27302	7.19712	7.3562	7.00067	7.31251	6.9868	6.82496	7.1977	7.4037	7.35716	6.91954	7.25894	7.19312
Gbp2	3.67164	4.82585	4.45905	4.68805	4.3261	3.28091	3.97092	4.17296	4.54385	4.20829	4.39034	4.41881	4.31276	4.61697	4.17857	4.10565
Gclc	8.98149	8.93018	9.20547	9.25574	9.28763	9.28734	9.28682	9.03405	9.13257	9.23214	8.94729	8.89994	8.98519	9.06764	8.94012	8.8892
Gdpd2	5.59764	5.69656	4.79608	5.34013	4.60174	5.33154	5.19331	5.26042	5.54385	4.82496	5.81919	5.11925	5.95662	5.32479	5.5478	5.40334
Gja1	10.0833	10.2521	10.083	10.5088	10.1307	10.1442	10.1673	10.1531	10.0713	9.81117	10.3632	10.3643	10.7633	10.0218	10.3249	10.0829
Gjb1	8.14413	8.20436	8.0691	8.43016	7.4001	7.49593	8.10706	8.08585	7.36403	7.08276	7.87478	7.60203	8.21564	7.08512	7.88362	7.75431
Gna15	4.46519	4.74096	4.11801	4.20263	3.77861	3.47356	3.70789	3.98032	4.63132	3.88636	4.6899	4.15577	4.7278	4.23365	4.95115	5.07528
Gpr34	5.9145	5.55454	5.3404	5.10309	3.88553	4.56102	6.16732	5.69652	6.35121	4.00184	6.41783	5.76458	6.73903	4.16951	6.71254	6.71052
Gpr62	7.28045	7.47792	7.22235	7.40426	6.64803	7.14598	7.07246	6.84539	6.75331	7.13429	7.30461	7.10063	7.50916	6.94849	7.17857	7.18603
Grap	4.85221	4.60345	4.21112	4.75517	4.47049	3.79549	4.70789	4.49489	4.79178	3.88636	4.49726	4.53429	5.18723	4.41052	5.29404	4.98012
Gria1	10.8227	10.8634	10.7288	10.7664	10.626	10.7309	10.6051	10.7589	10.5424	10.6097	10.839	10.836	11.0892	10.7066	10.8686	10.7828
Gria2	12.0011	11.9622	11.8295	11.9548	11.4147	11.4764	11.1909	11.4802	11.394	11.8493	12.0592	11.9362	12.1726	12.3067	11.9765	11.9441
Gria4	9.9284	10.2014	10.371	10.5834	10.4024	10.4058	10.6374	10.4745	10.0417	10.0546	10.0682	9.86313	10.309	9.86617	9.96211	9.98422
Grin2a	7.46519	7.56075	7.76571	7.58114	7.7148	8.08827	7.79535	7.68866	7.89258	7.51085	7.46469	7.30145	7.48935	7.47163	7.50049	7.48069
Grin2b	10.5494	10.7092	10.6321	10.6334	10.238	10.3439	9.9615	10.2789	10.3037	10.7402	10.782	10.5472	10.8428	10.9268	10.8433	10.7722
Grm2	8.65957	8.66523	8.92879	8.84648	8.50024	8.84425	8.32259	8.42089	8.56622	8.70228	8.49404	8.74074	8.6907	8.54929	8.52138	8.42156
Grm3	9.19938	9.37604	9.41813	9.22351	8.85953	9.00883	8.97841	8.99951	9.32849	9.04623	9.31744	9.28917	9.58734	9.01614	9.37496	9.30369
Grn	8.5721	8.75455	8.64157	8.64888	8.45321	8.55571	8.21885	8.39696	8.33827	8.36749	8.46469	8.52733	8.63769	8.47495	8.69951	8.64223
Gsn	9.29027	9.59441	9.21112	9.703	8.97904	9.10655	8.96716	9.14163	8.74353	8.39416	9.11407	8.9266	9.53032	8.57427	9.40417	9.28058
Gstm1	5.59764	5.74096	6.23349	6.20263	6.20746	6.11742	6.02981	5.69652	5.58825	6.13429	5.49726	5.50627	5.50916	6.03201	5.50049	5.71052
H2-T23	4.80914	4.94449	4.53305	5.24993	4.3261	4.72149	4.90952	4.49489	5.00329	4.38886	4.6899	4.53429	4.53516	4.71008	4.638	4.27558
H2afx	9.47038	9.5247	9.29593	9.16918	8.89196	9.14598	9.22201	9.26307	9.23385	9.1406	9.43137	9.50804	9.34435	9.32479	9.3945	9.42307
Hat1	8.50958	8.66235	8.29327	8.40426	8.34496	8.3562	8.47871	8.27625	8.18048	8.19622	8.4381	8.54465	8.48935	8.41744	8.47319	8.51505
Hdac1	8.14845	8.05851	8.11801	8.35643	8.2481	8.35008	8.25014	8.0556	8.20207	8.02932	8.06059	7.88913	8.13294	7.73799	8.01987	7.98422
Hdac2	10.3941	10.2778	10.3378	10.0934	10.2241	10.2953	10.3167	10.3328	10.2547	10.1992	10.2805	10.2695	10.1635	10.1787	10.2438	10.2562
Hdac4	8.05937	8.23184	7.48724	8.09664	7.64042	7.48479	7.52551	7.45836	7.57728	8.01564	7.82433	7.65403	7.84154	8.07641	7.99874	7.84712
Hdac6	8.24453	8.25115	8.14186	8.20263	8.06117	7.96541	7.81222	7.85244	7.79178	7.86364	8.22518	8.06266	8.14143	8.21788	8.12888	8.18958
Hdc	4.01268	4.15599	4.45905	3.8807	4.53761	5.05852	4.47342	4.75792	2.86578	4.10875	3.77737	3.74074	4.25136	3.79755	4.40096	4.56509
Hells	5.46519	4.28153	5.01847	4.8807	5.36358	5.28091	5.19331	5.81682	5.24429	5.38886	4.5968	4.83385	-0.272199	5.32479	4.91553	5.19312
Hif1a	10.8856	11.0202	11.0535	11.1784	11.1557	11.138	11.1632	11.1155	10.8692	11.0053	10.8592	10.8083	10.925	10.8035	10.8296	10.7555
Hilpda	5.64739	5.52945	5.76571	5.29574	5.43573	5.93299	5.63388	5.75792	5.49805	5.72766	5.54789	5.69183	4.89773	5.64082	5.34849	5.24861
Hira	8.3384	8.44476	8.43994	8.57651	8.52939	8.67813	8.55588	8.39696	8.58277	8.38886	8.48432	8.65721	8.37885	8.2988	8.42649	8.43358
Hmgb1	10.4893	10.5723	10.5251	10.3524	10.5065	10.5302	10.6244	10.5929	10.6654	10.5552	10.6383	10.6193	10.4625	10.4591	10.6305	10.5767
Hmox1	5.22418	5.08888	5.49652	5.15372	5.12257	5.47356	4.97092	5.30224	4.79178	5.38886	5.08222	4.74074	5.08535	5.03201	4.84153	5.01255
Homer1	11.163	11.2497	11.209	11.0966	10.7011	10.8289	11.1828	11.0371	11.4341	11.0327	11.5828	11.374	11.3811	10.9845	11.4461	11.5441
Hpgds	5.08668	4.08888	3.67055	4.8807	4.3261	3.64348	3.97092	4.69652	3.54385	4.3014	4.44479	4.35741	4.85708	4.46497	5.47625	4.69062
Hprt	10.4678	10.2645	9.98591	10.0787	9.88069	10.0127	9.91539	9.9245	9.93402	9.9879	10.2184	10.0286	10.0821	10.257	10.281	10.2185
Hps4	5.95457	6.13951	6.40094	6.58114	6.2481	6.20148	6.21885	6.34289	6.24429	6.34579	5.79843	5.6412	6.12012	6.38251	6.30785	5.93008
Hrk	7.6165	7.80509	7.69493	7.59952	7.81964	7.8486	7.29285	7.50388	7.8837	7.93802	7.55409	7.64763	7.67032	7.82902	7.77351	7.77336
Hsd11b1	7.26459	7.75185	7.37099	7.53414	7.06686	7.5925	7.78684	7.94775	6.84763	7.09581	7.80885	7.23473	7.86223	7.29505	7.3945	7.43358
Hspb1	6.88369	6.42448	6.58616	6.85033	6.41803	6.174	6.77827	6.99314	6.52113	6.27868	6.54789	6.3257	6.44205	5.89991	6.25181	6.41551
Hus1	6.88369	7.05411	7.04401	7.00998	7.36358	7.25492	7.11388	7.11548	6.95324	6.65895	6.87973	6.70421	6.98519	6.81861	7.15585	6.80609
Icam2	4.76475	4.15599	4.01847	4.93959	3.98507	4.28091	3.38596	4.69652	4.00329	3.88636	5.18176	4.35741	5.50916	4.71008	4.879	4.94696
Ifi30	4.93467	5.12283	5.63738	5.65329	5.12257	5.33154	4.63388	5.21735	5.58825	5.15938	5.11617	5.44856	5.75017	5.41052	4.76353	5.42758
Ifih1	5.62273	5.397	5.70297	5.42502	5.53761	5.64348	5.67136	5.59923	5.45074	5.97382	4.7343	5.11925	5.15407	4.91954	5.65969	5.56509
Ifitm2	7.28045	7.77871	7.612	7.96107	7.78553	7.57159	6.87781	7.24978	6.90141	7.39943	7.18975	7.23473	7.29004	7.67009	7.20093	7.09812
Ifitm3	7.73629	8.19641	8.6582	8.96816	9.18146	8.71673	8.07944	8.40178	8.24429	8.13429	7.46469	7.81684	7.89271	8.041	7.61597	7.66024
Ifnar1	8.1952	8.34402	8.27181	8.37789	8.13346	8.1389	7.97841	8.37753	8.27177	7.94525	8.35168	8.49206	8.5287	8.16541	8.24106	8.28556
Ifnar2	6.74203	6.60345	6.76571	6.80353	6.83306	6.58208	6.761	6.98032	6.63132	6.53022	6.92831	6.77636	6.93725	6.66428	6.80306	6.96364
Igf1	4.67164	3.60345	4.29858	4.3832	3.53761	3.47356	4.0864	3.49489	4.54385	4.47132	4.5968	3.83385	4.37166	3.95801	4.5936	4.52069
Igf1r	7.31164	7.3619	7.59482	7.81144	7.68551	7.56102	7.5049	7.42089	7.48637	7.86364	7.39726	7.47047	7.5157	7.67009	7.34849	7.1789
Igf2r	6.62273	7.06289	6.86933	7.23825	6.76468	6.93299	6.89375	6.96738	6.71378	6.62333	6.72333	6.89994	7.21162	6.73245	6.91553	6.86942
Igsf10	4.76475	4.74096	4.91156	4.99618	4.88553	4.72149	5.14084	4.56528	4.45074	4.94525	4.7343	4.58873	5.04973	4.66428	4.40096	4.60816
Ikbkb	8.34971	8.50069	8.33524	8.63559	8.5417	8.74035	8.36895	8.50388	8.15118	8.61881	8.53226	8.41505	8.51896	8.49472	8.38151	8.48069
Ikbkg	7.51964	7.56075	7.1884	7.46566	7.22792	7.04342	7.23145	7.21735	7.27177	7.38886	7.39034	7.27679	7.38601	7.5866	7.38151	7.22113
Il10rb	6.24048	6.56693	6.3404	6.75517	6.58597	5.89982	6.59541	6.36279	6.32521	6.02932	6.22906	6.4037	6.58578	6.18582	6.23746	6.34087
Il15ra	4.9742	4.55454	4.96601	4.99618	4.98507	3.79549	4.97092	4.49489	4.71378	5.00184	5.24449	4.4777	4.97573	4.56806	4.638	4.16455
Il1r1	5.62273	5.86649	6.36087	6.722	6.79242	6.51795	5.67136	6.00585	5.75331	6.00184	5.6441	5.76458	6.12012	6.16951	5.61597	5.47489
Il1rap	7.79265	7.86649	8.0691	8.27873	7.92992	8.14598	7.8858	7.90088	7.6936	7.5398	7.79843	7.95279	8.30145	7.66428	7.98162	7.86499
Il1rl2	4.08668	4.22012	4.21112	3.99618	4.3261	4.05852	3.70789	2.98032	3.54385	3.62333	4.6441	4.41881	4.31276	4.29505	4.23746	4.04425
Il6ra	4.76475	4.55454	4.85497	4.93959	5.66314	5.174	4.47342	4.81682	4.71378	4.94525	5.01183	4.83385	5.25136	5.1024	4.638	4.73015
Inpp5d	4.01268	3.78403	3.38104	3.75517	3.2481	3.28091	3.84539	4.34289	4.45074	4.10875	4.54789	4.08177	3.97573	4.23365	4.76353	4.64998
Iqsec1	10.7541	10.8419	10.8387	11.1545	10.9508	10.8977	10.9183	10.8846	10.7835	10.8002	10.6177	10.6242	10.8454	10.6902	10.6076	10.5136
Irak1	6.43717	6.67384	6.73468	6.70513	6.88553	6.89982	6.8289	6.85946	6.8837	6.62333	6.7343	6.88913	6.62262	6.54297	6.50049	6.64998
Irak2	7.13107	6.86649	7.0313	7.06392	6.77861	6.9165	6.61478	6.83117	6.67314	7.20829	7.1977	6.61521	7.25918	7.31	7.03655	6.85161
Irak3	3.93467	4.08888	4.45905	4.8193	4.77861	4.28091	4.63388	3.75792	4.12882	3.76083	4.01183	4.00377	4.12012	4.83937	4.72289	4.10565
Irak4	5.05015	5.12283	4.85497	4.99618	5.07818	4.93299	4.19331	5.12716	4.63132	5.25559	5.08222	5.1914	5.0132	5.35394	4.95115	4.52069
Irf1	6.37946	6.32592	6.38104	6.70513	7.04396	6.49593	6.05838	6.32271	6.40183	6.18404	6.39034	6.1737	6.21965	6.42433	6.33507	6.24861
Irf2	8.34595	8.06289	8.36594	8.46566	8.5417	8.50147	8.25632	8.1445	8.20919	8.43582	8.21347	8.27679	8.30523	8.35394	8.18232	8.24521
Irf3	7.4086	7.56693	7.56867	7.82712	8.02069	7.73095	7.73469	7.6159	7.47459	7.65013	7.411	7.28506	7.45572	7.25698	7.50649	7.4455
Irf7	4.51964	3.86649	3.53305	4.68805	4.3261	4.174	4.63388	3.75792	4.24429	4.3014	4.14934	4.22616	3.42824	3.41052	4.5936	4.56509
Irf8	4.01268	4.78403	4.21112	4.75517	3.4001	4.79549	4.29285	4.26042	4.00329	4.10875	4.33376	4.00377	4.63469	3.79755	4.80306	3.42758
Islr2	8.21596	8.23959	8.46851	8.11592	8.82301	8.84425	8.18686	8.18419	8.49222	8.48627	8.09505	8.38844	8.55752	8.41399	8.26956	8.33768
Itga6	6.5721	6.76265	5.91156	6.80353	6.20746	6.05852	6.51524	6.72755	6.03571	6.20829	6.56027	6.56177	6.96621	6.29505	6.79327	7.00451
Itga7	5.51964	6.1723	5.53305	6.3181	5.03237	5.38045	6.11388	6.1037	4.93617	5.62333	6.01183	5.44856	6.2356	5.46497	6.26603	5.67044
Itgam	4.01268	3.94449	4.38104	3.99618	4.53761	5.33154	4.29285	4.26042	4.86578	4.54933	4.77737	4.15577	5.12012	4.66428	4.80306	4.56509
Itgav	7.87849	7.94923	7.82583	7.86559	7.99704	8.05852	7.98587	7.89406	8.17321	7.80919	7.84978	7.89994	8.309	7.83937	7.86507	7.85608
Itgb5	7.2566	7.68525	7.84047	7.71359	7.96692	7.61311	8.12067	7.82401	7.49805	7.36749	7.77737	7.70421	8.18313	7.18582	7.59923	7.59751
Jag1	4.76475	5.12283	4.53305	5.24993	4.93616	4.38045	5.19331	4.56528	5.00329	4.47132	5.39034	5.15577	5.12012	4.75448	5.11716	5.1354
Jam2	8.11348	7.86147	7.79608	8.08364	7.92367	7.74035	7.70789	8.04948	7.59914	7.66772	8.15751	8.09123	8.43516	7.64082	7.82722	7.95948
Jarid2	8.27254	8.34042	8.33006	8.41468	8.22792	8.5873	8.41386	8.34289	8.29205	8.28439	8.4381	8.30145	8.30523	8.18176	8.25181	8.12802
Jun	8.98875	9.08458	9.13296	8.88819	9.20488	9.14952	8.78256	9.04948	8.86127	8.79325	9.00279	9.04573	9.04747	8.86995	9.02614	8.93854
Kat2a	9.44423	9.46475	9.41324	9.50275	9.17621	9.46508	9.52551	9.4327	9.51252	9.48875	9.49726	9.43004	9.50752	9.44986	9.48539	9.352
Kat2b	7.69549	8.11863	7.48724	8.14749	7.95469	7.82229	7.8289	7.96086	7.21628	7.84829	8.01633	7.66039	8.08535	7.76537	7.98162	7.77336
Kcnd1	5.76475	5.52945	5.73468	5.722	5.53761	6.11742	5.77827	5.66481	5.90141	5.76083	5.93783	5.53429	5.83633	5.59273	6.08546	5.62922
Kcnj10	9.80092	9.85011	9.31703	9.7613	8.94545	9.17053	9.42762	9.47446	8.81532	8.70654	9.40929	9.2517	9.81526	9.06764	9.67575	9.72893
Kcnk13	4.46519	4.50392	5.16531	3.99618	3.53761	3.79549	4.90952	4.63239	3.86578	4.47132	4.54789	4.29328	4.42824	3.88001	4.29404	4.52069
Kdm1a	9.63203	9.57615	9.49421	9.37255	9.48119	9.47074	9.48399	9.50164	9.54385	9.34032	9.39554	9.53429	9.46927	9.4363	9.64209	9.66917
Kdm1b	6.64739	6.78403	6.89762	6.722	6.57003	6.81341	6.38596	6.63239	6.45074	6.62333	6.44479	6.53429	6.63469	6.27994	6.64889	6.56509
Kdm2a	9.31742	9.22599	9.0281	9.35373	8.89516	9.01272	8.87781	9.20638	8.95748	9.13429	9.39034	9.3297	9.32399	9.18176	9.29057	9.30041
Kdm2b	6.3346	6.43803	6.49652	6.77147	6.48757	6.49593	6.51524	6.63239	6.82926	6.51085	6.51008	6.43376	6.38601	6.61697	6.52434	6.74951
Kdm3a	8.1179	7.79985	7.81845	8.0031	7.91738	8.01272	7.67136	7.88032	8.07524	8.03611	7.96137	8.10531	8.19541	7.8649	8.06121	8.06372
Kdm4a	7.6165	7.86147	7.7425	8.0372	7.97299	8.24174	8.13415	7.91443	7.68341	7.98088	7.47781	7.66674	7.55435	7.80812	7.46397	7.45733
Kdm4b	8.69549	8.76534	8.84411	8.93236	8.76817	8.73095	8.55086	8.73901	8.50964	8.89759	8.68143	8.6412	8.6878	8.82902	8.74335	8.64998
Kdm4c	7.80367	7.65076	7.75801	7.62665	7.78553	7.70238	7.41938	7.49489	7.60994	7.72766	7.70671	7.72259	7.72215	7.73799	7.69163	7.56509
Kdm4d	4.67164	5.15599	4.53305	5.20263	5.4001	5.174	5.34015	4.75792	4.54385	5.05629	4.85983	4.69183	4.53516	4.91954	4.80306	4.37867
Kdm5a	8.41221	8.53891	8.65406	8.73453	8.87584	8.54502	8.44665	8.62829	8.48637	8.54457	8.45809	8.55152	8.67032	8.48157	8.53612	8.60816
Kdm5b	9.39593	9.56539	9.20547	9.25284	9.05259	9.17053	9.07246	9.24174	8.97431	9.3968	9.46962	9.58706	9.50752	9.36829	9.53024	9.62922
Kdm5c	9.28242	9.44476	9.20264	9.3832	9.32847	9.19807	9.38031	9.52831	9.24082	9.29292	9.45478	9.49918	9.53837	9.33762	9.42491	9.40181
Kdm6a	7.21596	7.38306	7.35067	7.50519	7.27785	7.20148	7.49448	7.18419	7.09844	7.49122	7.50369	7.4037	7.19541	7.29505	7.09345	7.28888
Kit	6.80914	7.74641	7.93222	8.10309	7.52112	7.74968	8.15414	8.09777	7.64189	7.769	7.91391	7.72866	8.06319	7.62297	7.8176	7.58139
Kmt2a	9.1826	9.21029	9.15949	9.48309	9.27539	9.21503	9.3078	9.37753	9.21274	9.18404	9.24449	9.20889	9.20758	9.27614	9.26603	9.21418
Kmt2c	8.61962	8.85391	8.73859	8.92145	8.60956	8.68301	8.8858	8.94445	8.44472	8.82103	8.7095	8.50273	8.94212	8.85474	8.67309	8.71545
Lacc1	5.74203	5.67384	5.73468	5.58114	5.43573	5.56102	5.43035	6.0556	5.67314	5.51085	5.62064	5.15577	5.53516	5.51744	5.638	5.35358
Lag3	4.51964	5.01849	4.67055	4.46566	4.53761	4.47356	4.38596	3.98032	4.63132	4.20829	4.7343	3.92131	4.53516	4.46497	4.45158	4.56509
Lair1	5.08668	5.22012	5.45905	5.54366	5.12257	5.11742	5.29285	5.17296	5.29874	5.51085	5.66718	5.26011	5.95662	5.16951	5.61597	5.99643
Lamp1	10.7349	11.0303	11.0543	11.2346	10.926	11.0679	11.0043	10.9883	10.8826	10.8892	10.8975	10.7859	11.1249	10.7073	10.9059	10.8957
Lamp2	9.61806	9.74913	9.8423	9.76944	9.70206	9.84207	9.72803	9.68669	9.68341	9.04623	9.60429	9.56856	10.0247	9.19792	9.76853	9.60683
Lcn2	3.85221	7.55454	8.27721	9.20863	10.4918	10.1029	4.0864	7.56528	4.00329	9.12795	3.01183	3.83385	3.53516	9.52867	3.05303	3.76862
Ldha	12.1371	12.1192	11.8012	11.7418	11.3397	11.3879	11.4708	11.6842	11.7989	11.6948	12.086	12.0106	12.0336	12.021	12.1958	12.0666
Ldlrad3	6.69549	7.13119	6.75028	7.28442	6.55391	6.22845	6.43035	6.8734	6.73368	6.65895	6.72333	6.77636	6.94697	6.33944	6.78343	6.60816
Lfng	6.53293	7.12283	6.93904	7.46566	7.57003	7.49593	6.72581	6.95432	6.73368	7.67644	7.40415	6.99372	7.62867	8.0275	7.06934	7.37244
Lgmn	9.81187	9.94449	9.60772	9.80551	9.55593	9.52341	9.58808	9.68471	9.4173	9.09581	9.69973	9.61028	10.0832	9.33944	9.73953	9.8003
Lig1	6.01268	5.82585	5.38104	6.3181	5.85953	5.86588	5.77827	6.07985	5.86578	5.94525	5.5968	5.66674	6.25136	6.03201	5.50049	5.76862
Lilrb4a	3.34971	3.60345	4.60344	5.15372	4.16564	4.64348	3.55588	4.69652	3.12882	3.76083	3.39034	4.08177	4.31276	4.51744	3.68107	3.42758
Lingo1	10.7541	10.8876	10.5126	10.5258	9.95623	10.2434	10.1442	10.271	10.4995	10.1901	10.756	10.7675	10.7979	10.432	10.8922	10.7234
Lmna	8.9742	8.90358	8.84774	8.92145	8.54578	8.8486	8.86574	8.74282	8.93187	8.82496	9.00732	9.05543	8.97335	8.74075	8.9379	8.8199
Lmnb1	7.05937	6.66235	6.78097	7.0372	6.77861	6.72149	6.65274	6.72755	6.60994	6.60518	6.6441	6.62826	6.52222	6.82902	6.72289	6.59751
Lrg1	4.28831	4.60345	4.01847	4.68805	4.66314	4.79549	4.19331	4.34289	2.12882	5.05629	3.5968	4.15577	3.89773	4.46497	3.68107	4.56509
Lrrc3	6.86278	6.95395	7.09376	6.68805	6.43573	7.01272	6.72581	6.96738	7.11371	6.88636	6.75599	7.06266	6.87755	6.81861	7.11716	6.79682
Lsr	5.49267	5.80509	5.85497	6.29574	6.00891	5.68301	5.74351	5.26042	5.90141	5.76083	5.93783	5.96313	6.04973	5.06764	5.52434	5.42758
Ltbr	5.19101	5.57921	6.0691	6.02366	5.8061	5.72149	5.51524	5.72755	5.06742	5.76083	5.33376	5.53429	5.61044	5.38251	5.23746	5.67044
Ly6a	6.08668	6.78403	6.95258	7.22647	6.87259	6.49593	6.05838	6.81682	6.58825	5.85599	6.83965	6.4037	7.59817	6.62895	6.68107	6.94696
Lyn	4.89403	5.60345	5.11801	5.8193	5.8061	5.83111	5.77827	5.95432	5.06742	5.5868	5.18176	5.26011	5.87755	5.64082	5.80306	5.42758
Mafb	7.2566	7.67384	7.524	7.57186	7.40909	7.30645	6.89375	7.47674	7.79178	7.54933	7.87478	7.8282	7.45572	7.68163	7.79817	7.85161
Mag	9.1245	9.19441	8.96601	9.35102	8.66314	8.98135	8.9482	8.90767	8.80595	7.87125	8.87973	8.77343	9.2747	8.20194	8.98807	8.95323
Mal	10.6297	10.8783	10.8924	11.1692	10.8661	11.1548	10.8505	10.8204	10.6563	10.2844	10.5409	10.4207	10.8139	10.2541	10.7332	10.7283
Man2b1	7.58493	7.72447	7.0313	7.34013	7.07818	7.26798	7.04417	7.20638	7.17321	7.02932	7.67859	7.30145	8.1115	7.52386	7.75347	7.74469
Map1lc3a	11.181	11.1693	10.8711	11.1167	10.4586	10.8442	10.6457	10.6965	10.7582	10.7505	10.8957	10.74	10.8053	10.885	11.0293	10.9044
Map2k1	12.3567	12.2369	12.4285	12.1215	12.3933	12.4332	12.1152	12.1279	12.3293	12.3789	12.3405	12.3199	12.2262	12.2555	12.3518	12.2955
Map2k4	11.2883	11.3117	11.2992	11.0014	11.1867	11.3493	11.2117	11.2057	11.1859	11.2701	11.2735	11.2401	11.1039	11.2034	11.2234	11.2872
Map3k1	6.76475	6.47792	6.73468	6.8807	7.03237	6.49593	6.74351	6.69652	6.40183	6.95961	6.63242	6.74074	6.83633	6.56806	6.42649	6.93008
Map3k14	5.01268	4.86649	4.60344	5.3832	4.4001	5.42776	4.97092	4.63239	4.45074	4.69372	4.54789	4.6412	4.63469	4.03201	4.84153	4.73015
Mapk10	12.1322	12.0536	12.3115	12.1408	12.1078	12.1631	12.1224	12.0282	12.2499	12.2225	12.1677	12.1745	12.0413	12.1587	12.1734	11.9875
Mapk12	4.51964	5.25115	5.11801	5.46566	4.88553	4.86588	4.77827	5.42089	4.54385	4.82496	4.6441	4.78804	4.85708	4.23365	4.5936	4.04425
Mapk14	9.05015	9.15394	9.14776	9.06723	8.87259	9.0358	8.9367	9.1184	9.26495	9.08276	9.24641	9.21106	9.0293	9.05881	9.16346	9.24521
Mapt	11.315	11.2607	11.386	11.5191	11.3124	11.4487	11.3211	11.2201	11.2521	11.4158	11.2977	11.2105	11.2718	11.4354	11.2325	11.1865
Mavs	7.04087	6.94449	6.78097	7.02366	6.91107	6.75896	7.01531	7.03094	6.8837	6.54933	7.00279	7.09123	6.91763	6.73245	6.73315	6.82447
Mbd2	10.453	10.335	10.3785	10.4843	10.4035	10.458	10.3532	10.2697	10.211	10.5181	10.4892	10.3197	10.4463	10.4849	10.4026	10.2905
Mbd3	9.57853	9.42788	9.41569	9.48309	9.22283	9.30328	9.4111	9.44442	9.3704	9.60289	9.52911	9.44671	9.57015	9.57427	9.50499	9.39874
Mcm2	5.31934	5.42448	4.79608	5.15372	5.57003	4.93299	5.51524	5.45836	4.71378	5.54933	5.47126	5.08177	4.18723	5.1024	5.32152	5.54306
Mcm5	6.82003	6.60345	6.60344	6.22647	6.41803	6.64348	6.55588	6.49489	6.49805	6.64125	6.52279	6.35741	6.52222	6.81861	6.47625	6.58678
Mcm6	6.30391	6.32592	6.58616	6.44548	6.55391	6.64348	6.49448	6.38241	6.54385	6.47132	6.33376	6.41881	6.46927	6.29505	6.13276	6.1354
Mdc1	7.19938	7.02748	6.82583	7.34013	6.94854	6.99712	6.86169	7.01845	6.8837	7.29008	6.79843	7.02367	7.17074	7.02297	6.89738	6.98012
Mdm2	9.28242	9.14571	9.09681	9.18752	9.18931	9.33154	9.33724	9.2471	9.12882	9.29292	9.28982	9.22402	9.11366	9.20194	9.11324	9.21069
Mef2c	12.1422	12.4466	12.518	12.0987	11.8895	12.0823	11.6404	11.9903	12.5586	12.592	12.5551	12.5889	12.2487	12.5323	12.6224	12.4949
Mertk	5.80914	5.84631	6.31964	6.77147	7.47049	7.48479	5.87781	6.17296	6.35121	7.19622	6.36233	6.43376	6.78308	7.22578	6.58229	6.47489
Mfge8	7.54611	7.25115	7.1998	7.43529	7.16564	7.21503	6.97092	7.30224	7.58825	6.77713	7.36233	7.63475	7.82583	6.91954	7.3945	7.23494
Mgmt	4.71894	4.69656	4.53305	4.8193	5.03237	5.51795	5.0864	5.26042	4.12882	4.38886	4.77737	4.74074	4.53516	4.51744	4.80306	4.80609
Mmp14	5.51964	6.05411	6.01847	5.78759	5.57003	5.51795	5.38596	5.53051	5.29874	5.15938	5.81919	5.85621	6.08535	5.56806	5.45158	5.93008
Mobp	11.2196	11.1914	10.9568	11.6778	11.6265	11.6328	10.7868	10.9436	10.534	11.3437	10.9713	10.7004	11.62	11.2695	11.0371	11.07
Mog	9.47211	9.67956	9.74834	10.1111	9.55796	9.85726	9.56835	9.59292	9.39248	8.84829	9.34633	9.17147	9.61502	8.84194	9.36509	9.44105
Mpeg1	5.19101	5.86649	5.73468	5.50519	5.07818	4.64348	5.38596	5.45836	5.54385	5.72766	5.91872	5.50627	6.45572	5.49144	6.01987	6.36618
Mpg	5.34971	5.34042	4.45905	5.65329	5.03237	5.38045	4.90952	5.34289	5.24429	5.65895	4.97531	4.96313	5.08535	5.54297	5.42649	5.1354
Mr1	5.2566	5.65076	5.76571	5.58114	5.66314	5.56102	5.47342	5.07985	5.12882	5.00184	5.39034	5.08177	5.70508	5.438	5.37496	5.45143
Mre11a	7.45824	7.37604	7.48724	7.47565	7.41803	7.56102	7.64334	7.34289	7.33827	7.59602	7.17372	7.27679	7.50259	7.53663	7.27308	7.34724
Ms4a4a	4.01268	3.94449	3.53305	4.93959	5.57003	5.174	3.55588	4.26042	2.86578	5.34579	3.39034	4.22616	3.89773	4.99549	3.5936	3.84262
Msh2	8.91957	8.89624	8.98591	9.22055	9.28763	9.174	9.10363	9.05254	8.99506	8.9914	8.7853	8.75866	8.94212	8.97687	8.79327	8.71052
Msn	5.37946	5.78403	5.42057	6.0771	4.98507	4.93299	5.90952	5.63239	5.24429	5.5868	5.18176	4.83385	5.28239	5.51744	5.17857	5.1354
Mvp	6.06853	6.0716	5.91156	6.20263	6.36358	5.72149	6.2686	5.8734	5.75331	5.62333	6.0993	5.71649	6.17074	5.95801	5.76353	5.80609
Myc	6.3346	6.56693	6.4779	6.73868	6.87259	6.9165	6.0864	6.56528	6.00329	6.64125	6.47126	6.29328	6.38601	6.72131	6.23746	6.12061
Myct1	4.62273	4.69656	4.29858	4.29574	3.53761	3.64348	4.63388	4.17296	2.86578	4.00184	4.33376	4.83385	5.04973	4.56806	4.5936	4.27558
Myd88	5.95457	5.96335	6.29858	6.27302	5.91107	6.14598	5.51524	5.81682	5.75331	6.02932	5.85983	6.1914	5.91763	6.03201	5.74335	6.01255
Myrf	8.55916	8.84631	8.85858	8.98573	8.81627	8.98531	8.62913	8.67679	8.57176	8.52057	8.50369	8.33369	8.70508	8.41744	8.53612	8.52069
Nbn	7.22418	7.28153	7.81845	7.85798	7.7506	7.98135	7.81222	7.62417	7.52113	7.64125	7.10776	7.00377	7.32771	7.03201	7.3147	7.28224
Ncaph	4.76475	4.22012	4.21112	4.20263	4.16564	4.38045	4.38596	4.56528	4.00329	3.88636	4.6441	4.41881	4.04973	4.29505	4.72289	4.60816
Ncf1	5.05015	4.65076	4.73468	4.93959	5.12257	5.174	4.63388	4.56528	3.86578	5.47132	4.77737	4.74074	5.42824	5.51744	5.08546	5.22113
Ncor1	10.1256	10.1395	10.0329	10.1475	10.003	9.98531	10.1425	10.1228	9.9058	10.3042	10.232	10.0615	10.2286	10.3303	10.0915	10.0225
Ncor2	9.46172	9.57308	9.3404	9.74488	9.2506	9.32218	9.17059	9.33787	8.90141	9.56819	9.53068	9.30958	9.53354	9.68593	9.38802	9.43059
Nefl	10.9164	10.77	10.5753	11.156	10.307	10.5584	10.7577	10.7275	10.5154	10.4713	10.4212	10.2401	10.6158	10.6019	10.4281	10.3763
Nfe2l2	5.69549	5.65076	4.73468	5.91045	5.2481	4.79549	5.24394	5.17296	4.54385	5.05629	5.24449	5.22616	5.45572	5.438	5.57088	5.35358
Nfkb1	7.46519	7.39005	6.9793	7.55312	7.40909	7.174	7.41938	7.46758	7.32521	7.17176	7.47126	7.52035	7.29766	7.35394	7.30096	7.36618
Nfkb2	4.22418	4.82585	5.3404	5.15372	5.20746	4.79549	4.19331	4.56528	4.35121	4.88636	3.85983	3.92131	4.89773	3.41052	4.40096	3.60816
Nfkbia	5.87327	5.78403	6.04401	6.89565	7.268	6.96541	5.34015	6.23905	5.75331	6.87125	5.47126	5.53429	5.31276	7.041	5.45158	5.47489
Nfkbie	5.1223	5.74096	5.73468	5.8807	5.43573	5.33154	6.45205	5.59923	5.18771	5.5868	5.44479	5.00377	5.7278	5.26467	5.26603	5.16455
Ngf	5.34971	5.397	5.60344	5.29574	5.3261	5.174	5.19331	5.59923	5.18771	5.15938	5.39034	5.53429	5.58578	5.41052	5.86039	5.76862
Ngfr	4.08668	4.60345	4.11801	4.8807	4.77861	5.174	4.77827	4.56528	4.63132	4.47132	4.7343	3.6412	5.0132	4.66428	3.76353	4.42758
Ninj2	5.05015	4.69656	4.91156	4.68805	4.4001	4.47356	4.90952	4.34289	3.86578	3.47132	4.89936	5.26011	4.53516	4.29505	4.5478	4.91301
Nlgn1	10.1826	10.2172	10.5785	10.6109	10.7829	10.7108	10.4971	10.231	10.6099	10.5995	10.0606	10.0323	10.3896	10.2856	10.2491	10.1455
Nlgn2	11.2061	11.2974	11.2111	11.3202	10.9707	11.1371	10.9896	11.1452	11.0497	10.98	11.094	11.2007	11.3146	11.14	11.14	11.0858
Nlrp3	3.85221	3.15599	3.91156	4.10309	3.4001	4.28091	3.55588	4.17296	3.54385	4.62333	4.01183	3.92131	4.18723	4.79755	4.40096	4.42758
Nod1	5.01268	5.52945	5.21112	5.85033	4.07818	4.47356	4.97092	5.17296	4.93617	4.76083	5.01183	4.87824	5.37166	4.79755	4.91553	5.22113
Nostrin	4.51964	3.60345	3.79608	4.68805	4.07818	4.28091	3.97092	4.17296	4.35121	2.88636	4.14934	4.58873	4.682	3.88001	4.879	4.73015
Npl	6.64739	6.65076	6.65406	6.73868	6.87259	6.93299	6.79535	6.80232	6.60994	6.47132	6.60877	6.49206	6.58578	6.36829	6.80306	6.52069
Npnt	7.28831	7.90113	7.9046	7.77147	7.57003	7.89982	7.19331	7.37263	7.95324	7.57752	7.55409	7.93713	7.54798	7.82383	7.69689	7.61345
Nptx1	10.3337	11.0043	10.9133	11.1707	10.8018	10.9432	10.9066	10.815	10.6757	11.1256	11.0191	10.78	11.112	10.9395	10.9561	10.7822
Nqo1	6.58493	6.63908	6.55097	6.61766	6.45321	6.77734	6.05838	6.32271	6.32521	6.64125	6.47126	6.72866	6.63469	6.42433	6.46397	6.49797
Nrgn	13.1921	13.1081	13.2511	13.1928	12.7493	13.1844	12.8148	12.9447	13.2981	13.3592	13.3307	13.2703	13.1824	13.3742	13.3873	13.2524
Nrm	4.71894	4.15599	4.38104	4.93959	4.93616	4.93299	5.0864	5.34289	5.06742	5.05629	4.39034	5.08177	0.727801	4.61697	4.879	5.10565
Nrp2	7.43717	7.20436	7.7425	7.48556	7.58597	7.46224	7.64334	7.50388	7.86578	7.3014	7.25976	7.11925	7.49599	7.36113	7.1093	7.03639
Nthl1	5.89403	5.80509	5.93904	6.17838	5.77861	5.60284	5.84539	5.45836	5.75331	5.34579	5.77737	5.4777	5.56069	6.03201	5.70213	5.82447
Nwd1	7.93467	7.93974	7.8906	8.30696	7.96692	7.63343	7.8858	7.92785	7.24429	8.19014	7.77737	7.65403	8.2356	8.26467	7.8557	7.90007
Ogg1	6.22418	6.12283	6.43994	6.29574	6.03237	6.38045	5.67136	6.00585	5.82926	6.13429	6.02975	6.20889	6.08535	6.36829	6.1014	5.82447
Olfml3	6.47899	6.29648	6.27721	6.50519	6.63276	6.88295	6.31669	6.548	6.97012	5.88636	6.33376	6.44856	6.76122	6.21788	6.74335	6.7006
Opalin	9.59922	9.58835	9.58181	9.63781	8.79242	8.98926	9.16074	9.25245	8.85674	8.35125	9.55873	9.30958	9.61806	8.53026	9.68239	9.4455
Optn	8.61337	8.57921	8.00553	8.30696	8.16032	8.06602	8.32259	8.1445	7.87477	8.12795	8.10776	8.21755	8.309	8.25698	8.12498	8.2315
Osmr	4.34971	5.08888	5.70297	6.3181	5.69288	5.174	4.84539	5.34289	4.35121	5.20829	4.49726	4.53429	3.89773	5.35394	4.84153	4.60816
P2rx7	5.64739	5.50392	5.70297	6.10309	5.07818	4.86588	5.94055	5.56528	5.75331	5.15938	5.49726	5.41881	5.87755	5.20194	5.91553	5.80609
P2ry12	6.68361	6.32592	5.82583	6.44548	5.28763	5.75896	6.59541	6.49489	6.56622	5.5868	7.07361	6.62826	7.04973	5.81861	7.18606	7.22113
Pacsin1	11.7124	11.8643	11.6705	11.7469	11.4308	11.5028	11.6481	11.6462	11.6273	11.6239	11.9695	11.9712	11.8445	11.729	11.8642	11.8741
Padi2	8.68956	8.57921	8.72287	9.01341	8.45755	8.60799	8.63862	8.53928	8.45074	8.20829	8.2056	8.14673	8.45572	7.93408	8.18606	8.21418
Pak1	12.659	12.698	12.7332	12.6705	12.7016	12.7114	12.7363	12.6081	12.7444	12.7814	12.7736	12.6875	12.7122	12.6495	12.7392	12.63
Parp1	9.24453	9.18038	9.22793	9.19358	9.26553	9.2251	8.86169	9.08884	9.24776	9.32377	9.16361	9.22186	9.2356	9.29505	9.26603	9.14823
Parp2	7.37208	7.54205	7.46851	7.24993	7.22792	7.33154	7.28077	7.27099	7.48637	7.42034	7.53539	7.39609	7.40728	7.47827	7.19352	7.24861
Pcna	9.88239	9.83099	9.82583	9.85989	9.80269	9.8723	9.7479	9.77659	9.71878	9.63902	9.71919	9.77783	9.81791	9.81991	9.82722	9.79914
Pdpn	6.71894	7.15599	6.99248	7.22647	7.07818	6.9165	6.81222	6.95432	7.09844	6.97382	7.25215	7.16476	7.54798	7.1939	7.21565	7.17174
Pecam1	5.05015	5.01849	5.29858	5.78759	4.72203	4.64348	5.19331	5.69652	4.71378	4.88636	5.49726	5.4777	6.15407	4.83937	5.34849	5.22113
Pex14	8.58173	8.56075	8.612	8.67511	8.53761	8.65843	8.63388	8.53051	8.40804	8.18404	8.59077	8.68871	8.75847	8.4346	8.5478	8.67298
Pik3ca	9.14413	9.17432	9.66645	9.722	9.8078	9.88719	9.93285	9.6055	9.61263	9.64347	9.3641	9.3297	9.45402	9.18379	9.14819	9.17533
Pik3cb	9.04784	9.01849	9.04717	8.95395	9.13887	9.19466	9.10706	9.10665	9.05165	8.90131	9.16158	9.13534	9.05198	8.94849	9.08546	8.90224
Pik3cd	6.96442	7.20436	6.86933	6.99618	7.00891	6.8486	6.5357	6.53051	6.6936	6.62333	6.56027	6.77636	6.82583	6.7869	7.20093	7.15005
Pik3cg	3.93467	4.45145	3.79608	4.10309	4.2481	3.93299	3.84539	4.49489	4.00329	4.3014	4.85983	3.83385	4.25136	3.88001	4.5936	4.56509
Pik3r1	9.06853	9.50392	9.11801	9.0771	8.77514	9.31905	8.28682	9.06474	9.03169	9.36749	9.40243	9.24536	9.44033	9.53345	9.58937	9.58947
Pik3r2	10.5012	10.4804	10.4327	10.3084	10.0782	10.2351	10.2455	10.3138	10.3021	10.4537	10.5244	10.5854	10.4852	10.6041	10.542	10.5841
Pink1	11.5246	11.6529	11.4959	11.6165	11.4775	11.608	11.6051	11.4988	11.4173	11.6694	11.7046	11.6343	11.7522	11.6416	11.7871	11.5952
Pla2g4a	4.85221	5.47792	4.67055	5.50519	3.4001	4.28091	4.77827	3.8734	4.79178	4.00184	4.27487	4.15577	4.63469	3.71008	4.98592	4.52069
Pla2g5	5.1223	5.31127	5.38104	5.46566	5.28763	4.05852	6.05838	5.30224	5.40183	4.88636	5.33376	5.11925	5.08535	4.66428	5.08546	5.19312
Plcg2	4.51964	4.78403	5.01847	5.34013	5.12257	5.47356	4.90952	4.56528	4.71378	5.15938	5.36233	4.83385	4.682	4.75448	5.23746	4.69062
Pld1	5.93467	5.57921	5.25551	6.29574	6.00891	6.11742	5.14084	5.75792	4.86578	5.72766	6.11617	5.61521	5.95662	6.03201	5.95115	5.67044
Pld2	6.13979	5.96335	6.01847	6.29574	5.66314	5.28091	5.38596	5.59923	5.97012	5.91611	5.54789	5.38844	6.20353	6.03201	5.80306	6.04425
Plekhb1	10.8733	11.0264	10.8231	10.7926	10.789	10.783	11.0316	10.9755	10.7751	10.523	10.9223	10.7111	11.368	10.6275	10.7132	10.9173
Plekhm1	7.32699	7.31861	7.43994	7.56252	7.47049	7.25492	7.69884	7.57384	7.43867	7.78521	7.27487	7.34955	7.17074	7.33214	6.97731	7.26216
Pllp	7.05015	7.20436	6.68685	7.02366	6.34496	6.49593	6.57578	7.0556	6.79178	5.65895	7.03863	6.83385	7.17901	6.16951	6.79327	6.84262
Plp1	13.822	13.9141	13.8721	14.433	13.6308	13.975	13.8004	13.7941	13.3129	12.8964	13.5663	13.1826	13.9722	12.9817	13.6406	13.6433
Plxdc2	8.34595	8.45811	8.69493	8.58576	8.31179	8.3562	8.47342	8.50835	8.31204	8.00184	8.38339	8.30958	8.66444	8.09379	8.45158	8.40028
Plxnb3	7.21596	6.89624	7.23349	7.58114	6.91107	7.07347	7.01531	6.95432	6.86578	6.79325	6.78794	6.60203	6.84674	6.42433	6.80306	6.73015
Pmp22	7.49946	7.82068	7.38104	7.66206	7.06686	6.96541	7.68974	7.76542	7.01959	6.9879	7.45146	7.4263	7.7885	6.96747	7.17103	7.32159
Pms2	8.19938	8.05411	8.08763	7.87316	8.03818	7.95738	8.18037	8.20087	7.85674	8.04959	8.26733	8.13305	8.20353	8.14471	8.08946	8.18603
Pnoc	6.08668	5.34042	5.60344	5.722	5.66314	5.83111	5.84539	5.53051	5.86578	5.15938	4.89936	5.6412	5.70508	5.73245	5.11716	5.49797
Pole	4.08668	4.08888	4.79608	3.8807	4.4001	4.174	3.84539	3.8734	3.71378	3.88636	4.39034	3.83385	4.25136	3.79755	4.29404	4.16455
Ppfia4	8.77877	9.01849	8.82583	9.27302	8.97602	8.89982	8.75664	8.88032	8.67828	9.01564	8.7533	8.47047	8.96381	8.78155	8.96211	8.75431
Ppp3ca	13.2887	13.1385	13.4345	13.3911	13.1645	13.4464	13.1221	13.0606	13.3058	13.4829	13.2062	12.9926	13.1666	13.2285	13.2666	13.152
Ppp3cb	11.6999	11.769	11.8689	11.734	11.6304	11.8151	11.5433	11.6693	11.979	11.8386	11.959	11.8628	11.7756	11.8025	11.9186	11.8104
Ppp3r1	12.292	12.3626	12.3019	12.0962	12.0324	12.3505	12.0388	12.1427	12.352	12.4766	12.4754	12.4375	12.2795	12.4226	12.4774	12.4142
Ppp3r2	4.46519	4.01849	4.29858	4.8193	3.98507	3.79549	3.97092	3.63239	4.24429	3.62333	3.93783	3.00377	4.48269	3.61697	4.05303	3.76862
Prdx1	7.45125	7.62138	7.41079	7.42502	7.4445	7.48479	7.39718	7.48584	7.65238	7.46127	7.55409	7.77048	7.5157	7.438	7.55939	7.53192
Prkaca	12.1646	12.0867	11.713	11.7536	11.5422	11.6732	11.6244	11.7145	11.5211	11.629	11.9024	11.9223	11.9083	11.8199	11.9476	11.8259
Prkacb	11.8074	11.9563	12.008	11.8891	11.6795	11.8977	11.6609	11.7333	12.0392	12.0429	12.0551	11.9183	11.9018	12.0519	11.8607	11.9483
Prkar1a	12.6258	12.6758	12.5359	12.6163	12.3842	12.4977	12.5017	12.5521	12.6008	12.5011	12.6108	12.6317	12.6129	12.5483	12.6607	12.5943
Prkar2a	9.79955	9.69938	9.63318	9.70513	9.71842	9.56367	9.75446	9.73138	9.87477	9.61881	9.72882	9.69803	9.7626	9.63044	9.62703	9.72036
Prkar2b	10.4547	10.1804	10.1522	10.0254	9.76643	9.89773	9.79322	10.0122	10.083	10.0429	10.3184	10.2747	10.2747	10.2979	10.341	10.2246
Prkce	11.6543	11.6584	11.8738	11.6664	11.8517	11.9024	11.7435	11.548	11.9806	11.8032	11.6952	11.656	11.6074	11.5977	11.7657	11.6065
Prkcq	6.55916	6.6273	6.36087	6.56252	6.28763	6.4043	6.49448	6.56528	6.37674	6.3014	6.5968	6.37301	6.56069	6.03201	6.79327	6.60816
Prkdc	6.63511	6.85643	6.75028	7.10309	6.92367	6.98135	6.94055	6.42089	6.49805	6.74434	6.65569	6.4777	7.1115	6.6526	6.83201	6.73015
Pros1	4.5721	5.47792	5.11801	5.58114	5.03237	4.56102	4.84539	4.75792	4.71378	5.10875	5.44479	5.38844	5.7278	5.35394	5.47625	5.42758
Psen2	6.82003	6.76265	6.82583	7.22647	6.81964	6.77734	6.43035	6.72755	6.54385	6.27868	6.58472	6.62826	6.87755	6.49144	6.67042	6.55412
Psmb8	5.49267	5.34042	4.53305	5.54366	5.07818	5.33154	4.29285	5.03094	5.18771	4.20829	4.54789	5.0433	5.18723	5.20194	5.26603	5.19312
Pten	10.4113	10.6162	10.8414	10.7356	10.4726	10.6842	10.452	10.4767	10.8465	10.7277	10.706	10.6988	10.6526	10.6715	10.7623	10.7037
Ptger3	5.46519	5.42448	4.91156	4.75517	5.12257	4.93299	4.84539	4.49489	5.12882	4.76083	5.04746	5.26011	5.15407	4.91954	5.20831	4.84262
Ptgs2	6.30391	6.34042	7.08148	7.11592	7.06686	7.20148	5.94055	6.8734	6.67314	6.65895	6.01183	6.41881	6.03158	6.88999	6.34849	6.42758
Ptms	13.2703	13.2727	13.2854	13.2139	13.0211	13.237	13.1375	13.2098	13.266	13.3512	13.4157	13.4043	13.2164	13.4032	13.2567	13.1582
Ptpn6	4.08668	4.65076	5.0691	5.10309	4.53761	4.174	4.77827	4.07985	3.86578	3.62333	4.49726	4.4777	4.31276	4.29505	4.68107	4.42758
Pttg1	10.0889	9.98197	10.2637	10.0885	10.4456	10.2841	10.2314	10.1301	10.1004	10.1886	10.1025	10.0627	10.1572	10.1024	9.94012	9.90871
Rab6b	12.6565	12.5783	12.668	12.6472	12.5209	12.5977	12.5075	12.4661	12.6805	12.6721	12.6613	12.646	12.5711	12.6366	12.6782	12.5888
Rab7	12.4343	12.3608	12.1987	12.0477	12.0472	12.1038	12.0659	12.1694	12.0791	12.192	12.3603	12.3798	12.2924	12.4062	12.2748	12.2951
Rac1	11.8002	11.8226	12.1255	11.9237	12.1974	12.1653	12.1283	11.9879	12.1931	11.9888	11.892	11.922	11.8331	11.7304	11.8338	11.7648
Rad1	7.70139	7.57921	7.63738	7.67078	7.59387	7.62331	7.54583	7.51281	7.57728	7.74434	7.60877	7.77636	7.60432	7.79223	7.74335	7.64998
Rad17	6.68361	6.60345	6.5149	6.86559	6.47049	6.66338	6.84539	6.72755	6.09844	6.97382	6.49726	6.70421	6.52222	6.9389	6.51247	6.7006
Rad50	5.76475	5.71893	6.21112	6.42502	5.77861	6.53965	5.94055	5.78767	6.21628	5.88636	5.33376	5.53429	6.04973	6.18582	6.03655	5.69062
Rad51	4.93467	4.86649	4.38104	4.29574	4.16564	5.33154	4.0864	4.75792	3.86578	4.54933	5.08222	4.6412	4.37166	4.41052	4.17857	4.27558
Rad51c	5.69549	5.31127	5.70297	5.722	5.47049	6.02815	5.77827	5.53051	5.24429	5.72766	5.39034	5.41881	5.56069	5.49144	5.32152	5.1354
Rad9a	6.89403	6.85643	6.3404	6.68805	6.1867	6.22845	6.2686	6.47674	5.93617	6.10875	6.51008	6.27679	6.48269	6.15303	6.67042	6.66024
Rala	9.71312	9.62582	9.84411	9.87882	9.8061	9.89773	9.7675	9.60967	9.67571	9.72346	9.45643	9.53602	9.54638	9.55086	9.689	9.61609
Ralb	8.54938	8.56075	8.81845	8.84263	8.92992	8.94523	8.79958	8.57384	8.66279	8.60974	8.39381	8.43376	8.57955	8.5045	8.37168	8.38178
Rapgef3	8.06396	7.83099	8.14186	8.37255	8.5335	8.49037	7.91734	7.89406	7.92756	8.24391	7.86981	7.93188	8.23163	8.24536	8.00723	8.13172
Rb1cc1	9.71458	9.69515	9.73859	9.73868	9.63276	9.70238	9.68287	9.73711	9.55228	9.86935	9.79712	9.45956	9.67324	9.66573	9.68107	9.73136
Rbfox3	11.4221	11.7687	11.4059	11.3719	11.1932	11.4365	11.2701	11.397	11.3054	11.5181	11.6888	11.6311	11.5955	11.5591	11.826	11.8147
Rela	6.89403	6.97269	7.09376	7.48556	7.20746	7.26798	7.19331	6.91443	6.79178	6.91611	7.03863	7.06266	7.42824	7.03201	6.98592	7.09812
Relb	6.54611	6.69656	6.4779	6.65329	6.4001	6.42776	6.5357	6.43975	6.79178	5.91611	6.66718	6.65403	6.34251	5.9389	6.70213	6.72036
Reln	8.17838	8.6332	8.524	8.75517	8.50024	8.68788	8.8289	8.66882	8.25121	8.52057	8.55099	8.1737	8.89271	8.47827	8.44535	8.44253
Rgl1	8.55265	8.67384	8.70697	8.57186	8.60956	8.66338	8.43035	8.41137	8.82926	8.88636	8.71504	8.69183	8.49267	8.89744	8.69426	8.79449
Rhoa	10.776	10.9011	10.7619	10.7469	10.6376	10.7227	10.7932	10.8383	10.9286	10.7505	10.8692	10.9696	10.806	10.7108	10.858	10.813
Ripk1	4.85221	4.55454	5.29858	5.05062	3.66314	5.22845	4.63388	4.8734	4.63132	4.76083	4.6899	4.83385	4.85708	5.03201	5.01987	4.52069
Ripk2	5.5721	5.34042	5.67055	5.91045	5.66314	5.99712	5.63388	5.12716	6.00329	5.34579	5.85983	5.29328	5.48269	4.99549	5.61597	5.27558
Rnf8	8.65349	8.58531	8.48724	8.74282	8.40909	8.56632	8.65742	8.62004	8.49222	8.53022	8.56335	8.38074	8.46589	8.50125	8.50948	8.55136
Rpa1	9.39593	9.37252	9.16531	9.19358	9.22283	9.28734	9.25324	9.2867	9.03571	9.0053	9.33916	9.1892	9.39846	9.10883	9.33338	9.16094
Rpl28	11.7305	11.5811	11.7647	11.733	11.8447	11.8771	11.9149	11.6708	11.8281	11.768	11.6332	11.5942	11.6961	11.592	11.6104	11.4745
Rpl29	11.8931	11.8574	12.0051	12.0364	12.0827	12.0952	11.8947	11.7247	12.0115	11.9992	11.6948	11.78	11.7983	11.8423	11.8383	11.7317
Rpl36al	10.2765	10.0964	10.1884	10.2601	10.0852	10.1929	10.3093	10.0525	10.1787	9.95961	10.1349	10.0554	10.0963	10.0797	10.0693	9.98932
Rpl9	12.0993	12.0505	11.8087	11.8661	11.708	11.8217	11.8602	11.8405	11.7888	11.8502	12.0222	11.9928	12.0458	11.9984	12.0264	11.947
Rps10	10.0776	9.84122	9.87823	10.0185	9.81796	9.87657	9.89968	9.62829	9.91018	9.87505	9.67575	9.69958	9.77629	9.8962	9.84034	9.69811
Rps2	12.1038	12.0359	11.8226	11.897	11.7669	11.7887	11.781	11.903	11.9313	11.9143	11.9366	12.0344	11.9802	12.0303	11.9859	11.9527
Rps21	12.9826	12.878	12.5783	12.7973	12.4772	12.5417	12.6386	12.6515	12.6455	12.6778	12.9027	12.8515	13.0475	12.8925	12.9689	12.8127
Rps3	7.20769	7.14777	7.16531	6.89565	7.10054	7.18781	6.87781	6.85946	6.97012	7.14689	7.00279	6.95279	7.17074	7.1024	7.1093	6.88701
Rps9	12.1007	12.0026	11.9111	12.0828	12.0429	12.0896	12.1408	11.903	12.0467	11.9725	11.8542	11.83	11.9542	11.9165	11.9632	11.8952
Rrm2	4.28831	4.65076	4.67055	5.15372	4.4001	4.72149	5.0864	4.98032	5.18771	5.15938	4.89936	4.96313	4.89773	4.95801	4.50049	4.80609
Rsad2	4.22418	4.22012	4.38104	3.61766	4.66314	3.47356	3.97092	2.98032	4.12882	4.10875	4.81919	4.4777	4.77219	4.41052	4.638	4.37867
Rtn4rl1	7.80367	8.05411	8.0313	8.28442	7.84636	8.18092	8.14751	8.09777	8.0437	8.17792	8.14112	8.12387	8.25136	8.22972	7.94675	8.16455
S100a10	9.96074	9.84758	9.69493	9.77754	9.71117	9.72622	9.7369	9.62829	9.73121	9.79525	9.78134	9.64281	9.78444	9.82773	9.78836	9.72771
S100b	9.21183	9.61393	9.33524	9.84841	9.42469	9.34392	9.71014	9.62417	9.14748	9.22026	9.35346	9.04817	9.78037	9.04993	9.50799	9.10753
S1pr3	5.87327	5.98197	5.91156	6.34013	6.2481	5.72149	5.34015	5.81682	6.37674	6.15938	5.7343	5.6412	5.42824	5.71008	5.78343	5.69062
S1pr5	6.39411	6.0716	5.91156	6.70513	6.03237	5.72149	6.43035	6.42089	5.79178	5.38886	6.02975	6.20889	6.20353	5.49144	5.879	5.93008
Sall1	7.73053	7.63908	7.1998	7.02366	7.1116	6.74035	7.32847	7.0556	7.29874	7.05629	7.76137	7.80539	7.85192	7.22578	8.04481	8.18247
Serpina3n	5.9742	5.397	5.16531	5.93959	5.72203	5.72149	5.34015	4.81682	4.93617	5.72766	5.27487	5.0433	4.58578	5.97687	5.50049	5.40334
Serpinf1	7.19938	7.46475	7.30915	7.30696	7.28763	7.01272	7.2686	7.44909	6.86578	6.77713	7.28236	7.13763	7.76122	6.84963	7.3945	6.99643
Serping1	5.51964	5.90602	5.76571	5.78759	6.38196	6.38045	6.19331	6.07985	5.97012	5.62333	5.44479	5.6412	5.682	5.68736	5.37496	5.45143
Sesn1	8.87066	9.08673	9.40341	9.48556	9.97904	9.89773	9.4111	9.41851	9.21274	9.88824	9.1977	9.06747	9.22765	9.67875	9.16914	9.06951
Sesn2	6.5721	6.00034	6.23349	6.52455	6.36358	6.11742	6.05838	6.03094	6.29874	6.15938	5.85983	6.00377	6.03158	6.35394	5.879	6.37867
Setd1a	8.60395	8.54205	8.40094	8.79159	8.51697	8.42193	8.74351	8.62417	8.45074	8.66772	8.71504	8.55836	8.63168	8.62895	8.41059	8.63963
Setd1b	8.96687	8.95631	8.75415	9.14123	8.70753	8.65843	8.62436	8.79501	8.68341	8.98088	8.79057	8.70112	8.9518	9.07859	8.77848	8.77336
Setd2	9.70726	9.62434	10.0088	10.127	9.8447	9.79097	9.57331	9.77101	9.618	9.98965	9.6899	9.41693	9.85321	9.70302	9.56515	9.57054
Setd7	9.62117	9.9121	10.2097	10.6063	10.1088	10.3729	10.3033	10.0844	10.2339	10.4663	9.86108	9.71954	9.95782	10.0173	9.90649	9.89899
Setdb1	7.27254	7.23572	6.65406	7.29574	6.63276	6.53965	6.77827	7.21735	6.37674	6.91611	7.21347	7.16476	7.34985	7.29505	7.16346	7.21418
Sftpd	5.69549	5.22012	4.21112	4.29574	4.83306	3.93299	4.0864	4.26042	4.63132	3.76083	4.6441	4.08177	4.42824	4.16951	5.5936	5.54306
Shank3	8.59447	8.6824	8.82214	9.26152	8.57802	8.75433	8.62913	8.7352	8.58277	8.63232	8.70671	8.58204	8.86991	8.78155	8.73315	8.84036
Sin3a	8.59447	8.60044	8.11801	8.31254	8.03237	8.05852	8.23771	8.33787	8.20919	8.04959	8.55718	8.46684	8.567	8.38251	8.5507	8.43358
Sirt1	7.78712	7.65076	7.31964	7.70513	7.64042	7.52884	7.62436	7.75039	7.27177	7.83278	7.6899	7.72866	7.86735	7.34671	7.50649	7.49224
Slc17a6	9.87979	9.57768	9.61839	9.81537	9.47264	9.55304	9.48135	9.59503	9.28869	9.17484	9.5968	9.27056	9.75847	9.40879	9.47165	9.42307
Slc17a7	12.0441	12.3606	12.351	12.2919	12.1527	12.3143	12.0571	12.2854	12.2478	12.356	12.1775	12.2572	12.2176	12.2139	12.1828	12.0979
Slc1a3	10.6527	11.3377	11.263	11.7674	11.4018	11.4343	11.5255	11.3915	11.0155	11.544	11.3454	11.1365	11.7232	11.5354	11.3725	11.2558
Slc2a1	6.05015	6.10595	6.27721	6.61766	6.34496	6.49593	6.02981	6.0556	5.54385	6.5868	6.18176	5.6412	6.46927	6.68736	6.23746	6.27558
Slc2a5	4.85221	4.08888	4.45905	4.99618	4.07818	4.56102	4.47342	4.63239	5.29874	3.47132	4.89936	4.96313	4.93725	4.51744	5.05303	5.01255
Slc44a1	9.71458	9.98428	9.99084	10.1996	9.92523	10.0453	9.80802	9.9428	9.7606	9.50107	9.61175	9.70112	10.1923	9.52707	9.82362	9.7471
Slc6a1	10.4203	10.6731	10.706	10.9708	10.6565	10.8669	10.761	10.7102	10.3846	10.4575	10.7157	10.6331	11.0097	10.6026	10.5659	10.5617
Slco2b1	5.4086	5.36899	5.73468	5.99618	5.28763	5.51795	5.97092	5.75792	5.93617	5.54933	5.71227	5.3257	6.03158	5.35394	5.80306	5.64998
Smarca4	10.2067	10.225	10.2349	10.2161	10.2692	10.308	10.119	10.1939	10.0437	10.1039	10.0844	10.0506	10.3099	10.0376	10.1113	10.194
Smarca5	10.5665	10.3149	10.2732	10.4327	10.0089	10.2218	10.2173	10.1257	10.0536	10.2628	10.4076	10.0959	10.2948	10.2019	10.3543	10.352
Smarcd1	8.55265	8.64493	8.85858	8.7178	8.70023	8.79097	8.7911	8.70044	9.10991	8.92711	8.65569	8.6762	8.73062	8.65845	8.67841	8.73258
Smc1a	9.10014	8.94686	9.18266	9.3964	9.36819	9.37744	9.22831	9.12716	9.07524	9.11518	8.76405	8.45223	8.95662	8.84963	8.86039	8.88044
Snca	11.315	11.1814	11.3678	11.1127	11.1597	11.3699	10.7697	10.9077	11.2794	11.3499	11.1952	11.1513	11.0316	11.2517	11.2092	11.0939
Sod2	11.3478	11.4308	11.4321	11.3367	11.4158	11.4386	11.3189	11.3309	11.3979	11.5066	11.4016	11.3406	11.3137	11.3922	11.4994	11.4072
Sox10	8.61337	8.72723	8.44474	8.35102	7.85953	7.95738	8.39158	8.41137	8.40183	7.73603	8.39034	8.52384	8.64069	7.74351	8.58512	8.51787
Sox4	8.20354	8.09317	7.45905	7.67078	7.4001	7.53965	7.05838	7.41137	7.81064	7.70228	8.28609	8.20017	8.13294	7.7869	8.18606	8.31511
Sox9	7.87327	8.19242	8.0249	7.77147	7.3261	7.86588	8.02981	7.94775	8.01959	7.48131	8.14523	8.22616	8.3608	7.51744	8.2766	8.15369
Sphk1	4.22418	4.74096	4.45905	4.3832	3.66314	4.28091	4.38596	3.75792	2.54385	3.10875	4.01183	4.29328	4.04973	3.95801	4.68107	4.10565
Spint1	4.28831	4.01849	4.29858	4.61766	4.16564	4.72149	4.29285	4.26042	4.24429	4.54933	3.5968	4.53429	4.25136	4.56806	4.05303	4.22113
Spp1	8.65957	8.57921	8.78855	8.82321	8.60174	8.31905	9.22516	8.75416	8.35121	7.54933	7.81403	8.05301	8.87501	7.31741	7.99448	7.77808
Sqstm1	12.2203	12.1312	12.0892	12.2034	12.0148	12.0896	12.041	12.011	12.0292	12.1524	12.187	12.1006	12.1865	12.151	12.2141	12.1138
Srgn	5.69549	5.67384	5.88354	6.12863	6.34496	6.28091	5.29285	5.8734	5.82926	6.08276	5.85983	5.96313	6.08535	6.08512	5.34849	5.52069
Srxn1	9.78573	9.93258	9.70297	9.703	9.70571	9.64599	9.39718	9.60967	9.65238	9.75673	9.84219	9.83666	9.81394	9.8962	9.87205	9.7459
St3gal6	6.05015	6.05411	5.99248	6.17838	5.72203	5.60284	5.55588	6.07985	5.75331	5.51085	5.89936	6.13763	6.50916	5.85983	6.05303	6.02849
St8sia6	5.31934	5.31127	5.25551	5.50519	5.91107	5.174	5.77827	5.03094	5.29874	5.54933	5.54789	5.44856	5.45572	5.38251	5.47625	5.42758
Stat1	7.02214	6.92538	7.43994	7.48556	7.43573	7.42776	7.54583	7.13875	6.95324	7.08276	7.08222	6.92131	7.30523	6.86995	7.01987	7.00451
Stmn1	13.7948	13.7412	13.9613	13.8127	13.8366	13.8543	13.6269	13.6209	13.9439	13.8676	13.9011	13.7924	13.7555	13.7211	13.8648	13.7272
Stx18	7.05015	7.22794	7.1884	7.00998	7.03237	6.96541	7.25632	6.91443	6.93617	7.12158	7.13285	7.02367	7.12868	7.03201	6.96864	6.92157
Sumo1	11.2293	11.2796	11.0281	11.0117	10.9338	11.0576	11.1147	11.1744	11.1279	11.2105	11.3583	11.2045	11.1842	11.1914	11.2334	11.2151
Suv39h1	8.36466	8.32956	8.47321	8.57186	8.79585	8.57685	8.36895	8.52611	8.6936	8.69372	8.52279	8.47047	8.34985	8.4414	8.42649	8.32159
Suv39h2	6.1223	6.28153	6.42057	6.29574	6.14426	6.20148	6.38596	6.548	6.32521	6.40992	6.33376	6.4632	6.42824	6.15303	6.60483	6.47489
Suz12	9.63665	9.69938	9.52173	9.58576	9.53965	9.67813	9.60028	9.66682	9.47754	9.86935	9.60728	9.36132	9.68635	9.59425	9.67042	9.71175
Syk	5.19101	5.55454	5.0691	5.46566	4.66314	5.11742	5.0864	4.81682	5.00329	5.43068	4.93783	4.96313	5.40023	5.06764	5.01987	5.07528
Syn2	12.505	12.4121	12.4282	12.3205	12.3067	12.3573	12.1245	12.2391	12.2391	12.3196	12.4358	12.3431	12.2413	12.4053	12.4	12.3121
Syp	12.079	12.1521	12.3653	12.3987	12.128	12.4739	12.2307	12.0545	12.2739	11.9143	11.8085	11.8717	12.158	11.7755	12.0136	11.9266
Tarbp2	7.35721	7.0716	7.1998	7.73868	7.07818	7.14598	7.05838	7.2919	7.38934	7.29008	7.2056	7.13763	7.2747	7.27994	7.20831	7.18603
Tbc1d4	6.19101	6.25115	5.85497	6.52455	6.2481	6.28091	6.34015	6.45836	5.24429	6.15938	6.31926	6.0433	6.53516	6.32479	6.1014	6.1789
Tbr1	9.39046	9.34761	9.48724	9.59952	9.0838	9.44797	9.00067	9.18419	9.41113	9.63007	9.56335	9.53429	9.44548	9.65406	9.43123	9.36932
Tcirg1	5.83084	5.76265	5.76571	5.85033	5.20746	4.93299	5.24394	5.12716	5.40183	4.82496	5.83965	5.6412	5.75017	5.59273	5.57088	5.62922
Tet1	8.1046	8.1844	7.93904	8.36183	8.06117	8.41607	8.29885	8.07985	7.75331	8.13429	8.13699	7.88369	7.93725	8.15303	8.02406	8.12802
Tfg	10.6881	10.631	10.2026	10.4429	10.0697	10.13	10.1949	10.2444	9.949	10.2321	10.4548	10.398	10.496	10.3521	10.5206	10.4865
Tgfa	7.88887	7.7946	7.99248	8.0771	7.61733	7.9165	7.93285	7.6159	8.05955	8.00876	8.01183	7.9266	7.97097	7.93408	7.96429	7.91301
Tgfb1	4.67164	4.94449	5.0691	4.61766	4.83306	5.51795	5.24394	5.34289	4.54385	5.05629	4.85983	4.92131	3.89773	4.91954	5.57088	5.62922
Tgfbr1	7.04087	6.98197	6.89762	7.37255	6.85953	6.89982	6.90952	6.85946	7.29874	7.02932	7.57255	7.09123	7.71079	7.1024	7.33507	7.34724
Tgm2	5.2566	5.84631	6.01847	6.56252	5.83306	5.83111	5.59541	5.75792	5.49805	5.85599	5.18176	5.4777	5.45572	6.01386	5.45158	5.37867
Tie1	4.08668	4.45145	5.01847	5.46566	4.07818	4.47356	4.84539	4.63239	4.24429	3.62333	4.97531	4.6412	5.50916	2.71008	4.68107	4.91301
Timeless	5.46519	5.52945	5.99248	5.65329	5.85953	5.83111	5.24394	5.84539	5.67314	5.97382	5.47126	5.29328	5.37166	5.46497	5.23746	5.47489
Tle3	7.96932	8.23572	7.86933	8.27873	8.37738	8.31276	8.23771	8.23366	7.94473	8.48627	7.99824	8.08177	7.96621	8.48487	7.95992	8.09434
Tm4sf1	6.53293	6.95395	6.81103	7.15372	6.87259	7.01272	6.29285	7.09182	6.77267	6.49122	6.39034	6.56177	6.7278	6.35394	6.51247	6.42758
Tmc7	6.68361	6.63908	6.43994	6.83489	6.268	6.174	6.57578	6.45836	6.67314	5.69372	6.89936	6.3257	6.98519	6.16951	6.55939	6.61872
Tmcc3	7.92966	8.08458	8.01847	8.20263	8.14426	8.28091	8.05838	8.04948	8.19491	8.03611	8.08222	7.90531	8.12012	7.84963	8.12498	8.20369
Tmem100	6.58493	6.42448	5.96601	6.40426	5.8061	6.56102	6.14084	6.26042	6.86578	5.88636	6.30461	6.37301	6.48269	6.15303	6.42649	6.64998
Tmem119	6.15707	6.35477	6.65406	6.34013	6.76468	6.08827	6.40832	6.34289	6.82926	6.40992	6.71227	6.74074	7.1115	6.82902	6.84153	7.04425
Tmem144	6.19101	6.03641	6.29858	5.91045	5.96082	5.99712	6.16732	5.90088	6.00329	5.79325	6.24449	5.96313	6.26696	5.81861	6.08546	5.84262
Tmem204	4.9742	4.82585	4.79608	5.46566	4.3261	5.11742	5.02981	4.75792	5.00329	4.88636	4.81919	5.0433	5.28239	4.88001	4.84153	5.07528
Tmem206	7.1223	7.24346	7.42057	7.35102	7.38196	7.174	7.34015	7.44909	7.14377	7.14689	7.36233	7.23473	7.56069	6.85983	7.23023	7.21418
Tmem37	3.85221	3.78403	3.91156	4.46566	4.16564	4.38045	3.97092	3.8734	4.35121	3.76083	3.39034	4.00377	4.53516	3.79755	4.45158	4.37867
Tmem64	9.89532	9.91573	9.84593	9.85033	9.69656	9.72859	9.8758	9.92952	9.79178	9.66334	9.95552	10.0075	9.92009	9.60642	9.80306	9.78396
Tmem88b	8.3155	8.40392	8.17112	8.42502	7.79242	7.93299	8.14751	7.94115	8.09844	7.48131	8.13699	7.71036	8.22366	7.11947	8.11324	8.22805
Tnfrsf11b	3.76475	4.01849	4.01847	4.46566	4.4001	3.47356	3.97092	3.49489	3.54385	3.88636	4.08222	3.6412	4.25136	4.75448	4.17857	3.22113
Tnfrsf12a	6.80914	7.13951	6.86933	6.80353	6.45321	6.38045	7.36324	7.37263	6.40183	6.3014	6.78794	6.71649	7.2435	6.67587	6.95115	6.96364
Tnfrsf1a	5.69549	6.00034	6.11801	6.67078	6.47049	6.3562	5.47342	5.72755	5.82926	6.20829	5.24449	5.61521	5.83633	6.16951	5.65969	5.64998
Tnfrsf25	3.67164	3.69656	3.53305	4.8807	3.77861	4.174	4.38596	3.63239	5.12882	3.62333	3.93783	3.41881	4.04973	3.71008	4.5936	3.69062
Tnfsf12	5.71894	6.26642	6.1884	6.15372	5.69288	5.86588	6.43035	5.92785	5.49805	5.88636	6.44479	6.20889	6.29766	5.95801	5.879	5.69062
Top2a	5.1223	5.12283	4.79608	4.54366	4.53761	4.47356	4.55588	4.07985	3.86578	3.76083	5.08222	4.92131	4.85708	4.66428	4.95115	5.01255
Topbp1	7.19938	7.22794	7.30915	7.37255	7.20746	7.13177	7.32847	7.11548	7.17321	7.22026	7.18176	7.07225	7.14565	7.11947	7.20093	7.30859
Tpd52	10.3308	10.5183	10.3196	10.0999	9.97753	10.2083	10.2563	10.2578	10.4219	10.1469	10.5802	10.5265	10.3416	10.1551	10.5214	10.4865
Tradd	5.87327	5.25115	5.21112	5.3832	5.20746	4.99712	5.02981	5.21735	5.00329	4.76083	5.33376	5.0433	5.50916	5.49144	5.47625	5.40334
Traf1	5.1223	5.45145	4.67055	4.99618	4.07818	4.38045	4.84539	5.26042	3.86578	4.82496	5.04746	4.4777	4.81526	4.61697	5.08546	4.73015
Traf2	7.54611	7.54831	7.84047	7.63559	7.50444	7.71196	7.761	7.76542	7.66279	7.74434	7.58472	7.4849	7.50916	7.43118	7.46397	7.47489
Traf3	7.77598	7.90602	7.59482	8.02366	7.77861	7.83111	8.09332	7.95432	7.86578	7.73603	7.84472	7.89454	7.92747	7.8649	7.63252	7.90007
Traf6	7.08668	7.00945	6.84047	6.96816	7.21773	7.08827	7.00067	6.96738	6.86578	7.13429	6.81919	7.00377	6.682	7.03201	7.19352	7.00451
Trem2	5.08668	5.15599	5.29858	5.24993	4.98507	5.38045	4.90952	4.69652	5.29874	4.88636	5.57255	5.22616	5.79389	4.91954	5.76353	5.76862
Trim47	5.2566	5.47792	5.56867	5.85033	5.03237	5.33154	5.47342	5.49489	5.67314	4.88636	5.41783	5.76458	5.89773	4.95801	5.65969	5.58678
Trp53	6.30391	6.397	6.0691	6.65329	6.14426	6.64348	6.36324	6.49489	6.18771	6.36749	6.08222	6.27679	6.34251	6.13635	6.30785	6.31511
Trp53bp2	7.75343	7.69656	7.57744	7.84263	7.79242	7.71196	7.57578	7.35287	7.29874	7.52057	7.56027	7.52035	7.85192	7.56806	7.66506	7.7591
Trp73	4.93467	4.94449	4.53305	4.8193	4.60174	4.79549	4.77827	4.81682	5.06742	4.94525	4.93783	4.83385	4.63469	4.66428	5.01987	4.64998
Trpm4	4.85221	4.69656	4.67055	5.24993	4.60174	4.56102	4.70789	5.03094	4.63132	4.94525	4.33376	4.74074	5.31276	4.35394	4.68107	4.32805
Tspan18	4.22418	5.25115	5.01847	4.8807	4.93616	5.174	4.70789	5.12716	4.12882	4.69372	4.6899	4.58873	5.0132	4.83937	4.34849	4.42758
Ttr	8.8469	9.335	9.15656	9.23237	9.09777	8.28734	8.68058	8.41613	8.64714	8.43582	9.15138	9.16924	8.4108	8.70444	9.26779	8.94065
Tubb3	12.6643	12.552	12.4477	12.5206	12.3208	12.3932	12.4076	12.3631	12.3909	12.3389	12.494	12.4605	12.4347	12.4497	12.493	12.4392
Tubb4a	12.0301	12.0322	12.2524	12.2655	12.2415	12.3474	12.3115	12.1257	12.1279	12.0234	11.8023	11.6352	11.7875	11.6995	11.927	11.8113
Txnrd1	9.95334	10.1028	9.91675	9.87882	9.76468	9.77962	9.92705	9.90258	9.89037	9.74227	10.137	10.1296	10.1212	9.89991	10.1103	10.0714
Tyrobp	6.17414	6.55454	6.85497	7.15372	6.64803	6.60284	6.38596	6.38241	6.8837	6.43068	6.52279	6.38844	7.15407	6.38251	6.99448	6.85161
Ugt8a	9.74489	10.0219	9.43512	9.78558	8.95776	9.20488	9.39158	9.45605	8.80124	8.42552	9.46798	9.30145	9.72498	8.64082	9.62427	9.76862
Ulk1	9.15921	9.38306	9.43512	9.3832	9.268	9.37744	9.42488	9.31251	9.44472	9.37821	9.38861	9.4263	9.45572	9.33396	9.36013	9.39414
Ung	6.13979	5.98197	6.3404	6.15372	6.64803	6.3562	6.45205	5.84539	6.06742	6.36749	5.97531	5.71649	6.0132	6.03201	5.879	6.02849
Vamp7	10.2273	10.0308	10.0784	9.97522	10.0454	10.1246	10.0406	10.0106	9.92323	10.0018	10.1917	9.88913	10.1169	10.0275	10.172	10.1197
Vav1	4.28831	4.45145	4.79608	4.68805	5.03237	5.174	4.84539	4.42089	3.71378	4.88636	4.49726	4.58873	4.7278	5.20194	5.08546	4.87824
Vegfa	8.36838	8.42788	8.2664	8.51974	7.91738	8.10292	8.30482	8.56098	8.48049	8.1023	8.60578	8.56517	8.66738	8.29128	8.66238	8.51505
Vim	9.03154	9.18239	8.70297	9.1191	8.85953	8.76818	9.11728	9.00268	8.49805	8.90503	8.87973	8.71036	9.02701	8.83162	9.11324	8.96984
Vps4a	10.4626	10.4117	10.2596	10.2309	10.1416	10.2696	10.119	10.1673	10.2954	10.354	10.2861	10.2994	10.2296	10.4414	10.2482	10.2512
Vps4b	8.28438	8.14777	8.19411	8.35102	8.07818	8.11742	8.19331	8.25511	8.13631	8.3293	8.20954	8.16476	8.16243	8.13215	8.31128	8.03639
Was	4.4086	3.78403	3.53305	3.75517	3.53761	3.79549	3.19331	3.75792	3.54385	3.62333	4.01183	4.08177	4.48269	3.88001	3.76353	4.10565
Wdr5	7.37208	7.54831	7.59482	7.32916	7.61733	7.50698	7.55588	7.26042	7.50964	7.42034	7.34812	7.64763	7.46251	7.14471	7.48235	7.37867
Xiap	10.5592	10.6781	10.5576	10.5365	10.5549	10.5676	10.537	10.6149	10.5283	10.7214	10.6287	10.4687	10.592	10.6282	10.6256	10.6429
Xrcc6	7.28831	7.16417	7.10594	7.47565	7.16564	7.05852	7.29285	7.13875	7.03571	7.27868	7.36233	7.06266	7.46251	7.16951	7.24465	7.20719
Zfp367	8.28045	8.29275	8.18266	8.37789	8.19192	8.43934	8.18686	8.37263	8.33176	8.70228	8.49404	8.29328	8.40023	8.41399	8.67841	8.31186

## Sheet: BimA_Day 2_sampleAttributes
Sample Name	Description	Laboratory Identifier	Calibration Sample	Input Control	Animal ID_DSD ID	Study Day	Dose
20240904_30102941480325-01_Sample01_01.RCC	Default Run	1	No	No	114	CTRL	CTRL
20240904_30102941480325-01_Sample07_07.RCC	Default Run	7	No	No	113	CTRL	CTRL
20240904_30102944780325-01_Sample03_03.RCC	Default Run	3	No	No	19	2	10000
20240904_30102944780325-01_Sample06_06.RCC	Default Run	6	No	No	14	2	1000
20240905_30102944800325-01_Sample02_02.RCC	Default Run	2	No	No	115	CTRL	CTRL
20240905_30102944800325-01_Sample04_04.RCC	Default Run	4	No	No	116	CTRL	CTRL
20240912_30102961120825-01_Sample04_04.RCC	Default Run	4	No	No	15	2	1000
20240912_30102961120825-01_Sample10_10.RCC	Default Run	10	No	No	17	2	10000
20240912_30102962650825-01_Sample01_01.RCC	Default Run	1	No	No	20	2	10000
20240912_30102962650825-01_Sample08_08.RCC	Default Run	8	No	No	13	2	1000
20240913_30102961050825-01_Sample08_08.RCC	Default Run	8	No	No	16	2	1000
20240917_30102961070825-01_Sample02_02.RCC	Default Run	2	No	No	18	2	10000

## Sheet: BimA_Day 2_normalizedCounts
Symbol	20240904_30102941480325-01_Sample01_01.RCC	20240904_30102941480325-01_Sample07_07.RCC	20240904_30102944780325-01_Sample03_03.RCC	20240904_30102944780325-01_Sample06_06.RCC	20240905_30102944800325-01_Sample02_02.RCC	20240905_30102944800325-01_Sample04_04.RCC	20240912_30102961120825-01_Sample04_04.RCC	20240912_30102961120825-01_Sample10_10.RCC	20240912_30102962650825-01_Sample01_01.RCC	20240912_30102962650825-01_Sample08_08.RCC	20240913_30102961050825-01_Sample08_08.RCC	20240917_30102961070825-01_Sample02_02.RCC
AI464131	5.93371	6.46834	6.3732	6.44429	6.13571	6.10137	7.02421	6.73683	6.37986	6.6472	7.00704	6.38965
Abcc8	4.98375	5.8459	4.90608	5.19853	5.19016	5.35513	5.04846	4.83501	5.23099	5.18325	4.80193	4.86882
Abl1	7.72889	7.69073	7.84836	7.74167	7.69266	7.88877	7.75628	7.73683	7.51479	7.61067	7.57452	7.7203
Adamts16	4.61178	4.18293	3.93409	4.39117	4.7572	4.53021	4.66513	4.75701	5.16686	4.23216	4.33244	4.25215
Ago4	5.10928	5.18293	3.75721	4.82413	4.8947	5.23382	4.99955	4.17204	4.40787	4.71759	4.87993	3.93022
Agt	6.31873	7.24183	8.02156	7.78349	6.7114	6.6006	8.38474	8.55287	8.11682	8.54927	8.10774	8.18446
Ak1	10.9113	10.8741	10.9367	10.9603	10.8725	10.8124	10.8472	10.6437	10.2754	10.7703	10.8584	10.6593
Akt1	9.80509	9.86359	9.82984	9.81576	9.71256	9.79539	9.84374	9.99435	10.2212	9.95098	10.0092	10.1494
Akt2	7.93795	8.12153	7.03455	7.53685	7.95097	8.03755	7.87628	7.20179	6.81596	7.45455	7.90813	7.20324
Aldh1l1	8.00005	8.15256	8.58238	8.36387	7.74815	7.86854	8.36074	8.66923	8.81596	8.56844	8.37347	8.63066
Ambra1	9.5796	9.65054	9.42224	9.58692	9.53856	9.62372	9.47024	9.39765	9.51156	9.66289	9.58037	9.52018
Amigo2	7.31222	7.24183	7.52827	7.78349	7.08632	6.89278	7.64141	7.85387	7.42168	7.84097	7.96292	7.55471
Anapc15	8.07121	7.85064	7.49104	7.80396	8.12527	8.21471	7.73403	7.83501	7.93625	7.89512	7.82183	7.62138
Anxa1	5.27921	5.02424	6.42348	5.82413	4.82759	4.98589	5.97446	5.67455	5.70743	5.6472	4.95393	5.51518
Apc	10.9469	11.1023	10.7503	10.8399	11.0108	11.2492	10.8481	10.8075	11.232	10.8557	11.0329	10.7039
Apex1	7.99599	8.14872	8.14654	8.14071	8.21663	8.06627	8.10157	8.47583	8.7298	8.38055	8.23191	8.62138
Apoe	10.6804	11.3424	10.7094	10.7955	10.7611	10.6506	11.324	11.5565	11.3468	11.135	11.5306	11.1389
Arc	9.53973	9.3744	6.9479	8.31717	9.68438	9.96126	7.8069	6.67455	7.21523	8.05998	8.25405	6.59319
Arhgap24	6.55774	6.66406	6.23365	6.6391	6.35413	6.53021	6.56783	6.17204	6.54032	6.7847	6.18659	6.34526
Arid1a	9.0518	9.19602	8.79207	8.83743	9.10593	9.13902	8.92947	8.59831	8.63817	8.84097	8.78175	8.58843
Asb2	4.27921	4.35286	4.55558	4.92723	4.64472	4.61038	5.04846	4.28752	4.95536	5.13262	5.33244	4.66719
Ash2l	8.97553	9.00311	8.62167	8.77661	9.02586	8.94975	8.79262	8.69037	8.42168	9.03607	8.92202	8.62138
Asph	10.8332	11.0435	10.725	10.6448	10.8642	10.7285	10.8016	10.9336	10.2905	10.9473	10.6558	10.6873
Atf3	3.77225	3.50486	4.36294	4.39117	3.24263	3.92449	4.72653	5.11064	5.56541	4.5732	5.02432	5.38965
Atg14	8.07891	8.2346	8.13452	8.09161	8.12177	8.15582	8.32148	8.37498	8.22313	8.63815	8.31148	8.276
Atg3	10.0361	10.0646	10.0418	9.96255	9.9783	10.0083	9.75812	9.78921	9.56541	9.88369	9.87755	9.70061
Atg5	9.19498	9.27216	8.95987	9.20624	9.24423	9.23065	9.15838	9.15314	9.01577	9.34208	9.15948	9.03526
Atg7	7.60647	7.56376	7.39352	7.44429	7.64959	7.6536	7.50789	7.69561	7.64995	7.73466	7.62069	7.52517
Atg9a	10.0152	10.1487	10.0386	10.1985	9.95883	10.0027	10.1832	10.0749	9.99745	10.1164	10.3185	9.90176
Atm	7.13903	7.13713	6.78055	6.82413	7.10061	6.97836	6.78542	6.14167	6.09975	6.92518	6.76129	6.25215
Atp6v0e	7.23856	7.51086	7.69718	7.6913	7.36601	7.27745	7.45445	7.34197	7.18316	7.32527	7.52682	7.03176
Atp6v1a	12.0827	12.0762	12.0146	12.1554	12.1753	12.1712	12.0311	11.9589	12.1983	12.1411	12.1702	12.2052
Atr	5.84625	6.40533	5.93409	5.85061	6.00513	6.1424	5.89646	5.71637	6.35129	6.08016	5.6764	5.55471
Axl	6.54669	6.8459	6.8847	6.66916	6.5333	6.43435	6.601	6.73683	6.59007	6.5732	6.76129	6.59319
B3gnt5	4.6536	5.18293	5.27805	5.11364	4.7572	4.79325	4.78542	5.39444	4.61432	5.87986	4.09143	5.73758
Bad	8.82582	8.70126	8.71747	8.7452	8.61766	8.73632	8.95855	9.02171	8.85209	9.11968	8.8941	8.9075
Bag3	5.54669	6.25618	5.9479	5.59281	5.64472	5.64886	6.18596	5.54128	5.79489	6.08016	5.84146	6.17815
Bag4	9.41306	9.30878	9.70431	9.62767	9.32705	9.33019	9.30396	9.28057	9.49859	9.38326	9.49309	9.54002
Bak1	7.3823	7.28447	7.57795	7.2088	7.37191	7.33757	7.19685	7.07894	6.91688	6.98348	7.15556	7.2279
Bard1	4.69424	4.88337	3.98854	5.02344	4.24263	4.61038	3.94892	5.04651	4.87736	4.71759	4.33244	4.66719
Bax	7.16094	7.30533	6.64304	7.17777	7.04998	6.91663	7.03639	7.12624	6.61432	7.10663	7.05827	6.93022
Bbc3	6.10928	6.18293	6.75721	6.79717	6.29325	6.18229	6.97446	7.17204	6.66163	6.93998	6.82183	7.20324
Bcas1	8.65875	9.42134	8.27531	8.29806	8.74588	8.79967	8.58451	8.70082	8.6083	8.61989	8.52682	8.36207
Bcl10	8.54669	8.55507	8.5956	8.54903	8.60018	8.49896	8.78542	8.8159	8.78958	8.91398	8.6927	8.80469
Bcl2	6.18253	6.36616	5.92015	5.79717	6.1077	6.05914	6.25009	5.23094	5.79489	6.70031	6.46489	5.77152
Bcl2a1a	4.47852	4.95552	6.5912	5.62383	4.6832	5.18229	5.69616	6.14167	6.68471	5.5732	6.51465	6.38965
Bcl2l1	9.80393	9.89947	9.97343	10.0721	9.80922	9.76178	9.92457	9.7941	9.68757	9.97093	9.80942	9.77152
Bcl2l11	5.22476	5.0574	5.40358	4.52868	5.07913	4.82719	5.18596	4.83501	5.02936	5.23216	4.71946	5.20324
Bcl2l2	10.3846	10.4536	10.2937	10.3053	10.3225	10.2782	10.0958	9.80867	9.55292	10.0566	10.1158	9.73112
Bdnf	7.16094	7.19788	5.97512	5.74167	7.31791	7.49369	6.29132	6.39444	6.35129	6.55409	6.69809	5.80469
Becn1	11.0336	11.0589	10.9488	11.1164	11.1508	11.0649	11.0165	10.8362	10.6732	11.0378	11.0801	10.9113
Bid	6.8281	6.8459	7.3158	7.06925	7.15637	6.93231	6.63342	7.17204	7.16686	6.7847	7.26136	6.86882
Bin1	10.5037	10.5522	10.0248	10.196	10.6183	10.5101	10.3668	10.303	9.94344	10.3806	10.3514	10.2907
Birc2	8.60647	8.61199	8.75329	8.73102	8.52538	8.50422	8.69232	8.45745	8.6083	8.73041	8.72476	8.78405
Birc3	4.52432	4.29841	5.62597	4.52868	4.34216	4.40093	5.31149	6.07894	6.99283	5.23216	5.632	6.2279
Birc5	4.16818	3.9199	3.48158	3.39117	4.07913	4.25891	3.31149	4.28752	3.87736	3.49519	3.80193	3.80469
Blm	6.13903	6.21268	6.04101	5.5611	5.92712	5.59075	5.56783	5.67455	5.75182	5.45455	5.09143	5.89985
Blnk	6.56871	6.46834	6.47206	7.19853	6.61518	6.59075	5.94892	5.75701	6.59007	5.87986	6.65437	6.38965
Bmi1	7.59041	7.7878	7.74541	7.81071	7.74815	7.69555	7.49912	7.34197	7.75182	7.89512	7.62069	7.54493
Bnip3	11.0385	10.9	11.334	11.3587	11.08	11.0152	11.3498	11.5274	11.6739	11.5944	11.5215	11.6266
Bnip3l	10.7905	10.7058	10.5403	10.7176	10.8098	10.7386	10.7038	10.4136	10.4319	10.8091	10.7767	10.495
Bok	7.89501	7.69073	7.81485	7.97614	7.63984	7.6201	7.60917	7.6639	7.87736	7.76821	7.92662	7.49501
Bola2	10.472	10.5514	10.4607	10.5143	10.578	10.4764	10.435	10.2345	10.1019	10.4127	10.4199	10.1797
Braf	10.38	10.331	10.3435	10.3787	10.2721	10.2283	10.368	10.2683	10.4455	10.5613	10.4977	10.4616
Brd2	10.3854	10.3512	10.4768	10.3616	10.3697	10.3974	10.3535	10.4294	10.173	10.3393	10.4394	10.3551
Brd3	8.87305	8.71171	8.64939	8.96406	8.81465	8.95744	8.86267	8.6639	8.66743	8.95098	8.97185	8.69399
Brd4	9.80161	9.81835	9.66515	9.7185	9.70907	9.81562	9.67684	9.46053	9.17504	9.45969	9.57745	9.234
C1qa	7.07121	7.52278	7.40858	7.72746	7.39527	7.41774	8.06043	8.09488	7.9266	7.9906	8.45218	7.83711
C1qb	7.76272	8.47142	8.32641	8.6353	8.21663	8.2115	8.84201	8.78184	8.32948	8.7389	9.09553	8.64904
C1qc	7.18253	7.97301	7.36294	7.92723	7.6832	7.71381	8.06638	7.84447	7.5778	7.79287	8.43936	7.36763
C3	3.52432	4.18293	6.15252	4.52868	3.82759	2.98589	5.18596	5.34197	5.56541	4.23216	5.632	5.55471
C3ar1	4.91664	5.12153	4.72551	5.46156	4.82759	4.82719	5.53389	4.9794	4.40787	4.71759	5.33244	4.59319
C4a	6.70423	6.65325	8.22517	7.55306	6.31791	6.22111	7.81399	8.34863	7.81596	7.51509	7.96292	8.33961
C5ar1	4.43121	3.9199	5.3834	5.06925	3.7572	4.53021	5.53389	5.23094	6.26202	5.71759	5.9174	5.47454
Cables1	7.9037	8.09782	8.22517	8.44429	7.9391	8.16911	8.36074	8.19441	8.25433	8.55889	8.53287	7.97462
Calr	11.7441	11.9561	10.9789	11.7474	11.6198	11.8604	11.7345	11.1262	10.8686	11.4616	11.9567	10.9321
Camk4	10.9652	10.9621	11.0434	10.7292	10.9975	10.9127	10.7218	10.3536	10.3459	10.8508	10.7261	10.7017
Casp1	4.69424	5.40533	5.46247	5.2787	4.98986	5.77597	5.04846	4.90901	5.35129	4.71759	5.632	4.59319
Casp2	6.85524	6.81714	6.76503	6.79717	6.76619	6.71381	6.72653	7.01335	7.01121	6.76821	6.51465	6.88442
Casp3	7.62235	7.69073	7.71747	7.47864	7.5697	7.52505	7.5762	7.51782	7.47562	7.81712	7.57452	7.74614
Casp4	3.10928	3.18293	5.40358	4.82413	3.02023	3.30782	4.84201	5.58708	5.91688	5.02571	4.95393	5.59319
Casp6	4.91664	5.48061	5.29974	5.35465	5.16319	5.53021	5.72653	5.34197	5.09975	5.61067	5.21696	5.20324
Casp7	6.06348	6.02424	6.23365	5.76969	5.72067	5.95552	6.02421	6.20179	6.06498	5.87986	5.9174	5.83711
Casp8	4.77225	4.72725	5.16439	4.65421	4.64472	4.64886	5.22903	5.58708	4.79489	4.32527	4.71946	4.66719
Casp9	7.44318	7.48671	7.3158	7.22912	7.40105	7.16248	7.32148	7.43257	7.02936	7.4233	7.43936	7.4642
Cass4	4.27921	3.8459	3.23365	3.39117	3.82759	4.15582	3.31149	3.90901	3.02936	3.91023	3.21696	3.15261
Ccl2	3.33167	3.99029	8.70939	7.17777	3.8947	3.72286	7.76362	7.97079	8.68471	5.45455	8.38689	8.74614
Ccl3	3.52432	3.99029	4.5912	3.76969	3.52273	3.40093	3.72653	4.28752	5.56541	2.6472	6.76129	5.47454
Ccl5	2.84625	1.59797	4.87751	4.59281	2.02023	2.40093	5.49912	5.39444	6.56541	3.7847	6.6764	5.59319
Ccl7	1.52432	-0.402029	4.98854	4.59281	2.7572	2.98589	4.601	4.39444	5.79489	3.32527	5.27586	5.80469
Ccng2	8.63806	8.71171	8.9219	8.98513	8.90084	8.66537	8.75995	8.54128	8.02936	9.03263	8.63763	8.4642
Ccni	10.8195	10.8226	10.5923	10.7452	10.8049	10.7922	10.8437	10.7254	10.3221	10.7505	10.6819	10.5177
Cd109	3.43121	4.12153	3.98854	4.82413	3.82759	3.79325	4.66513	5.04651	4.70743	4.91023	4.53889	4.86882
Cd14	3.22476	3.29841	5.48158	4.65421	3.6052	3.10137	5.14157	6.11064	6.35129	4.13262	6.30443	5.93022
Cd163	3.22476	4.0574	3.55558	3.52868	4.24263	3.92449	4.14157	4.17204	4.70743	4.32527	3.80193	3.80469
Cd24a	6.72399	7.15256	6.75721	6.99998	7.08632	6.86036	6.99955	7.04651	6.85718	6.89512	6.5862	6.93022
Cd33	4.22476	4.64237	4.87751	3.8766	4.19016	3.86036	3.94892	4.58708	5.70743	4.41273	4.43936	4.86882
Cd36	3.69424	4.0574	3.14054	4.06925	3.52273	3.92449	3.72653	4.28752	3.70743	3.6472	4.43936	4.43272
Cd3d	2.10928	1.9199	3.48158	2.39117	4.19016	4.82719	2.72653	3.17204	2.29239	3.49519	2.95393	2.93022
Cd47	10.5194	10.7285	10.3726	10.4829	10.6089	10.6159	10.5689	10.494	10.2716	10.5323	10.639	10.2581
Cd6	4.3823	4.59797	2.81862	3.65421	3.6052	4.44532	2.72653	2.90901	2.29239	3.91023	3.632	3.15261
Cd68	6.06348	6.32589	6.60869	6.82413	6.41255	6.05914	6.3895	6.56436	7.09975	5.81712	6.69809	6.51518
Cd70	4.22476	4.50486	3.48158	2.06925	4.07913	3.79325	3.31149	2.17204	3.70743	3.49519	3.43936	2.34526
Cd74	5.5016	5.40533	5.98854	6.02344	5.47966	5.48839	6.22903	6.04651	6.16686	5.7847	6.6764	5.59319
Cd83	8.14637	8.37276	8.58238	8.62383	7.98602	8.00826	8.81399	8.97079	8.5778	8.82909	8.70882	8.7504
Cd84	3.33167	4.72725	3.98854	3.8766	4.6832	4.53021	4.22903	4.83501	4.02936	3.32527	4.43936	4.0457
Cd86	4.10928	3.99029	4.14054	3.76969	4.34216	4.72286	3.31149	4.67455	4.95536	4.71759	4.43936	4.86882
Cdc25a	7.17537	7.2346	7.09163	6.75575	6.72989	6.84387	7.40835	7.50595	7.26202	7.55409	6.97185	7.38965
Cdc7	6.06348	6.21268	6.02807	6.09161	6.22969	6.47775	6.22903	5.79654	5.95536	6.53472	6.43936	6.15261
Cdk20	6.89936	6.59797	6.87028	6.68396	6.80159	6.44532	6.99955	6.87248	6.16686	7.17076	7.02432	6.86882
Cdkn1a	7.91234	8.1018	10.5606	9.81576	8.12876	8.39528	9.74519	10.6692	10.5529	10.0968	9.76899	10.7061
Cdkn1c	5.96726	6.12153	5.9479	6.33603	6.31791	6.15582	5.92293	6.315	5.83671	6.43379	5.98955	6.41135
Cflar	6.6536	6.82679	7.34739	7.28841	6.59514	6.81032	7.36074	7.12624	7.04728	7.18325	7.00704	7.31104
Chek1	4.84625	4.29841	3.62597	4.65421	4.47966	4.04479	4.31149	4.17204	4.51479	4.96912	4.21696	4.15261
Chek2	4.10928	4.35286	3.75721	3.97614	3.8947	4.10137	4.3895	4.39444	4.61432	4.32527	4.09143	4.0457
Chn2	10.0122	10.2219	10.6195	9.5611	9.81465	9.69325	10.0943	10.7781	8.93625	10.913	8.81688	10.5351
Chst8	6.61178	6.65325	6.44311	6.35465	6.67368	5.97079	6.74148	6.67455	6.87736	6.41273	6.84146	6.68511
Chuk	8.513	8.81714	8.14355	8.31717	8.61518	8.69325	8.37039	8.55863	8.52121	8.48514	8.592	8.46938
Cidea	5.56871	6.18293	5.84836	5.99998	5.70206	5.4233	6.22903	6.96212	6.51479	6.30255	6.41336	6.276
Cideb	4.77225	5.40533	4.69308	5.06925	4.34216	5.37821	5.14157	5.28752	4.79489	5.08016	5.80193	5.15261
Cks1b	5.93371	5.7679	5.78824	6.02344	5.79282	5.79325	5.69616	6.04651	5.87736	6.08016	5.95393	5.83711
Cldn5	7.60113	8.41815	7.17617	6.6084	7.50136	7.58084	7.22903	7.36844	7.71866	7.14545	7.48998	7.11344
Clic4	9.04396	9.27921	9.74935	9.33603	9.00702	9.09442	9.37758	9.34531	9.15864	9.23216	9.4199	9.43802
Cln3	6.03211	6.59797	6.15252	5.95189	6.1077	6.11518	6.16394	6.04651	6.19928	6.27946	6.35992	5.83711
Clstn1	10.8983	11.1853	10.8405	11.2769	10.8813	10.8858	11.3233	10.8409	11.2725	11.1871	11.5486	10.8737
Cnn2	6.13903	6.52871	6.14054	6.19853	6.49055	6.38961	6.18596	6.44506	5.75182	6.34764	5.9174	6.59319
Cnp	12.742	12.9299	12.499	12.5619	12.7858	12.8077	12.8582	12.7495	12.5766	13.0161	12.6815	12.697
Cntnap2	9.00612	9.35286	8.96157	9.33369	9.1478	9.26202	9.31899	9.06686	9.19527	9.05659	9.68728	8.99989
Coa5	9.3024	9.13325	9.03131	9.13802	9.15637	9.10829	9.08994	9.04651	9.01121	9.18014	9.31148	9.05262
Col6a3	4.04788	4.29841	2.23365	4.46156	3.82759	4.10137	4.31149	4.17204	4.02936	4.23216	4.43936	3.80469
Cotl1	9.3993	9.48061	9.4504	9.6617	9.35562	9.3825	9.68653	9.77196	9.29239	9.73678	9.64043	9.66267
Cox5b	13.0142	13.0612	12.8877	12.9942	12.9594	12.961	12.9933	13.0998	12.9548	13.032	12.9791	12.9106
Cp	6.10928	6.63139	8.41107	7.47864	6.00513	5.90872	7.79978	7.78675	8.11682	7.3365	7.89879	8.10681
Creb1	7.99192	7.7065	7.86301	7.99406	7.94702	7.99339	7.86267	7.315	7.61432	7.94732	8.25405	7.57408
Crebbp	10.114	10.0968	10.1383	10.1313	10.0259	10.0927	10.1542	9.9794	10.3295	10.3873	10.2467	10.3197
Crem	6.79111	6.63139	6.31047	6.6084	6.72067	7.00084	6.27085	6.25951	5.79489	6.25601	6.84146	6.10015
Crip1	6.91664	7.31222	6.78055	6.47864	6.96665	6.68633	6.44535	7.01335	7.02936	6.75153	6.93578	6.47454
Cryba4	3.84625	2.7679	2.81862	4.65421	3.82759	4.20829	6.71142	4.75701	2.70743	3.6472	2.632	2.34526
Csf1	7.65875	7.69073	8.17029	7.82413	7.16998	7.27129	7.79262	8.33528	8.16686	7.77648	7.83167	8.10015
Csf1r	7.36981	8.21268	6.46247	7.25907	7.88235	7.89278	7.47249	6.87248	6.85718	7.27946	7.50237	6.75465
Csf2rb	3.69424	3.0574	3.93409	3.97614	3.8947	4.20829	4.3895	4.58708	4.29239	4.5732	4.33244	4.43272
Csf3r	3.33167	4.12153	4.32112	4.46156	3.82759	4.68633	3.72653	4.83501	4.79489	3.7847	3.80193	4.34526
Csk	7.79578	8.03676	7.65992	7.96406	7.89879	8.04839	8.19142	8.13398	8.29239	7.89512	8.11582	8.07318
Ctsf	8.85524	9.10775	9.43578	9.4268	8.80378	8.67239	9.6612	9.94463	10.0933	9.67842	9.75094	9.60029
Ctss	6.89936	7.38587	7.19944	7.5611	7.16319	7.10829	7.63342	7.20179	6.95536	7.3365	7.87041	6.94517
Cx3cl1	9.30568	9.41335	8.24767	9.06643	9.4451	9.49237	8.82807	8.17204	8.35129	8.674	9.27946	8.24613
Cx3cr1	7.36981	7.7878	5.01501	6.81071	7.71604	7.67705	6.89646	5.17204	5.23099	6.92518	7.29021	4.98912
Cxcl10	2.69424	3.40533	8.14654	6.93961	3.43527	3.30782	7.19685	7.6639	8.46232	5.75153	8.36671	8.82504
Cxcl9	2.33167	2.18293	5.50044	4.15671	3.52273	3.10137	4.94892	4.67455	6.1337	4.32527	6.27586	5.34526
Cycs	5.01617	5.02424	4.62597	4.59281	5.16319	5.01564	4.3895	4.75701	5.29239	5.36966	4.21696	4.73758
Cyp27a1	5.19674	5.40533	5.01501	4.82413	4.8947	5.12885	5.18596	5.90901	4.51479	5.61067	4.33244	4.80469
Cyp7b1	6.46683	6.48061	6.66828	6.98811	6.24263	6.20829	6.58451	6.56436	6.68471	6.5732	6.9174	6.59319
Dab2	5.22476	5.12153	5.29974	4.52868	5.07913	5.07336	5.18596	4.83501	4.79489	5.18325	5.21696	5.34526
Dapk1	9.44913	9.42293	9.86574	10.0819	9.39672	9.50291	10.1088	9.96429	10.4937	10.1245	10.3785	10.1526
Ddb2	5.75314	6.25618	6.1163	5.95189	5.86154	6.16911	6.07231	6.51782	6.09975	5.91023	5.80193	5.59319
Ddx58	5.45506	5.64237	6.74935	6.25907	5.6052	5.64886	5.72653	6.34197	6.19928	5.61067	6.33244	6.15261
Dicer1	8.10175	8.29841	8.41605	8.30765	8.25225	8.2243	8.16947	8.62051	9.09975	8.55889	8.52682	8.68955
Dlg1	9.89064	9.95001	9.62059	9.83908	10.0537	9.99898	9.84201	9.37172	9.41824	9.87602	9.87518	9.41672
Dlg4	11.6481	11.7036	11.3231	11.5854	11.776	11.8303	11.3859	11.2814	11.2202	11.3799	11.6571	11.2506
Dlx1	7.89501	7.97301	7.74935	8.07487	7.97443	8.10137	7.68846	7.315	8.02936	7.51509	8.45218	7.25215
Dlx2	5.6536	5.35286	5.34218	5.65421	5.5438	5.75848	5.99955	5.28752	5.61432	4.6472	6.09143	5.25215
Dna2	3.69424	4.64237	3.55558	3.23917	2.8947	3.98589	4.31149	4.28752	4.61432	4.02571	4.87993	4.80469
Dnmt1	6.87305	7.04091	6.90608	6.96406	7.0127	7.14912	6.89646	6.69561	7.1337	7.08016	7.20186	7.17815
Dnmt3a	7.50731	7.39239	7.2835	7.13534	7.5697	7.78895	7.10735	7.03003	6.97422	7.18325	7.34625	7.13967
Dock1	7.62761	7.76288	7.25602	6.92723	7.55421	7.6055	7.20766	6.60945	6.51479	6.95462	6.97185	6.94517
Dock2	4.52432	4.18293	4.18785	4.15671	3.8947	4.30782	4.31149	4.17204	4.70743	4.23216	4.71946	3.66719
Dot1l	6.55774	6.90175	5.93409	6.19853	6.72067	6.61038	6.20766	5.9794	5.66163	6.08016	6.05827	5.93022
Dst	8.79111	9.1583	8.43578	8.49131	8.92311	8.87261	8.601	8.34863	8.42168	8.674	8.68185	8.42741
Dusp7	9.84512	9.88222	9.43578	9.87499	9.90491	9.91564	9.74519	9.36187	9.45226	9.59205	9.88703	9.42474
E2f1	6.6536	6.31222	6.39352	6.35465	6.59514	6.34344	6.20766	6.315	6.61432	6.02571	6.93578	6.29946
Eed	8.2038	8.27393	8.11017	7.99406	8.05732	8.31082	8.22903	8.16451	7.9266	8.39673	8.34625	7.95997
Eef2k	7.28587	7.68543	8.04422	7.6617	7.5438	7.28357	7.79262	8.42629	8.49533	7.75153	7.89879	8.33961
Egfr	5.22476	5.80742	5.04101	5.11364	5.41255	5.15582	5.18596	5.28752	5.09975	5.68282	5.95393	5.51518
Egr1	12.0765	11.9328	10.114	10.9465	12.1154	12.2435	10.748	9.96212	10.3221	10.8999	11.0729	10.0195
Ehmt2	10.4536	10.5056	10.2916	10.5049	10.443	10.4704	10.4836	10.3831	10.2212	10.4167	10.7535	10.2233
Eif1	12.1689	12.1001	12.3459	12.283	12.0948	12.1375	12.2214	12.297	12.1968	12.3323	12.3198	12.3013
Emcn	5.16818	5.62034	5.18785	4.82413	5.16319	5.57086	4.22903	5.34197	5.79489	4.91023	4.80193	5.47454
Emp1	4.56871	4.0574	4.40358	3.8766	4.19016	4.10137	4.53389	4.28752	3.29239	4.49519	5.33244	4.66719
Enpp6	5.67407	5.9199	5.06654	5.62383	5.77512	5.87666	5.66513	5.67455	5.51479	5.68282	5.6764	5.83711
Entpd2	4.73377	4.88337	4.93409	5.02344	4.56455	4.53021	4.94892	5.11064	4.61432	4.84883	5.27586	4.73758
Eomes	6.4901	6.50486	6.42348	6.13534	6.29325	6.61038	6.27085	5.04651	5.75182	5.08016	6.53889	5.0457
Ep300	8.92092	9.02214	8.99354	8.97914	9.00892	9.05557	8.99644	8.49997	8.36564	8.92146	8.86082	8.74186
Epg5	8.3413	8.23822	7.9852	8.30287	8.08632	8.04839	8.47696	8.10278	8.31476	8.43379	8.54489	8.36763
Erbb3	5.5016	6.00736	5.18785	5.90214	5.7572	5.62975	6.14157	5.54128	4.29239	6.20791	6.21696	4.93022
Ercc2	8.19674	8.19788	8.1791	8.19853	8.21663	8.23065	7.96175	8.23094	8.01121	8.24413	8.30443	8.25815
Esam	6.07891	6.25618	6.01501	5.82413	6.20345	6.11518	5.4635	5.87248	5.91688	5.6472	6.21696	5.77152
Ets2	9.13903	8.99671	9.55445	9.53889	9.08632	9.09963	9.55308	9.74947	9.59617	9.69596	9.68728	9.65132
Ezh1	7.54113	7.63689	7.83357	7.62383	7.28076	7.38961	7.719	8.44506	8.05616	7.96189	7.98073	8.35088
Ezh2	7.44913	7.52871	7.55558	7.19853	7.34816	7.41216	7.31149	7.9794	7.43535	7.69159	7.3185	7.72896
F3	8.1932	8.46834	8.69513	8.50387	8.15295	8.2243	8.52527	8.80625	8.64407	8.73041	8.76129	8.66267
Fa2h	7.85524	8.141	7.14054	7.51219	7.88235	7.86445	7.67295	7.21644	6.29239	7.65619	7.37347	7.01768
Fabp5	11.0542	10.9898	10.7205	10.7636	11.191	11.0189	10.7331	10.6011	10.3621	10.6528	10.6585	10.626
Fadd	4.52432	4.72725	4.55558	4.39117	4.8947	4.86036	4.84201	5.17204	3.02936	4.41273	4.33244	4.73758
Fancc	6.15368	6.15256	5.96157	6.02344	5.98986	6.27129	6.09576	5.49397	5.29239	6.05319	5.9174	5.66719
Fancg	6.59041	6.59797	6.29974	6.44429	6.50136	6.53021	6.71142	6.46973	5.61432	6.51509	6.95393	6.10015
Fas	3.77225	3.68543	4.72551	4.46156	4.34216	3.57086	3.94892	4.39444	4.79489	3.7847	5.02432	4.25215
Fbln5	5.45506	5.7065	6.3732	5.52868	5.41255	5.15582	6.4635	6.71637	6.02936	6.62905	5.71946	6.53508
Fcer1g	4.84625	4.95552	5.75721	5.76969	5.1077	5.15582	5.35102	6.28752	6.1337	5.41273	6.24671	5.80469
Fcgr1	4.77225	5.37933	5.51905	5.74167	5.1077	5.20829	6.04846	6.07894	5.29239	6.27946	6.18659	5.51518
Fcgr2b	5.10928	5.32589	6.54654	6.39117	5.24263	5.4233	6.94892	6.51782	7.06498	6.76821	7.18659	6.7203
Fcgr3	4.52432	4.64237	5.34218	6.04653	4.98986	4.57086	5.75628	6.20179	6.09975	5.71759	6.21696	5.70281
Fcrls	5.61178	6.02424	3.55558	5.19853	5.6832	5.97079	5.42697	2.90901	4.02936	5.5732	5.6764	2.93022
Fdxr	4.22476	4.64237	3.81862	3.65421	3.52273	4.48839	4.14157	3.90901	3.29239	3.7847	4.71946	3.66719
Fen1	6.96726	7.01582	7.43822	7.41797	6.96665	6.76725	7.17499	7.24529	7.19928	7.10663	7.37347	7.48481
Fgd2	3.84625	4.35286	2.81862	4.15671	4.34216	4.30782	3.94892	2.90901	4.02936	3.49519	3.632	3.34526
Fgf13	10.8564	10.742	10.5386	10.809	10.9346	10.8998	10.6334	10.2201	10.1832	10.5649	10.7639	10.1829
Fgl2	5.19674	4.35286	5.34218	5.2787	4.52273	4.72286	5.49912	4.75701	5.70743	4.91023	5.5862	5.29946
Fkbp5	7.07891	7.00736	8.99686	8.9116	7.06463	7.02298	8.45898	8.69037	8.62629	8.53959	8.63763	8.82504
Flt1	5.13903	5.68543	4.62597	5.02344	4.86154	5.10137	4.66513	5.11064	6.19928	5.27946	5.15556	5.34526
Fos	9.3823	9.32248	7.3834	7.7203	9.31179	9.4233	7.96812	7.20179	7.9071	7.9906	8.18659	7.4642
Foxp3	3.52432	2.7679	2.93409	3.65421	4.13571	3.86036	3.14157	3.75701	4.29239	4.13262	3.80193	4.43272
Fscn1	11.4741	11.2691	10.907	11.1279	11.3967	11.5072	10.9925	10.7583	10.953	10.8846	11.2047	10.8864
Fyn	10.3325	10.4029	10.3185	10.3454	10.3945	10.4087	10.3776	10.3336	10.4302	10.4584	10.4035	10.4087
Gadd45a	8.13534	7.94227	7.8557	7.8308	8.03146	7.81878	7.76362	7.74695	7.18316	7.95462	7.60928	8.01059
Gadd45g	6.93371	6.99885	6.87751	6.83743	6.81897	6.67705	6.56783	7.03003	6.35129	6.99769	7.02432	7.07318
Gal3st1	6.95058	6.89259	6.62597	6.57704	7.10061	6.90078	6.96175	6.60945	6.81596	7.13262	6.76129	6.59319
Gba	7.03211	7.22733	7.09784	7.47864	7.10061	7.07336	7.3895	7.69561	7.33679	7.54444	7.74053	7.55471
Gbp2	4.22476	4.18293	8.82798	8.15671	4.02023	3.98589	8.11885	8.23813	8.23099	7.79287	8.66543	8.76732
Gclc	8.78171	8.85536	8.82424	8.95189	8.78178	8.76944	9.02115	9.3116	9.53398	9.11317	9.12386	9.24613
Gdpd2	5.6536	5.82679	4.65992	5.19853	5.38947	5.28357	5.22903	4.28752	4.61432	4.84883	5.38689	3.66719
Gja1	10.1976	10.6335	10.2407	10.3604	10.1666	9.96317	10.7181	10.1645	10.0271	10.5064	10.6927	10.2248
Gjb1	7.70919	8.08581	6.84098	7.35465	7.72529	7.63455	7.55942	7.46973	6.81596	7.46482	6.95393	7.36763
Gna15	4.52432	4.59797	3.62597	3.23917	4.79282	4.95552	4.3895	2.17204	4.16686	4.71759	4.43936	3.51518
Gpr183	3.22476	3.9199	1.81862	3.52868	4.29325	4.10137	3.31149	4.58708	3.29239	4.23216	4.21696	2.66719
Gpr34	6.25224	6.6092	3.04101	3.97614	6.55421	6.59075	4.22903	3.58708	2.29239	4.23216	4.09143	1.93022
Gpr62	7.13903	7.37933	6.82611	6.62383	7.02023	7.06627	6.90975	7.01335	6.77352	6.7847	7.00704	6.89985
Gpr84	4.27921	3.18293	4.44311	3.8766	3.34216	3.64886	4.04846	4.75701	5.29239	4.02571	3.80193	4.43272
Grap	4.33167	5.0574	4.51905	4.23917	5.13571	4.86036	4.4635	4.49397	4.61432	3.91023	4.21696	4.15261
Gria1	10.6734	10.9594	10.6982	10.9955	10.7102	10.663	10.7645	10.6732	10.7776	10.7484	11.1358	10.5523
Gria2	11.8936	12.0427	11.5945	12.0245	11.8182	11.8243	11.7944	11.0414	11.0573	11.6449	11.9346	10.9075
Gria4	9.90261	10.1792	9.85387	9.75224	9.80378	9.86445	9.95214	9.96863	10.1545	10.1534	9.87993	9.95444
Grin2a	7.29911	7.35952	7.03455	7.47864	7.34216	7.36093	7.49912	7.3815	8.16686	7.41273	8.05827	7.62138
Grin2b	10.6164	10.713	10.0681	10.4356	10.685	10.6524	10.0782	9.50296	9.87736	9.97273	10.5374	9.73328
Grm2	8.32845	8.56087	7.97849	8.58888	8.36305	8.3018	8.55096	7.918	8.47562	8.44939	8.55681	7.9075
Grm3	9.15185	9.45751	8.24488	8.78349	9.21663	9.18393	8.83157	8.48795	8.46232	8.71759	9.07909	8.32254
Grn	8.29911	8.50786	8.45765	8.79376	8.54118	8.52246	8.74148	8.45127	8.74085	8.74312	9.09961	8.53508
Gsn	8.94849	9.40049	8.88291	9.02344	9.24584	9.16082	9.24486	9.19441	8.72424	9.22311	9.28305	8.93022
Gstm1	5.33167	5.37933	5.40358	5.74167	5.34216	5.59075	6.04846	5.90901	5.56541	6.32527	5.48998	5.93022
H2-T23	4.52432	4.40533	5.55558	5.74167	4.47966	4.15582	5.14157	5.28752	5.56541	5.75153	5.71946	5.70281
H2afx	9.26579	9.21452	9.11935	9.31954	9.23617	9.30331	9.14438	9.03417	8.76271	9.18014	9.23933	9.00347
Hat1	8.27251	8.35952	8.32905	8.40016	8.31485	8.39528	8.26051	8.14167	8.19125	8.47502	8.20943	8.17181
Hcar2	3.10928	2.40533	4.84836	4.46156	3.24263	2.98589	4.31149	4.67455	4.29239	3.91023	5.38689	5.15261
Hdac1	7.89501	8.00311	7.88829	7.921	7.86154	7.86445	7.96812	8.187	7.83671	8.12617	7.93578	8.15261
Hdac2	10.1149	10.0336	10.0216	10.2516	10.0854	10.1365	10.0439	9.82549	9.9266	10.2033	10.1457	9.92646
Hdac4	7.65875	7.71171	7.56008	7.46156	7.84041	7.72736	7.42697	7.12624	7.32214	7.26778	7.55087	7.08673
Hdac6	8.05959	8.0116	7.87751	7.7131	7.97055	8.06982	7.85581	7.63148	7.40787	7.74312	7.97185	7.67618
Hdc	3.61178	4.12153	4.55558	4.23917	4.24263	4.44532	4.4635	4.90901	4.40787	4.7847	5.21696	4.51518
Hells	4.43121	-0.402029	4.62597	4.8766	4.7572	5.07336	4.22903	4.58708	6.02936	4.71759	4.87993	5.43272
Hif1a	10.6936	10.7952	10.9628	10.6514	10.6713	10.6357	10.7218	10.8291	11.0406	10.9942	10.7061	11.023
Hilpda	5.3823	4.7679	5.42348	5.46156	5.19016	5.12885	5.69616	6.04651	5.87736	5.49519	5.9174	5.80469
Hira	8.31873	8.24902	8.22517	8.24417	8.26816	8.31382	8.48142	8.64778	8.72424	8.56844	8.55681	8.56443
Hmgb1	10.4727	10.3327	10.5409	10.4268	10.4721	10.4569	10.285	10.3944	10.4009	10.5274	10.3735	10.4655
Hmox1	4.91664	4.95552	6.16439	5.02344	4.6832	4.89278	5.49912	5.71637	6.40787	5.23216	6.51465	6.55471
Homer1	11.4172	11.2513	10.4828	10.7826	11.2878	11.4243	10.5231	10.2201	10.5992	10.5944	10.9081	10.4019
Hpgds	4.27921	4.72725	3.40358	4.23917	5.31791	4.57086	4.4635	2.90901	4.02936	4.32527	4.80193	3.66719
Hprt	10.0528	9.95222	9.88829	10.0902	10.1226	10.0988	9.87966	9.71637	9.61131	9.87023	9.75612	9.65132
Hps4	5.63284	5.99029	5.3834	6.04653	6.14952	5.81032	6.4635	6.28752	5.91688	6.55409	6.43936	5.89985
Hrk	7.3885	7.54049	7.56008	7.67658	7.61518	7.6536	7.60917	7.58708	7.55292	7.74312	8.09961	7.59319
Hsd11b1	7.64326	7.7324	7.89899	7.28841	7.23617	7.31382	7.78542	8.15694	7.43535	8.02571	7.27586	7.66719
Hspb1	6.3823	6.31222	7.33694	6.81071	6.09348	6.29575	7.13025	7.01335	7.09975	6.99769	7.00704	7.38965
Hus1	6.71414	6.85536	7.1163	7.14606	6.99751	6.68633	7.07231	6.85387	6.85718	7.15816	7.30443	6.98912
Icam2	5.01617	5.37933	4.27805	4.7131	4.72067	4.82719	4.04846	5.11064	4.51479	4.96912	4.632	4.59319
Ifi30	4.95058	5.62034	5.84836	6.2787	4.6052	5.30782	6.29132	6.11064	5.70743	5.99769	6.18659	5.43272
Ifih1	4.56871	5.02424	6.07914	5.79717	5.50136	5.44532	5.4635	5.39444	6.61432	5.84883	5.87993	5.86882
Ifitm2	7.02416	7.16021	8.89186	8.10817	7.0426	6.97836	8.06638	8.71637	8.66163	7.79287	8.18659	8.76732
Ifitm3	7.29911	7.76288	10.4655	9.81576	7.45764	7.54048	9.9792	10.6943	10.8354	9.79694	10.3633	10.7138
Ifnar1	8.1861	8.39887	8.34479	8.35926	8.08273	8.1658	8.35589	8.14932	8.35848	8.32527	8.60928	8.19701
Ifnar2	6.76272	6.80742	6.76503	6.6986	6.64472	6.84387	6.78542	7.187	7.36564	6.92518	6.97185	6.68511
Igf1	4.43121	4.24183	3.87751	3.8766	4.43527	4.40093	3.94892	4.17204	3.02936	3.6472	3.43936	0.345259
Igf1r	7.23168	7.38587	7.15252	7.67658	7.19016	7.05914	7.62538	7.49397	7.39393	7.83306	7.9174	7.36763
Igf2r	6.55774	7.08179	6.70126	6.81071	6.7572	6.74966	7.07231	6.46973	6.87736	6.91023	7.38689	6.70281
Igsf10	4.56871	4.9199	5.36294	4.39117	4.24263	4.48839	4.72653	4.67455	5.02936	5.02571	4.71946	4.98912
Igsf6	3.22476	3.0574	4.81862	3.97614	3.13571	2.86036	4.3895	4.83501	4.79489	3.91023	3.95393	4.80469
Ikbkb	8.36667	8.38913	8.03778	8.20367	8.22317	8.36093	8.35102	8.09488	7.95536	8.18945	8.31148	7.97462
Ikbkg	7.22476	7.25618	7.24488	7.14606	7.22317	7.10137	7.37039	6.60945	6.95536	7.36966	6.93578	6.77152
Il10rb	6.06348	6.45595	6.00184	6.04653	6.07913	6.22111	6.18596	6.20179	6.68471	6.70031	6.46489	5.89985
Il15ra	5.07891	4.8459	4.93409	4.7131	4.47966	4.04479	4.66513	4.75701	5.83671	4.84883	4.80193	4.98912
Il1a	2.84625	2.7679	5.01501	4.15671	3.34216	3.40093	4.601	4.04651	4.51479	4.13262	6.15556	5.29946
Il1b	2.98375	2.7679	4.48158	4.76969	3.24263	3.48839	5.09576	3.58708	5.02936	2.91023	6.76129	4.86882
Il1r1	5.47852	5.99029	6.22234	6.11364	5.45764	5.35513	6.27085	6.83501	7.19928	6.47502	6.35992	6.86882
Il1r2	1.84625	4.0574	5.69308	4.15671	2.24263	3.10137	3.601	5.83501	5.91688	3.7847	4.33244	5.29946
Il1rap	7.63284	8.17162	7.6766	7.8766	7.82329	7.74523	7.82807	8.09488	8.17504	8.05998	8.13185	7.61205
Il1rl2	4.47852	4.18293	3.23365	3.39117	4.07913	3.92449	3.84201	3.75701	4.02936	3.7847	4.33244	4.15261
Il1rn	2.33167	1.18293	4.51905	4.23917	2.24263	2.20829	4.3895	3.90901	5.40787	3.13262	6.38689	5.15261
Il2rg	3.33167	3.7679	4.5912	3.65421	3.7572	3.79325	4.3895	4.83501	4.79489	4.49519	4.53889	5.10015
Il6ra	4.84625	5.12153	5.64304	5.35465	4.47966	4.61038	5.18596	5.75701	6.02936	5.71759	5.9174	5.51518
Inpp5d	4.3823	3.8459	3.48158	3.76969	4.6052	4.53021	2.94892	4.04651	3.51479	4.6472	3.95393	3.80469
Iqsec1	10.4521	10.7156	10.6119	10.5651	10.4493	10.3939	10.6434	10.938	10.8673	10.8	10.6078	10.9312
Irak1	6.56871	6.49279	6.25602	6.72746	6.34216	6.53021	6.69616	6.87248	6.87736	6.73466	6.86082	6.7203
Irak2	7.03211	7.12935	6.78055	6.95189	6.87821	6.73185	6.79978	6.41997	5.99283	6.47502	6.5862	6.01768
Irak3	3.84625	3.99029	4.98854	3.8766	4.56455	3.98589	4.31149	4.83501	5.09975	4.7847	4.632	5.43272
Irak4	4.91664	4.88337	5.21093	4.97614	4.79282	4.40093	5.09576	4.9794	5.16686	5.18325	5.02432	5.0457
Irf1	6.22476	6.08982	8.65992	8.162	6.17674	6.12885	8.08994	8.72151	9.17911	8.01876	8.48998	9.02122
Irf2	8.04788	8.1754	8.14355	8.28357	8.02399	8.12544	8.21838	7.9794	8.29239	8.34764	8.33244	8.07997
Irf3	7.24542	7.32589	6.77281	7.30765	7.34816	7.32574	7.36074	7.49397	6.97422	7.4233	7.26136	7.33394
Irf7	3.98375	3.29841	5.65992	5.19853	4.43527	4.44532	5.92293	5.75701	5.35129	5.02571	6.33244	5.80469
Irf8	4.16818	4.50486	4.90608	4.97614	4.64472	3.30782	4.78542	5.11064	5.40787	5.13262	5.27586	5.25215
Islr2	7.92946	8.42769	8.34479	8.86366	8.11123	8.21791	8.68073	8.43257	8.86225	8.43901	9.18275	8.72896
Itga6	6.39468	6.83638	6.5912	6.13534	6.63494	6.88475	6.22903	6.25951	6.23099	6.45455	6.87993	5.77152
Itga7	5.84625	6.10577	5.83357	4.92723	6.1077	5.55068	5.63342	5.39444	5.79489	5.49519	5.71946	5.66719
Itgam	4.61178	4.99029	4.48158	3.76969	4.64472	4.44532	5.14157	4.83501	5.56541	4.41273	5.38689	5.43272
Itgav	7.68419	8.17917	7.79589	8.1514	7.70673	7.73632	8.14157	7.77691	7.77352	7.7599	8.30443	7.64904
Itgb5	7.61178	8.0533	7.68486	7.74873	7.4409	7.47775	8.12456	8.35527	7.78425	8.38596	7.70882	7.81286
Jag1	5.22476	4.99029	4.18785	4.59281	4.95883	5.01564	4.78542	4.67455	4.40787	4.96912	4.87993	4.66719
Jam2	7.99192	8.30533	7.71747	7.7131	7.66889	7.83972	7.86267	7.73683	7.74085	7.7599	7.96292	7.50513
Jarid2	8.27251	8.1754	8.19944	8.14071	8.09348	8.00826	8.27085	8.25951	7.9266	8.54927	8.13185	8.39511
Jun	8.8372	8.91764	9.00514	8.95189	8.86781	8.81878	9.22903	9.14932	8.912	9.36966	9.40019	9.10348
Kat2a	9.33167	9.37769	9.14355	9.30765	9.32705	9.23224	9.18049	9.11846	9.34768	9.23216	9.42966	9.24613
Kat2b	7.85075	7.95552	8.23365	7.921	7.82329	7.6536	8.09576	8.45127	7.75182	8.28527	7.77155	8.35649
Kcnd1	5.77225	5.7065	5.34218	5.59281	5.92712	5.50945	5.4635	6.07894	5.56541	5.87986	5.5862	5.95997
Kcnj10	9.24371	9.68543	8.93409	9.00883	9.51742	9.60916	9.20496	8.9534	8.53398	8.93629	9.01138	8.85701
Kcnk13	4.3823	4.29841	3.69308	4.82413	4.13571	4.40093	4.22903	3.17204	4.16686	3.49519	4.80193	2.66719
Kdm1a	9.22995	9.33944	9.15549	9.2566	9.48376	9.54941	9.16671	9.25597	9.20329	9.38866	9.23563	9.26114
Kdm1b	6.27921	6.50486	5.97512	6.06925	6.49055	6.44532	6.16394	6.04651	6.46232	6.6472	6.43936	6.10015
Kdm2a	9.22476	9.19416	8.98854	9.14339	9.13224	9.18065	9.08994	8.78675	8.5778	9.14545	9.19806	8.76311
Kdm2b	6.3445	6.25618	6.02807	6.31717	6.36601	6.62975	6.14157	5.90901	6.35129	6.10663	6.43936	6.276
Kdm3a	7.79578	8.06558	7.96497	7.90214	7.90288	7.94396	7.92293	7.79654	7.89726	7.99769	7.88939	7.64904
Kdm4a	7.31222	7.42452	7.92714	7.95799	7.30564	7.33757	7.84893	7.78675	8.12528	7.96189	7.94488	7.98188
Kdm4b	8.51584	8.55797	8.86665	8.63149	8.58502	8.53021	8.79978	8.66923	8.69612	8.98348	8.77155	8.75889
Kdm4c	7.54113	7.59232	7.50512	7.54498	7.5333	7.44532	7.55096	7.315	7.54032	7.63815	7.64323	7.63988
Kdm4d	4.69424	4.40533	5.36294	4.76969	4.64472	4.25891	4.94892	5.67455	6.09975	5.23216	5.21696	5.83711
Kdm5a	8.2925	8.54049	8.59997	8.43119	8.37779	8.48839	8.55096	8.44506	8.55292	8.57793	8.71415	8.63988
Kdm5b	9.30404	9.37769	9.25463	9.36387	9.37191	9.50945	9.27599	8.60389	8.89231	9.26778	9.4199	8.82504
Kdm5c	9.28919	9.40854	8.9479	9.25412	9.26658	9.28204	9.30144	9.00071	8.54032	9.24413	9.17116	8.84908
Kdm6a	7.3381	7.06558	7.1163	7.10267	6.93512	7.16911	7.26051	7.07894	7.1337	7.03951	7.3185	7.32254
Kit	7.74832	7.93336	7.59997	7.66916	7.65927	7.46163	7.82807	7.89997	7.11682	7.91023	7.60928	7.7203
Kmt2a	9.07891	9.07775	8.86483	8.78349	9.1077	9.09442	8.85237	8.6639	9.09114	8.76821	8.87041	8.61205
Kmt2c	8.54391	8.81229	8.60216	8.55306	8.51476	8.59569	8.39423	7.80625	8.23881	8.59205	8.40679	8.29946
Lacc1	5.45506	5.40533	5.96157	5.23917	5.47966	5.23382	5.53389	5.79654	5.66163	5.7847	5.38689	5.10015
Lag3	4.56871	4.40533	4.78824	4.06925	4.29325	4.44532	4.78542	4.39444	4.02936	4.13262	4.53889	4.34526
Lair1	5.5016	5.82679	5.25602	5.23917	5.45764	5.87666	5.35102	5.63148	5.75182	5.5732	5.33244	5.51518
Lamp1	10.7319	10.9951	10.8725	10.9776	10.7476	10.776	11.0507	11.1185	11.065	11.0868	11.1856	10.9909
Lamp2	9.4387	9.89489	9.75034	9.74873	9.6102	9.48707	10.0318	10.0648	10.0226	9.94182	10.1299	10.023
Lcn2	2.84625	3.40533	12.0356	10.205	2.8947	3.64886	10.6759	12.0233	12.4426	10.3873	10.8596	11.9823
Ldha	11.9204	11.9037	11.4744	11.7744	12.0375	11.9469	11.4635	10.8829	10.9577	11.2314	11.5471	11.0901
Ldlrad3	6.55774	6.81714	6.19944	6.02344	6.6251	6.48839	6.09576	6.56436	5.61432	6.32527	6.48998	6.0457
Lfng	7.23856	7.49884	7.76113	7.81744	6.911	7.25268	7.73403	8.30133	7.52761	8.09345	7.79187	7.50513
Lgmn	9.53415	9.95332	9.43455	9.74697	9.5812	9.68054	9.86096	9.62326	9.40092	9.49269	9.78682	9.62138
Lig1	5.43121	6.12153	5.87751	5.95189	5.34216	5.64886	5.97446	5.90901	5.66163	6.13262	5.95393	5.95997
Lilrb4a	3.22476	4.18293	5.98854	4.52868	3.52273	3.30782	5.18596	5.9794	6.56541	4.13262	5.98955	6.2279
Lingo1	10.5904	10.6681	9.57906	10.1218	10.7339	10.6037	9.82807	9.52666	9.9071	9.73254	10.0976	9.61439
Lmna	8.84173	8.84352	8.81485	8.581	8.77957	8.70014	8.601	8.86785	8.85209	8.66512	8.70346	8.90368
Lmnb1	6.47852	6.39239	6.33168	6.59281	6.56455	6.47775	6.51661	6.63148	6.56541	6.43379	6.21696	6.75465
Lrg1	3.43121	3.7679	5.80351	5.49551	3.52273	4.44532	5.75628	5.87248	6.26202	5.61067	5.9174	5.66719
Lrrc3	6.59041	6.74772	6.53743	6.65421	6.95883	6.67705	6.75628	6.71637	6.93625	6.76821	7.29021	6.25215
Lsr	5.77225	5.9199	5.60869	5.92723	5.36601	5.30782	5.84201	6.34197	6.43535	6.49519	6.51465	6.12662
Ltbr	5.16818	5.48061	5.60869	5.46156	5.07913	5.55068	5.84201	6.04651	6.29239	5.6472	5.38689	5.98912
Ly6a	6.67407	7.46834	8.76113	8.72388	6.52273	6.82719	8.92947	8.7112	8.84186	8.68721	9.12386	8.33961
Lyn	5.01617	5.74772	5.55558	4.92723	5.64472	5.30782	4.89646	6.14167	5.09975	4.7847	5.5862	5.95997
Mafb	7.70919	7.32589	7.39856	7.75575	7.63984	7.73185	7.719	7.24529	7.39393	7.45455	7.87993	7.47454
Maff	2.84625	3.50486	4.51905	3.65421	3.24263	3.30782	3.31149	3.58708	5.35129	3.32527	4.33244	4.15261
Mag	8.71414	9.14487	8.46247	8.57704	8.82973	8.83347	8.96812	8.62051	7.8673	8.68282	8.75094	8.45378
Mal	10.3753	10.6841	10.526	10.7122	10.5748	10.6086	11.0265	10.9258	10.9625	11.1197	11.0382	10.7105
Man2b1	7.513	7.98168	7.51905	7.83743	7.59514	7.62493	7.56783	7.68511	7.52761	7.40208	7.97185	7.33394
Map1lc3a	10.7301	10.6755	10.2287	10.4924	10.8709	10.7846	10.5264	10.1626	10.1295	10.5577	10.5686	10.2048
Map2k1	12.1749	12.0963	12.0101	12.2316	12.1935	12.1757	12.2773	12.1165	12.2567	12.2601	12.4474	12.1614
Map2k4	11.1079	10.9741	10.9747	11.1225	11.0651	11.1675	11.0537	10.9214	11.0361	11.2344	11.175	10.9773
Map3k1	6.46683	6.7065	6.46247	6.46156	6.26816	6.81032	6.71142	6.73683	6.61432	6.62905	6.97185	6.63066
Map3k14	4.3823	4.50486	4.55558	4.39117	4.6832	4.61038	4.14157	4.58708	5.23099	5.18325	4.87993	4.51518
Mapk10	12.0021	11.9114	11.8587	12.084	12.0151	11.8678	11.9574	11.8249	11.7876	12.0914	12.1818	11.9061
Mapk12	4.47852	4.72725	4.40358	3.39117	4.43527	3.92449	3.31149	5.58708	4.51479	4.84883	3.95393	4.66719
Mapk14	9.08082	8.89947	8.80919	8.99109	9.00513	9.12544	8.97762	8.68511	8.81596	9.15182	9.19424	8.98912
Mapt	11.1321	11.142	10.5757	10.8216	11.0742	11.0667	10.8856	10.6812	10.7046	11.0506	11.0435	10.7599
Mavs	6.8372	6.7878	6.26708	6.74167	6.57482	6.70471	7.04846	6.71637	6.66163	6.66512	7.35992	6.17815
Mbd2	10.3236	10.3165	10.3205	10.3112	10.2442	10.1708	10.3314	10.4636	10.518	10.3449	10.3168	10.3509
Mbd3	9.36352	9.44032	9.14205	9.23917	9.34666	9.27898	9.26827	9.16073	8.9266	9.19871	9.22446	8.97097
Mcm2	5.30568	4.0574	4.51905	4.59281	5.16319	5.4233	4.31149	3.75701	5.16686	4.6472	4.632	4.98912
Mcm5	6.35721	6.39239	6.27805	6.11364	6.31791	6.46702	6.09576	5.54128	6.16686	6.15816	6.15556	6.29946
Mcm6	6.16818	6.33944	6.09163	5.95189	5.97443	6.01564	6.20766	6.28752	6.32214	6.10663	6.33244	5.70281
Mdc1	6.63284	7.04091	6.82611	6.81071	6.73905	6.86036	6.74148	6.87248	6.68471	6.95462	6.98955	6.7882
Mdm2	9.12423	8.98383	9.16439	9.27137	8.95491	9.09093	9.04846	8.89997	8.93143	9.39673	9.22446	9.04223
Mef2c	12.3895	12.1188	12.0256	12.2905	12.464	12.3752	11.9429	11.4396	12.026	11.9933	12.3794	11.9037
Mertk	6.19674	6.65325	6.8557	7.11364	6.42396	6.35513	6.96175	7.35527	7.40787	7.43379	6.98955	6.93022
Mfge8	7.19674	7.696	6.53743	6.98811	7.23617	7.11518	7.48142	6.8159	6.75182	6.83306	7.50237	6.25215
Mgmt	4.61178	4.40533	4.44311	4.82413	4.64472	4.68633	5.09576	4.90901	4.95536	4.6472	5.09143	4.93022
Mmp14	5.6536	5.95552	5.50044	5.5611	5.29325	5.81032	5.27085	5.54128	5.87736	5.41273	5.6764	5.80469
Mobp	10.8057	11.4901	11.5981	11.7131	10.8787	10.9502	11.9262	11.695	11.1983	12.0218	11.7516	11.4294
Mog	9.18074	9.48519	8.96327	9.04366	9.20676	9.32128	9.54245	9.74695	9.24271	9.6517	9.46172	9.49501
Mpeg1	5.75314	6.32589	6.19944	6.06925	5.86154	6.24642	6.16394	5.75701	5.79489	5.87986	6.09143	6.01768
Mpg	4.80972	4.95552	5.29974	5.15671	5.26816	5.01564	5.35102	4.83501	4.95536	4.6472	5.15556	5.20324
Mr1	5.22476	5.57525	5.44311	5.06925	5.21663	5.33167	5.75628	6.04651	5.70743	5.75153	5.33244	4.93022
Mre11a	7.00813	7.37276	7.19365	7.19853	7.11475	7.22748	7.37997	7.03003	7.35129	7.40208	7.27586	7.31104
Ms4a4a	3.22476	3.7679	5.62597	4.7131	3.43527	3.72286	5.09576	5.83501	6.02936	5.32527	5.5862	5.70281
Msh2	8.61972	8.81229	8.78247	8.63149	8.63494	8.59075	8.90644	9.23813	8.93143	9.16447	9.01138	8.94145
Msn	5.01617	5.15256	6.01501	4.65421	5.02023	5.01564	5.3895	5.39444	5.66163	5.81712	5.38689	5.80469
Msr1	2.98375	3.18293	4.90608	3.23917	3.13571	3.30782	4.66513	4.83501	5.56541	4.5732	4.43936	4.86882
Mvp	5.93371	6.04091	6.72551	5.82413	5.6052	5.68633	6.09576	6.28752	6.43535	5.53472	5.9174	6.38965
Myc	6.30568	6.25618	6.76503	6.51219	6.07913	6.00084	6.63342	6.83501	6.59007	6.30255	6.48998	7.11344
Myct1	4.16818	4.9199	3.81862	4.65421	4.43527	4.15582	4.53389	4.17204	4.02936	4.41273	4.43936	3.34526
Myd88	5.69424	5.7878	6.46247	6.2787	5.58502	5.89278	6.22903	6.36844	6.02936	6.05319	6.30443	6.38965
Myrf	8.3381	8.57525	8.67867	8.57307	8.37779	8.40093	9.01501	8.84447	8.66163	8.82112	8.79187	8.89985
Nbn	6.94217	7.19788	7.25046	6.85061	7.15637	7.16248	7.07231	7.64236	8.28486	7.52494	7.24671	7.82907
Ncaph	4.47852	3.9199	4.40358	4.31717	4.56455	4.48839	3.84201	4.58708	5.29239	4.41273	4.09143	4.86882
Ncf1	4.61178	5.29841	5.60869	5.7131	4.92712	5.10137	5.66513	5.49397	5.09975	5.08016	5.632	5.59319
Ncor1	10.0664	10.0988	9.90696	10.0147	9.93312	9.90277	9.59895	9.41363	9.6558	9.83108	9.88703	9.61905
Ncor2	9.3651	9.40371	9.1163	9.13264	9.22969	9.31082	9.16394	8.65854	9.00205	9.05319	9.25039	9.01414
Nefl	10.2556	10.486	10.2629	10.5266	10.2697	10.2566	10.5188	10.1185	10.1524	10.452	10.4166	10.3565
Nfe2l2	5.07891	5.32589	5.53743	5.23917	5.41255	5.23382	5.4635	5.63148	5.16686	5.27946	5.21696	4.86882
Nfkb1	7.30568	7.16783	7.40358	7.16728	7.14263	7.24642	7.26051	6.9794	7.04728	7.52494	6.95393	7.41135
Nfkb2	3.69424	4.7679	5.04101	3.52868	4.24263	3.48839	4.66513	4.9794	5.75182	4.96912	5.38689	5.63066
Nfkbia	5.30568	5.18293	7.21093	6.31717	5.29325	5.35513	6.71142	6.96212	7.42168	6.41273	6.84146	7.42207
Nfkbie	5.27921	5.59797	5.74145	4.76969	5.1077	5.04479	5.14157	5.90901	5.70743	5.75153	5.02432	5.0457
Ngf	5.22476	5.45595	4.84836	5.35465	5.70206	5.64886	5.27085	5.11064	5.02936	4.7847	5.71946	5.15261
Ngfr	4.56871	4.88337	4.18785	4.31717	3.6052	4.30782	5.04846	4.49397	5.23099	4.5732	4.71946	4.66719
Ninj2	4.73377	4.40533	2.69308	3.65421	4.38947	4.79325	3.31149	3.39444	0.707431	3.7847	4.21696	3.34526
Nlgn1	9.89501	10.2597	9.88201	9.95494	10.0908	10.0257	10.1402	10.3619	10.8635	10.139	10.3203	10.2125
Nlgn2	10.9284	11.1848	10.9043	11.0742	10.9817	10.966	10.98	10.9413	11.0584	10.9307	11.1507	10.8129
Nlrp3	3.84625	4.0574	4.55558	4.46156	4.24263	4.30782	4.31149	4.75701	5.61432	4.71759	5.53889	4.73758
Nod1	4.84625	5.24183	5.44311	5.31717	4.7572	5.10137	5.49912	4.83501	4.87736	5.32527	5.632	5.43272
Nostrin	3.98375	4.55217	4.09163	3.65421	4.72067	4.61038	4.22903	2.90901	4.61432	3.32527	4.21696	4.0457
Npl	6.44318	6.45595	5.60869	6.19853	6.64472	6.40093	6.97446	6.51782	6.54032	6.86443	6.98955	6.57408
Npnt	7.3885	7.41815	7.49104	8.10817	7.53856	7.49369	7.94247	7.6639	7.81596	8.20791	8.64323	7.60265
Nptx1	10.8536	10.9822	11.1063	11.1521	10.7978	10.6624	11.0671	11.1038	11.1555	11.1972	11.2421	11.2056
Nqo1	6.30568	6.50486	7.21093	7.02344	6.30564	6.37821	6.84201	7.21644	6.48879	6.84883	6.6764	7.03176
Nrgn	13.1651	13.0525	12.518	12.9361	13.229	13.1327	12.7121	12.4065	12.7308	12.8323	13.1578	12.6857
Nrm	4.22476	0.597971	3.81862	4.7131	4.72067	4.98589	4.53389	4.75701	5.16686	4.84883	5.43936	4.86882
Nrp2	7.09417	7.36616	6.46247	7.16728	6.95097	6.91663	7.02421	7.15694	7.06498	7.05319	7.45218	7.12662
Nthl1	5.61178	5.43086	5.18785	5.11364	5.5438	5.70471	5.53389	5.67455	5.51479	5.87986	5.71946	5.70281
Nwd1	7.61178	8.10577	7.40858	7.88303	7.69737	7.78031	7.84893	7.3815	6.97422	7.63815	7.74053	7.25215
Ogg1	5.86417	5.95552	5.60869	5.62383	5.94307	5.70471	5.63342	5.58708	6.23099	5.71759	6.12386	5.70281
Olfml3	6.16818	6.63139	5.44311	6.29806	6.58502	6.58084	6.84201	6.11064	5.87736	6.49519	6.86082	5.34526
Opalin	9.39314	9.48824	8.03131	8.04079	9.52406	9.32574	8.27599	8.05469	7.99283	8.42856	8.20186	8.02474
Optn	7.94217	8.17917	8.24488	8.20367	7.96665	8.11174	8.19142	8.28752	7.61432	8.16447	8.01571	7.95997
Osmr	4.33167	3.7679	6.84098	5.79717	4.6832	4.48839	5.63342	6.69561	7.27729	5.7847	5.87993	7.00347
P2rx7	5.33167	5.74772	4.98854	5.06925	5.7572	5.68633	5.04846	5.44506	5.35129	5.27946	5.02432	4.80469
P2ry12	6.90802	6.9199	4.04101	5.2787	7.02773	7.10137	5.66513	3.39444	3.87736	4.7847	5.48998	4.15261
Pacsin1	11.8039	11.7146	11.4753	11.621	11.7059	11.7544	11.4714	11.3445	11.1852	11.5021	11.5223	11.3318
Padi2	8.04002	8.32589	6.61736	7.36387	8.02773	8.09442	7.86949	7.04651	7.15037	7.88751	7.64323	7.11344
Pak1	12.608	12.5824	12.5389	12.5384	12.5809	12.5103	12.5079	12.5329	12.5824	12.6511	12.6246	12.5858
Parp1	8.99802	9.10577	8.92015	9.27382	9.1077	9.02846	8.99019	8.76201	8.81072	9.11968	9.07495	8.85305
Parp2	7.36981	7.27745	7.12847	7.30765	7.03518	7.12885	7.2396	7.30133	7.50185	7.27946	7.18659	7.07318
Pcna	9.55361	9.68808	9.76015	9.68763	9.66889	9.67938	9.65134	9.78184	9.84186	9.77648	9.7274	9.80469
Pdpn	7.08656	7.41815	7.81862	7.08047	7.05732	7.05198	7.31149	7.57577	7.4489	7.01177	7.59779	7.8451
Pecam1	5.33167	6.02424	5.50044	5.15671	5.19016	5.10137	5.63342	5.79654	5.83671	5.02571	5.9174	5.43272
Pex14	8.42519	8.62864	8.53286	8.4871	8.38947	8.55321	8.55942	8.91351	8.52121	8.49018	8.76129	8.51518
Pik3ca	9.19851	9.32419	9.16291	9.24916	8.98986	9.05557	9.40601	9.64236	9.64995	9.70465	9.40349	9.83109
Pik3cb	8.99599	8.92215	8.89899	8.99406	8.92712	8.78247	9.00266	8.82549	8.83671	9.08682	9.02432	9.01059
Pik3cd	6.39468	6.696	6.48158	6.75575	7.0426	7.03029	6.94892	6.65317	6.66163	7.09345	7.1398	6.80469
Pik3cg	4.69424	4.12153	3.87751	4.46156	4.43527	4.44532	3.72653	4.49397	4.16686	4.32527	4.53889	4.15261
Pik3r1	9.23685	9.3105	9.45886	9.62575	9.43104	9.46971	9.31149	8.84918	8.9601	9.42593	9.58037	9.24914
Pik3r2	10.3588	10.3554	10.2159	10.1947	10.3836	10.4643	10.0855	10.0628	10.2697	10.0566	10.2356	10.0492
Pik3r5	3.33167	2.18293	3.98854	4.06925	3.52273	3.98589	3.14157	4.58708	3.70743	3.49519	2.95393	3.93022
Pink1	11.539	11.6224	11.5934	11.7207	11.6288	11.4754	11.6822	11.8632	11.5458	11.7604	11.6675	11.7333
Pla2g4a	4.10928	4.50486	4.32112	4.39117	4.82759	4.40093	4.72653	3.39444	4.02936	4.23216	3.21696	3.80469
Pla2g5	5.16818	4.95552	4.18785	4.97614	4.92712	5.07336	4.72653	5.04651	5.09975	4.96912	5.6764	4.86882
Plcg2	5.19674	4.55217	5.16439	4.92723	5.07913	4.57086	5.18596	4.49397	5.40787	5.18325	5.27586	4.59319
Pld1	5.95058	5.82679	5.87751	5.76969	5.79282	5.55068	5.86949	5.23094	5.23099	5.81712	5.87993	5.51518
Pld2	5.3823	6.0737	4.84836	5.5611	5.64472	5.92449	5.31149	5.17204	5.16686	5.23216	5.43936	5.20324
Plekhb1	10.7567	11.2382	10.6393	10.761	10.5549	10.7975	11.0582	10.7929	10.5356	11.0065	10.6764	10.4668
Plekhm1	7.10928	7.04091	6.84098	7.05793	6.81897	7.1424	7.35102	7.27358	7.43535	7.45455	7.69809	7.51518
Pllp	6.87305	7.04918	5.23365	5.4268	6.63494	6.72286	6.09576	5.90901	5.46232	5.61067	5.84146	5.59319
Plp1	13.4007	13.8423	13.0352	13.3187	13.4823	13.5235	13.612	13.116	13.2212	13.7745	13.5374	13.364
Plxdc2	8.21781	8.53461	7.97174	8.09715	8.29325	8.28051	8.25531	8.25242	7.87736	8.34208	8.33244	8.15261
Plxnb3	6.62235	6.71691	5.62597	5.99998	6.64472	6.61038	6.35102	6.01335	5.75182	6.27946	6.43936	5.80469
Pmp22	7.28587	7.65867	6.98854	6.95189	7.0127	7.20183	6.98706	6.67455	6.75182	7.17076	7.09143	6.7882
Pms2	8.10175	8.0737	8.1224	8.02344	7.93113	8.06627	7.82807	8.12624	8.04728	7.82511	7.86082	8.01059
Pnoc	4.73377	5.57525	4.48158	5.31717	4.95883	5.37821	5.27085	5.11064	4.79489	4.91023	5.6764	4.66719
Pole	4.22476	4.12153	4.72551	3.97614	4.13571	4.04479	4.22903	4.04651	5.16686	4.32527	3.95393	4.66719
Ppfia4	8.58771	8.83399	8.56904	8.28357	8.80378	8.63455	8.6846	8.83975	8.14206	8.7847	8.31148	8.52517
Ppp3ca	13.0406	13.0368	12.9813	13.0174	13.1082	13.0322	13.0021	12.8285	13.3416	13.2292	13.332	13.2654
Ppp3cb	11.7934	11.6458	11.6843	11.8262	11.7603	11.6907	11.6749	11.3944	11.6638	11.8131	11.9023	11.7012
Ppp3r1	12.3098	12.1497	12.403	12.5634	12.3191	12.2944	12.2553	11.997	12.1832	12.3521	12.4574	12.2649
Ppp3r2	3.77225	4.35286	3.48158	3.06925	3.8947	3.64886	3.14157	3.17204	4.02936	3.91023	3.80193	3.80469
Prdx1	7.3885	7.38587	7.73748	7.59281	7.40105	7.41216	7.37039	7.30133	7.30734	7.80908	7.71946	7.47454
Prkaca	11.7368	11.7785	11.597	11.7976	11.7892	11.7061	11.6419	11.5376	11.2417	11.5714	11.6043	11.54
Prkacb	11.8895	11.772	11.7851	11.9959	11.7023	11.8285	11.9282	11.6706	11.7755	11.9732	11.9918	11.7445
Prkar1a	12.4452	12.4831	12.3954	12.4554	12.5024	12.4746	12.4379	12.2661	12.2811	12.4645	12.5494	12.4217
Prkar2a	9.56324	9.63277	9.49104	9.5611	9.46869	9.6006	9.62135	9.42629	9.62629	9.57082	9.52985	9.53508
Prkar2b	10.1528	10.1449	9.51094	9.95189	10.1826	10.1048	9.918	9.25597	9.18316	9.57793	9.85841	9.30526
Prkce	11.5296	11.4776	11.3694	11.549	11.6074	11.4867	11.4379	11.3815	11.9548	11.5108	11.6348	11.6632
Prkcq	6.43121	6.43086	5.36294	6.2787	6.63494	6.48839	5.97446	5.9794	5.99283	6.41273	6.82183	6.10015
Prkdc	6.4901	6.98168	6.39352	6.57704	6.67368	6.61038	6.49912	6.39444	6.95536	6.59205	6.86082	5.98912
Pros1	5.27921	5.59797	6.16439	5.49551	5.31791	5.30782	5.72653	5.83501	6.06498	5.5732	5.33244	4.98912
Psen2	6.41914	6.74772	6.48158	6.57704	6.51209	6.43435	6.98706	6.90901	6.56541	6.76821	7.09143	6.61205
Psmb8	4.3823	5.0574	7.22234	7.16728	5.1077	5.07336	6.97446	7.12624	7.02936	6.75153	7.43936	7.276
Pten	10.5404	10.5228	10.5369	10.7826	10.6039	10.5839	10.6865	10.4955	10.7909	10.7197	10.9278	10.7684
Ptger3	4.88187	5.02424	4.40358	4.7131	5.04998	4.72286	5.18596	4.75701	5.09975	4.91023	5.71946	4.93022
Ptgs2	5.84625	5.90175	7.0854	6.92723	6.19016	6.30782	6.72653	7.07894	8.00205	6.98348	7.3185	7.35649
Ptms	13.2501	13.0866	12.8864	13.1004	13.0984	13.0385	13.0507	12.9589	12.7922	13.0318	13.1226	12.9288
Ptpn6	4.33167	4.18293	4.5912	4.65421	4.52273	4.30782	4.89646	4.90901	5.09975	4.71759	4.87993	4.73758
Ptprc	3.91664	3.59797	4.14054	3.97614	3.6832	4.15582	3.4635	4.17204	3.87736	4.13262	4.80193	3.80469
Pttg1	9.93689	10.0274	9.99437	10.0721	9.78178	9.78895	9.98549	10.3336	10.2073	10.2604	10.2412	10.2431
Ptx3	3.69424	4.18293	7.00844	3.23917	3.13571	3.40093	5.18596	6.20179	6.06498	3.49519	6.53889	7.73758
Rab6b	12.4957	12.4413	12.0516	12.3503	12.5199	12.469	12.3317	12.2151	12.1963	12.259	12.4946	12.2933
Rab7	12.1948	12.1626	12.0661	12.0989	12.1165	12.1753	12.0958	12.0191	11.7256	12.0781	12.0749	11.8946
Rac1	11.7264	11.7032	11.7873	11.7736	11.6755	11.645	11.9602	12.0869	12.3171	12.1633	12.0206	12.1522
Rad1	7.44318	7.47449	7.45765	7.77661	7.58502	7.53021	7.53389	7.57577	7.50185	7.5732	7.75094	7.26412
Rad17	6.33167	6.39239	6.59997	6.4091	6.35413	6.58084	6.02421	6.14167	6.54032	6.59205	6.38689	6.276
Rad50	5.16818	5.9199	5.78824	5.35465	5.87821	5.57086	5.56783	5.71637	6.46232	6.39136	6.15556	6.34526
Rad51	4.91664	4.24183	4.27805	4.39117	4.02023	4.15582	4.94892	5.04651	4.51479	5.08016	4.33244	4.51518
Rad51c	5.22476	5.43086	4.90608	5.59281	5.16319	5.01564	5.78542	5.23094	4.61432	5.41273	5.21696	5.15261
Rad9a	6.3445	6.35286	5.93409	6.19853	6.51209	6.54048	6.31149	6.44506	5.75182	5.91023	6.38689	6.2279
Rala	9.29085	9.41655	9.13904	9.34537	9.53067	9.49633	9.26051	9.25597	9.42168	9.35869	9.27946	9.11675
Ralb	8.22822	8.44972	8.36294	8.34537	8.21335	8.26202	8.58865	8.7419	8.98356	8.51509	8.54489	8.90368
Rapgef3	7.70423	8.1018	8.04101	7.76969	7.8489	8.01195	8.08994	7.87248	8.23881	8.05998	8.17116	8.22178
Rb1cc1	9.63154	9.54341	9.52136	9.55709	9.52273	9.6116	9.47472	9.34531	9.57162	9.64268	9.50852	9.53261
Rbfox3	11.5233	11.4656	11.4358	11.4997	11.6677	11.695	11.3202	11.396	11.0135	11.2982	11.4593	11.2914
Rela	6.87305	7.29841	7.07286	6.86366	6.82759	6.97836	6.94892	6.94463	7.04728	7.14545	6.95393	7.08673
Relb	6.5016	6.21268	6.54654	6.09161	6.5438	6.6006	6.14157	6.67455	6.63817	6.25601	6.48998	6.61205
Reln	8.38541	8.76288	8.44554	8.2787	8.28702	8.32277	8.54245	8.40086	8.58395	8.32527	8.60355	8.19075
Rgl1	8.54946	8.36284	8.62812	8.85715	8.53593	8.67473	8.73028	8.63693	8.912	8.7847	9.16338	8.80878
Rhoa	10.7036	10.6761	10.7863	10.825	10.6997	10.6933	10.7057	10.7356	10.4855	10.7368	10.7181	10.7061
Ripk1	4.52432	4.72725	5.1163	4.52868	4.86154	4.40093	4.94892	4.90901	4.40787	5.36966	4.80193	4.59319
Ripk2	5.69424	5.35286	5.6766	5.15671	5.45764	5.15582	5.22903	5.83501	6.09975	5.75153	5.15556	6.12662
Rnf8	8.39776	8.33606	8.31047	8.39117	8.35115	8.4316	8.48142	8.46973	8.29989	8.55409	8.44578	8.59792
Rpa1	9.17358	9.26863	9.08852	9.07206	9.17505	9.04118	9.16671	9.315	8.64407	9.26485	9.08733	9.0968
Rpl28	11.4676	11.5663	11.3853	11.5256	11.4521	11.3548	11.6279	12.0764	11.8904	11.7009	11.7028	11.7731
Rpl29	11.5292	11.6684	11.4416	11.581	11.6799	11.6119	11.7586	12.0274	12.0395	11.8191	11.7741	11.7939
Rpl36al	9.96933	9.96648	9.51326	9.82413	9.911	9.86955	9.87628	9.98583	9.87485	9.92704	9.84875	9.8149
Rpl9	11.8566	11.9159	11.6092	11.8316	11.8681	11.8272	11.8355	11.7419	11.4294	11.777	11.7722	11.5345
Rps10	9.51016	9.64646	9.21807	9.53277	9.68201	9.57835	9.76362	9.94903	9.44214	9.63361	9.6764	9.62835
Rps2	11.7711	11.8503	11.6792	11.875	11.8276	11.8329	11.7872	11.6732	11.5529	11.6707	11.8662	11.5967
Rps21	12.7371	12.9176	12.5982	12.6479	12.8106	12.693	12.6104	12.5373	12.3463	12.481	12.6592	12.3481
Rps3	6.8372	7.04091	6.97512	7.08047	6.95097	6.76725	6.75628	7.30133	7.33679	7.15816	6.9174	7.00347
Rps9	11.6886	11.8244	11.6709	11.7176	11.8049	11.7754	11.8944	11.9665	11.7422	11.8861	11.9432	11.8431
Rrm2	4.73377	4.7679	4.27805	5.31717	4.34216	4.68633	4.14157	5.11064	4.40787	5.08016	4.632	4.51518
Rsad2	4.6536	4.64237	6.00184	5.52868	4.47966	4.25891	5.31149	4.9794	6.1337	4.6472	6.41336	5.83711
Rtn4rl1	7.97553	8.12153	7.72149	8.08605	7.78842	8.04479	7.85581	8.14167	8.15864	8.11317	8.26863	7.83711
S100a10	9.61575	9.65461	9.42348	9.64667	9.63003	9.60794	9.71711	9.57292	9.54348	9.64494	9.79439	9.50008
S100b	9.18788	9.65054	9.03455	9.01469	9.34966	8.98777	9.26569	9.6639	9.11682	9.42593	8.71946	9.30236
S1pr3	5.56871	5.29841	5.89186	5.68396	5.6251	5.57086	5.69616	6.39444	6.7298	6.05319	6.71946	6.32254
S1pr5	5.86417	6.0737	5.53743	5.99998	5.72067	5.81032	6.20766	5.63148	5.09975	5.81712	6.30443	5.59319
Sall1	7.59578	7.72209	6.95475	7.52046	7.88648	8.06271	7.16394	6.36844	6.54032	6.91023	7.50237	6.55471
Sell	3.52432	3.59797	4.78824	3.8766	3.52273	3.79325	4.14157	4.83501	4.87736	4.49519	4.80193	4.98912
Serpina3n	5.10928	4.45595	7.93756	6.6986	5.34216	5.28357	6.79978	7.315	7.4489	6.5732	7.05827	7.69399
Serpine1	3.43121	3.50486	4.51905	3.65421	3.34216	3.64886	4.14157	3.75701	5.79489	4.49519	4.95393	5.55471
Serpinf1	7.11678	7.63139	7.15847	7.14606	7.23617	6.87666	7.54245	7.14167	7.15037	7.47502	6.95393	6.95997
Serping1	5.27921	5.55217	6.87028	6.59281	5.21663	5.33167	6.86949	6.9794	7.35129	7.27946	7.23191	7.45378
Sesn1	9.03211	9.09782	9.67244	9.6353	9.01081	8.94975	9.65332	10.007	9.89231	10.017	9.83167	10.08
Sesn2	5.69424	5.90175	6.27805	6.02344	5.72067	6.25891	6.53389	6.58708	6.68471	6.20791	6.41336	6.36763
Setd1a	8.54946	8.50185	8.4504	8.23917	8.25225	8.51987	8.44078	8.60945	8.63817	8.47502	8.38689	8.45378
Setd1b	8.62498	8.82197	8.34739	8.5651	8.62015	8.6536	8.65332	8.21644	8.22313	8.51509	8.68185	8.20945
Setd2	9.52432	9.72338	9.52367	9.43775	9.40681	9.45078	9.32148	8.94463	9.68757	9.47247	9.39023	9.56685
Setd7	9.6955	9.82799	9.55783	9.82246	9.74815	9.77922	10.0723	9.61222	9.39393	10.2925	10.1575	9.79234
Setdb1	7.04788	7.22002	6.40358	7.12453	7.00513	7.09442	6.72653	6.63148	6.37986	6.66512	6.97185	6.38965
Sftpd	4.47852	4.29841	3.04101	3.8766	5.43527	5.4233	4.04846	2.90901	4.02936	4.13262	4.71946	3.80469
Shank3	8.54113	8.74008	8.0697	8.16728	8.57482	8.7206	8.36557	8.40086	8.11682	8.46993	8.56864	8.2279
Sin3a	8.3916	8.43717	8.25602	8.29806	8.39237	8.31382	8.28112	8.09488	7.80546	8.25008	8.1789	8.10015
Sirt1	7.52432	7.73752	7.50512	7.39117	7.34816	7.37247	7.42697	7.30133	7.30734	7.5732	7.35992	7.33394
Slc17a6	9.43121	9.62864	9.33431	9.44211	9.31332	9.30331	9.58658	9.3116	9.37277	9.62218	9.55681	9.42207
Slc17a7	12.0119	12.0878	11.7449	12.2875	12.0245	11.9781	12.0604	11.8008	12.3309	11.9464	12.5306	11.9489
Slc1a3	11.1798	11.5934	11.6646	11.31	11.2142	11.1361	11.6646	11.78	11.2678	11.956	11.5568	11.6237
Slc2a1	6.01617	6.33944	6.59997	6.35465	6.07913	6.15582	6.78542	6.65317	6.77352	6.51509	6.65437	6.7882
Slc2a5	4.73377	4.80742	3.55558	3.8766	4.8947	4.89278	3.4635	3.58708	4.87736	4.49519	4.632	3.93022
Slc44a1	9.44616	10.0625	9.76308	9.84568	9.66529	9.62734	10.0914	10.0949	10.0043	10.0667	10.0477	9.93958
Slc6a1	10.5502	10.8799	10.8247	10.8701	10.4075	10.4419	10.9578	11.007	10.9812	10.8751	10.9961	10.761
Slco2b1	5.54669	5.90175	5.01501	6.09161	5.64472	5.53021	5.22903	5.87248	5.79489	5.7847	6.24671	5.38965
Slfn8	3.77225	3.50486	4.87751	4.06925	3.34216	4.15582	3.94892	4.28752	4.16686	3.7847	4.80193	4.51518
Smarca4	9.91878	10.1801	9.57573	9.96103	9.95294	10.0742	10.0545	9.80383	9.42853	10.0344	10.0049	9.74614
Smarca5	10.242	10.165	10.174	10.0763	10.196	10.2322	9.73028	9.50892	10.0517	10.0617	10.0393	10.0698
Smarcd1	8.4901	8.60079	8.46006	8.51219	8.52008	8.61282	8.54671	8.55287	8.62629	8.50019	8.82183	8.61672
Smc1a	8.59846	8.82679	8.65361	8.65796	8.70206	8.76068	8.78181	8.51782	9.31476	9.05319	8.86562	9.15261
Snca	11.0296	10.9018	10.4382	10.961	11.0509	10.9741	10.8193	10.5871	10.8861	10.8837	11.1516	10.6751
Socs3	3.91664	3.9199	4.55558	4.15671	3.6832	2.86036	3.31149	5.28752	4.95536	3.91023	4.71946	5.34526
Sod2	11.236	11.1839	11.332	11.3225	11.341	11.2874	11.332	11.3445	11.2534	11.3288	11.4783	11.4525
Sox10	8.22476	8.51086	7.84468	8.17777	8.42679	8.39811	8.37997	7.97079	7.32214	8.12617	7.98955	7.63988
Sox4	8.12051	8.00311	7.75329	8.00588	8.02773	8.19535	7.75628	7.24529	7.40787	7.39136	7.97185	7.21562
Sox9	7.97965	8.23097	7.96157	7.91474	8.11827	8.03393	7.97446	7.84447	8.06498	7.9027	7.95393	8.14616
Sphk1	3.84625	3.9199	4.62597	4.31717	4.52273	3.98589	3.14157	3.75701	4.87736	4.23216	4.43936	4.43272
Spint1	3.43121	4.12153	4.23365	4.8766	3.8947	4.10137	4.84201	3.75701	4.79489	4.23216	5.21696	3.93022
Spp1	7.64844	8.74518	8.58017	8.60452	7.83615	7.65832	8.8069	8.918	9.1337	8.63361	8.30443	9.08673
Sqstm1	12.0214	12.0566	12.203	12.1431	12.0557	11.9941	12.0745	12.0557	12.1791	12.1103	12.1842	12.1682
Srgn	5.69424	5.95552	7.54199	6.51219	5.19016	5.40093	6.81399	7.64236	7.94584	6.36966	7.56274	7.51518
Srxn1	9.6766	9.68411	9.9254	10.035	9.71372	9.62614	9.81576	9.80383	9.39743	9.77235	9.84875	9.61205
St3gal6	5.73377	6.37933	5.84836	5.99998	5.8947	5.90872	6.27085	5.75701	5.70743	6.36966	6.15556	5.93022
St8sia6	5.3823	5.32589	5.16439	5.2787	5.31791	5.30782	5.27085	5.11064	5.51479	5.36966	5.33244	5.51518
Stat1	6.91664	7.1754	8.00514	7.97614	6.86154	6.88475	7.94247	7.83501	7.91688	8.13905	8.23191	8.34526
Steap4	2.10928	3.40533	6.48158	4.52868	2.8947	2.98589	4.14157	6.07894	6.06498	4.32527	5.21696	6.20324
Stmn1	13.7355	13.6257	12.925	13.4422	13.7065	13.6075	13.5001	13.2804	13.349	13.5329	13.731	13.3426
Stx18	6.96726	6.99885	6.95475	6.8766	6.81031	6.80181	6.74148	6.89086	6.70743	7.03951	7.10774	7.01768
Sumo1	11.1928	11.0543	11.1296	11.1441	11.0751	11.0953	10.9964	10.9391	10.8799	11.1189	11.0499	10.9056
Suv39h1	8.35721	8.22002	8.52136	8.45295	8.26816	8.20183	8.49472	9.02171	9.15864	8.61989	8.60355	8.75465
Suv39h2	6.16818	6.29841	6.02807	5.82413	6.4465	6.35513	5.94892	6.07894	5.95536	6.10663	6.12386	5.59319
Suz12	9.44169	9.55652	9.73748	9.58495	9.51209	9.59199	9.41536	9.15694	9.46565	9.68502	9.44578	9.4194
Syk	4.77225	5.2704	5.06654	4.65421	4.86154	4.95552	5.22903	5.28752	5.51479	5.23216	5.27586	4.86882
Syn2	12.2702	12.1115	11.9948	12.336	12.2416	12.1923	12.1989	11.8719	11.8508	12.1743	12.3458	11.8888
Syp	11.6429	12.0282	11.6936	12.1313	11.8552	11.8069	12.2267	12.1809	12.6605	12.168	12.5752	12.1962
Tarbp2	7.04002	7.14487	6.96836	6.85061	7.04998	7.06627	6.72653	7.20179	6.87736	6.99769	6.97185	6.97462
Tbc1d4	6.15368	6.40533	5.81862	5.95189	5.94307	6.05914	6.20766	6.07894	5.66163	6.43379	5.48998	5.59319
Tbr1	9.39776	9.31565	8.74935	9.46799	9.2729	9.24955	9.27085	8.66923	9.26967	9.10335	9.82429	8.89985
Tcirg1	5.67407	5.62034	5.23365	5.52868	5.41255	5.50945	5.601	5.23094	5.56541	5.02571	5.71946	5.34526
Tet1	7.9714	7.80742	7.7335	7.83743	7.86572	8.00826	7.96812	7.87248	7.43535	7.80908	7.87041	7.63988
Tfg	10.2892	10.3662	10.3623	10.1856	10.3623	10.3667	10.2184	9.94903	9.82637	10.1987	10.0996	10.0783
Tgfa	7.84625	7.84115	7.29974	7.50387	7.80596	7.79325	7.92293	7.65317	7.71866	7.45455	7.88939	7.44329
Tgfb1	4.69424	3.7679	5.21093	5.23917	5.41255	5.50945	4.601	3.39444	4.40787	5.41273	5.38689	4.66719
Tgfbr1	7.40696	7.58096	6.53743	6.68396	7.17674	7.22748	6.69616	6.71637	6.79489	6.83306	6.632	6.68511
Tgm1	2.33167	1.9199	4.48158	3.06925	2.24263	1.40093	3.72653	4.75701	4.95536	3.91023	4.33244	6.07318
Tgm2	5.01617	5.32589	7.32112	6.68396	5.29325	5.25891	6.75628	7.34197	7.77352	6.76821	7.24671	7.51518
Tie1	4.80972	5.37933	3.69308	3.97614	4.52273	4.79325	4.78542	4.49397	5.23099	3.91023	4.09143	4.43272
Timeless	5.30568	5.24183	5.51905	5.2787	5.07913	5.35513	5.99955	5.67455	6.19928	5.68282	5.84146	6.0457
Timp1	2.98375	3.18293	6.70126	4.46156	2.7572	2.86036	5.69616	6.07894	6.95536	4.02571	6.27586	7.0595
Tle3	7.83266	7.83638	8.32112	8.11364	7.80159	7.97458	8.16394	8.33528	8.28486	8.29681	8.07495	8.25815
Tlr2	2.69424	2.59797	4.04101	3.06925	2.6052	2.57086	3.31149	4.04651	4.95536	2.6472	3.80193	4.86882
Tlr7	3.98375	3.50486	3.69308	3.97614	3.82759	4.40093	2.94892	4.28752	5.02936	4.23216	2.95393	4.15261
Tm4sf1	6.22476	6.59797	6.74935	6.21899	6.35413	6.30782	6.29132	6.89086	7.01121	6.41273	6.46489	7.25215
Tmc7	6.73377	6.85536	5.9479	6.39117	6.40105	6.49896	5.99955	5.83501	5.87736	6.43379	6.38689	6.01768
Tmcc3	7.91664	7.99029	7.85204	7.921	7.96665	8.08392	7.96175	7.89086	7.69612	8.21401	7.80193	7.82907
Tmem100	6.13903	6.35286	6.1163	6.29806	6.26816	6.53021	6.44535	6.11064	6.43535	6.23216	6.43936	6.2279
Tmem119	6.54669	6.98168	6.18785	6.6084	6.6832	6.92449	6.63342	6.01335	6.06498	6.20791	7.04139	5.77152
Tmem144	6.07891	6.13713	5.69308	6.02344	5.92712	5.72286	5.75628	6.41997	6.02936	5.99769	5.98955	5.95997
Tmem173	3.77225	3.50486	4.27805	4.15671	3.24263	4.10137	4.3895	4.28752	4.02936	4.02571	4.632	3.34526
Tmem204	4.6536	5.15256	4.32112	4.52868	4.6832	4.95552	4.66513	4.67455	5.02936	4.7847	4.95393	4.86882
Tmem206	7.19674	7.43086	7.0854	7.18819	7.0719	7.09442	7.44535	7.20179	6.93625	7.30255	7.15556	6.80469
Tmem37	3.22476	4.40533	3.55558	3.97614	4.29325	4.25891	3.94892	3.58708	4.51479	4.02571	4.09143	4.43272
Tmem64	9.78993	9.79026	9.30646	9.69313	9.64472	9.6642	9.65332	9.23813	9.12528	9.76821	9.76129	9.27895
Tmem88b	7.9714	8.09383	6.8847	7.12453	7.95491	8.10829	7.71142	7.28752	6.95536	7.47502	7.21696	7.48481
Tnfrsf10b	4.04788	3.9199	4.44311	3.52868	3.6832	3.64886	3.31149	4.04651	4.87736	3.6472	4.33244	4.43272
Tnfrsf11b	3.91664	4.12153	3.55558	3.39117	4.02023	3.10137	4.04846	4.49397	4.61432	3.6472	4.09143	4.51518
Tnfrsf12a	6.62235	7.11367	6.9479	6.25907	6.79282	6.84387	6.42697	7.01335	6.87736	6.55409	6.5862	6.94517
Tnfrsf1a	5.07891	5.7065	7.13452	6.15671	5.50136	5.53021	6.3895	6.83501	7.08247	6.25601	6.84146	7.19075
Tnfrsf1b	4.43121	4.0574	3.75721	4.46156	3.82759	4.40093	4.601	4.39444	5.09975	4.5732	4.21696	4.25215
Tnfsf12	6.27921	6.16783	5.87751	6.19853	5.72067	5.57086	6.16394	6.41997	5.51479	6.36966	5.76129	5.98912
Top2a	4.91664	4.72725	4.27805	4.7131	4.79282	4.89278	4.31149	3.39444	3.87736	4.84883	4.33244	3.80469
Topbp1	7.01617	7.01582	6.95475	7.05793	7.0426	7.18883	6.75628	6.49397	6.75182	6.89512	7.09143	6.86882
Tpd52	10.4146	10.2118	10.4601	10.4091	10.363	10.3667	10.3277	9.94683	10.0473	10.3967	10.2075	10.1118
Tradd	5.16818	5.37933	4.5912	5.23917	5.31791	5.28357	5.04846	5.04651	4.87736	4.41273	5.43936	4.86882
Traf1	4.88187	4.68543	4.44311	4.52868	4.92712	4.61038	4.89646	4.75701	4.51479	4.23216	4.43936	4.80469
Traf2	7.41914	7.37933	7.21093	7.35465	7.30564	7.35513	7.39896	7.5296	7.02936	7.60139	7.52682	7.56443
Traf3	7.67914	7.79764	7.03455	7.46156	7.47419	7.78031	7.71142	7.30133	7.33679	7.54444	7.73003	7.25215
Traf6	6.6536	6.55217	6.97512	7.04653	7.03518	6.88475	7.04846	7.46973	6.77352	7.10663	6.9174	7.11344
Trem2	5.40696	5.66406	4.18785	4.8766	5.6052	5.64886	4.89646	4.67455	2.70743	4.71759	5.43936	3.51518
Trim47	5.25224	5.7679	5.48158	5.35465	5.50136	5.46702	5.53389	5.9794	5.70743	5.53472	5.71946	5.51518
Trp53	5.91664	6.21268	6.14054	6.13534	6.14952	6.19535	6.09576	6.41997	6.37986	6.20791	6.24671	6.276
Trp53bp2	7.39468	7.72209	7.45282	7.40016	7.50673	7.63933	7.67295	7.6639	7.52761	7.7847	7.64323	7.56443
Trp73	4.77225	4.50486	4.51905	4.06925	4.86154	4.53021	4.4635	5.11064	4.29239	4.84883	4.632	4.43272
Trpm4	4.16818	5.18293	4.14054	4.76969	4.52273	4.20829	4.3895	4.49397	4.87736	4.23216	4.21696	4.0457
Tspan18	4.52432	4.88337	4.90608	4.52868	4.19016	4.30782	4.22903	5.17204	4.79489	4.71759	4.43936	4.25215
Ttr	8.9858	8.28097	7.95133	8.61228	9.10946	8.82089	8.28623	8.36187	7.50185	8.801	9.14375	8.3168
Tubb3	12.3284	12.3049	11.8676	12.1167	12.3346	12.3194	12.0185	11.7996	11.8622	12.0148	12.053	11.9466
Tubb4a	11.6368	11.6577	11.3758	11.4966	11.7687	11.6915	11.67	11.9468	12.1211	11.7801	11.5978	12.0164
Txnrd1	9.9714	9.99136	9.96667	9.96255	9.95196	9.95168	9.93273	9.73683	9.48551	9.96912	10.0049	9.75465
Tyrobp	6.35721	7.02424	6.76503	6.59281	6.83615	6.73185	6.81399	7.41997	7.27729	6.84883	7.09143	6.91511
Ugt8a	9.3024	9.59515	7.63879	8.43557	9.46594	9.64886	8.73403	7.62051	7.29239	8.51014	8.37347	7.56443
Ulk1	9.22302	9.32589	9.5923	9.59085	9.2018	9.27437	9.51878	9.56722	9.45897	9.54927	9.56569	9.53508
Ung	5.80972	5.88337	5.48158	5.39117	5.72067	5.90872	5.97446	6.34197	6.06498	5.5732	5.9174	5.89985
Vamp7	10.0262	9.98706	10.1216	10.0176	10.0136	9.99991	9.78	9.74695	9.81072	10.1278	9.85117	9.76522
Vav1	4.33167	4.59797	4.72551	4.8766	4.92712	4.75848	4.84201	4.17204	5.91688	4.71759	5.21696	5.15261
Vegfa	8.4402	8.53755	7.5868	7.79717	8.50405	8.39528	7.96175	7.57577	7.48879	7.88751	7.93578	7.55471
Vim	8.71414	8.89718	9.3834	8.97313	8.95491	8.85008	8.93598	9.19441	8.94105	9.02571	9.02861	9.17815
Vps4a	10.1205	10.0998	10.2308	10.1882	10.0899	10.1314	10.1486	10.0112	9.96953	10.2079	10.1037	10.0053
Vps4b	8.04396	8.0326	7.99188	8.11364	8.15295	7.91663	8.03031	8.10278	8.23099	8.23816	8.17116	8.03875
Was	3.84625	4.35286	3.93409	3.97614	3.6052	3.98589	3.601	4.49397	3.70743	3.7847	3.43936	3.51518
Wdr5	7.18253	7.33268	7.46727	7.14606	7.32401	7.25891	7.31149	7.34197	7.08247	7.59205	7.57452	7.41135
Xiap	10.4632	10.4622	10.5972	10.5948	10.4673	10.5231	10.5209	10.3586	10.3459	10.7261	10.5298	10.4301
Xrcc6	7.19674	7.33268	6.80351	6.95189	7.08632	7.08743	6.96175	6.89086	6.89726	7.29105	6.71946	6.97462
Zbp1	3.52432	3.18293	6.46247	6.44429	3.43527	3.79325	6.27085	6.71637	6.87736	6.13262	6.93578	6.55471
Zfp367	8.32845	8.2704	8.391	8.39568	8.52008	8.19209	8.16394	8.10278	8.37986	8.46993	8.25405	8.31104

## Sheet: BimA_Day 3_sampleAttributes
Sample Name	Description	Laboratory Identifier	Calibration Sample	Input Control	Dose	Animal ID_DSD ID	Study Day
20240904_30102941480325-01_Sample01_01.RCC	Default Run	1	No	No	CTRL	114	CTRL
20240904_30102941480325-01_Sample07_07.RCC	Default Run	7	No	No	CTRL	113	CTRL
20240904_30102944780325-01_Sample01_01.RCC	Default Run	1	No	No	100	21	3
20240905_30102944800325-01_Sample02_02.RCC	Default Run	2	No	No	CTRL	115	CTRL
20240912_30102961120825-01_Sample06_06.RCC	Default Run	6	No	No	1000	28	3
20240912_30102961120825-01_Sample08_08.RCC	Default Run	8	No	No	10000	30	3
20240912_30102962650825-01_Sample04_04.RCC	Default Run	4	No	No	100	23	3
20240917_30102961040825-01_Sample04_04.RCC	Default Run	4	No	No	1000	27	3
20240917_30102961040825-01_Sample11_11.RCC	Default Run	11	No	No	10000	29	3
20240917_30102961070825-01_Sample06_06.RCC	Default Run	6	No	No	10000	32	3
20240917_30102961070825-01_Sample08_08.RCC	Default Run	8	No	No	100	24	3
20240917_30102961070825-01_Sample12_12.RCC	Default Run	12	No	No	1000	26	3
20240924_30102961060825-01_Sample06_06.RCC	Default Run	6	No	No	100	22	3

## Sheet: BimA_Day 3_normalizedCounts
Symbol	20240904_30102941480325-01_Sample01_01.RCC	20240904_30102941480325-01_Sample07_07.RCC	20240904_30102944780325-01_Sample01_01.RCC	20240905_30102944800325-01_Sample02_02.RCC	20240912_30102961120825-01_Sample06_06.RCC	20240912_30102961120825-01_Sample08_08.RCC	20240912_30102962650825-01_Sample04_04.RCC	20240917_30102961040825-01_Sample04_04.RCC	20240917_30102961040825-01_Sample11_11.RCC	20240917_30102961070825-01_Sample06_06.RCC	20240917_30102961070825-01_Sample08_08.RCC	20240917_30102961070825-01_Sample12_12.RCC	20240924_30102961060825-01_Sample06_06.RCC
AI464131	5.87815	6.37702	6.69611	6.07289	6.34887	5.70091	5.721	6.7488	5.84932	6.05289	6.41193	7.62293	6.53335
Abcc8	4.92819	5.75458	5.61158	5.12734	5.34887	5.00347	4.721	4.89564	5.46027	5.40653	5.18954	6.98048	4.9622
Abl1	7.67333	7.59941	7.7704	7.62984	7.59503	7.88148	7.46516	7.84231	7.59934	7.65115	7.34154	7.73145	7.45497
Adamts16	4.55622	4.09161	4.07552	4.69438	3.62304	4.04194	4.79139	4.02891	3.65292	3.97043	4.52212	5.94485	4.15484
Ago4	5.05372	5.09161	5.3683	4.83188	4.967	2.60137	5.15396	5.46501	3.38988	3.78986	5.18954	5.08236	4.92038
Agt	6.26317	7.15051	7.08451	6.64858	6.86512	8.08404	6.82534	7.60678	8.14477	8.33418	6.80969	8.94485	6.7987
Ak1	10.8557	10.7828	10.8686	10.8097	10.5862	10.754	10.2367	10.4922	10.6013	10.5447	10.5314	10.5328	10.5769
Akt1	9.74953	9.77227	9.87642	9.64974	9.66407	10.0108	10.1253	9.94847	10.1541	9.95309	10.0911	9.87085	9.92831
Akt2	7.88238	8.03021	8.07552	7.88815	8.12717	6.83841	7.57898	7.97487	6.7684	6.83716	7.97381	9.74705	7.84414
Aldh1l1	7.94449	8.06124	8.07552	7.68534	7.967	8.50482	8.23196	8.11637	8.61485	8.55539	7.96603	6.83238	8.13212
Ambra1	9.52404	9.55922	9.56417	9.47574	9.52251	9.52534	9.42144	9.4806	9.55177	9.40457	9.21929	8.51774	9.52988
Amigo2	7.25666	7.15051	7.45403	7.0235	7.72996	7.7598	7.05728	7.64188	7.92594	7.75333	6.7922	8.50557	7.28413
Anapc15	8.01565	7.75932	7.5415	8.06245	7.71702	7.86011	8.02112	7.46501	7.74744	7.71585	8.04936	8.08236	7.6971
Anxa1	5.22364	4.93292	5.42602	4.76477	5.208	5.7713	4.48653	5.22685	5.27741	6.27528	5.18954	7.08236	5.04237
Apc	10.8913	11.011	10.8777	10.948	10.9345	11.0029	11.0082	10.8498	10.9119	10.6083	10.9454	9.63973	10.899
Apex1	7.94043	8.0574	7.9335	8.15381	7.97788	8.63322	8.52319	8.10132	8.52328	8.33005	8.42334	7.43028	8.19486
Apoe	10.6248	11.2511	10.8271	10.6983	11.0577	11.1494	10.9498	10.933	11.1581	11.0753	10.9969	11.9936	10.7813
Arc	9.48417	9.28308	8.56417	9.62157	10.1906	6.95389	8.65646	10.2361	7.43428	7.12137	8.49535	10.6144	8.54716
Arhgap24	6.50218	6.57274	6.05738	6.29132	6.09253	6.00347	6.48653	6.62794	6.13405	6.37482	6.36539	6.83238	6.64027
Arid1a	8.99623	9.1047	8.99439	9.04311	9.04414	8.99369	8.82114	8.85134	8.9898	8.77475	8.8651	9.72621	8.88276
Asb2	4.22364	4.26154	4.00152	4.58191	4.62304	4.43787	4.39907	4.64188	4.46027	4.74095	4.68258	6.43028	4.53335
Ash2l	8.91997	8.91179	8.88802	8.96304	8.87389	8.30577	8.65646	8.78379	8.26271	8.45282	8.7966	9.43671	8.91506
Asph	10.7777	10.9522	10.7543	10.8013	10.7984	10.6652	10.7478	10.76	10.6799	10.4404	10.9285	11.2468	11.0003
Atf3	3.71668	3.41354	4.45403	3.17981	5.05188	6.58843	3.8585	4.7488	6.46027	5.69032	3.24201	6.37781	3.64027
Atg14	8.02334	8.14328	8.07552	8.05895	8.18939	8.26569	8.18043	7.96935	8.32534	8.06784	8.06401	7.96278	8.05208
Atg3	9.98051	9.97324	10.0039	9.91548	9.70396	9.87882	9.43799	9.72771	9.8737	9.70155	9.74071	8.4431	9.83854
Atg5	9.13941	9.18084	9.15447	9.18142	9.04414	9.16906	9.10643	9.15576	8.96882	8.94636	9.24522	8.23764	9.16159
Atg7	7.5509	7.47243	7.3683	7.58677	7.39021	7.6582	7.46516	7.62794	7.55981	7.46793	7.63432	7.83238	7.53335
Atg9a	9.95961	10.0574	10.1672	9.89601	10.0736	10.1394	9.77194	10.0861	10.1367	9.981	9.90226	9.69974	10.0797
Atm	7.08346	7.04581	6.45403	7.03779	7.01006	6.31758	6.04293	7.20823	6.06796	6.30923	6.24201	5.94485	6.97247
Atp6v0e	7.183	7.41954	7.30049	7.30319	7.4695	7.07942	7.26944	7.39266	7.31588	7.39866	6.45702	8.17751	6.8882
Atp6v1a	12.0272	11.9849	11.9462	12.1124	11.8887	11.911	12.0452	11.8596	12.0185	12.0187	12.1264	11.3994	11.9696
Atr	5.79068	6.31401	6.16299	5.94231	6.24453	6.07942	5.569	6.20823	5.68267	5.8137	5.82697	6.94485	5.94144
Axl	6.49112	6.75458	6.79799	6.47048	6.63685	6.95389	6.0715	6.5853	6.69731	6.52682	6.07851	7.66732	6.30865
B3gnt5	4.59804	5.09161	5.39745	4.69438	5.70396	5.72475	5.75662	5.40088	5.79588	5.16837	5.18954	4.94485	5.81019
Bad	8.77025	8.60994	8.82774	8.55485	8.55196	8.6142	8.94597	8.75202	8.6187	8.5376	8.80969	9.46213	8.70943
Bag3	5.49112	6.16486	5.68433	5.58191	5.9226	6.26975	5.20643	6.1509	6.04524	5.99149	5.86092	7.14649	5.94144
Bag4	9.3575	9.21746	9.38113	9.26424	9.24001	9.8695	9.14726	9.17506	9.91658	9.6871	9.13162	9.55956	9.05208
Bak1	7.32674	7.19315	7.45403	7.30909	7.15142	7.59492	6.73892	6.93013	7.53556	7.41435	7.07851	7.29535	6.8216
Bard1	4.63868	4.79205	5.00152	4.17981	3.72996	4.04194	4.79139	5.07073	3.65292	4.13089	4.95821	5.87085	4.35648
Bax	7.10538	7.21401	6.94342	6.98716	6.91129	7.0608	6.8585	6.91872	7.03374	6.99149	7.16257	7.94485	6.9622
Bbc3	6.05372	6.09161	6.61158	6.23043	6.38203	7.37898	6.62789	6.22685	6.68267	6.92736	6.52212	6.94485	6.43283
Bcas1	8.60318	9.33002	8.79251	8.68307	8.37381	8.1949	8.21285	8.56715	8.12865	8.22281	8.3234	6.71039	8.53335
Bcl10	8.49112	8.46375	8.62704	8.53736	8.6126	8.92072	8.74337	8.6488	9.06796	8.85738	8.89818	9.25228	8.62408
Bcl2	6.12697	6.27483	6.26139	6.04488	6.55196	5.43787	5.721	6.73586	5.49422	5.46793	6.16257	8.40429	5.73981
Bcl2a1a	4.42295	4.8642	6.3683	4.62038	6.01006	7.89205	5.04293	5.1509	7.72617	7.46039	4.34154	6.94485	5.32477
Bcl2l1	9.74837	9.80815	9.67692	9.74641	9.58794	10.1126	9.41309	9.59429	9.90716	9.7456	9.38594	10.0238	9.52988
Bcl2l11	5.16919	4.96608	4.96305	5.01631	5.05188	5.40873	4.569	4.46501	5.35336	4.83716	5.13509	6.32337	4.87731
Bcl2l2	10.3291	10.3623	10.2534	10.2597	10.1247	10.2421	9.47053	9.93155	9.89926	9.90533	9.7966	9.13072	9.92435
Bdnf	7.10538	7.10656	6.66049	7.2551	7.78058	6.49446	7.48653	7.36771	6.2177	6.18675	7.72927	7.57712	7.20795
Becn1	10.978	10.9676	11.0923	11.088	10.9049	10.6489	10.7795	10.8483	10.6716	10.6404	10.9305	9.79785	10.9151
Bid	6.77254	6.75458	6.70779	7.09355	6.38203	7.652	6.39907	6.46501	7.36258	7.258	6.66347	5.32337	6.62733
Bin1	10.4482	10.4608	10.3848	10.5555	10.4004	10.1012	10.0733	10.4343	10.0438	10.3424	10.4048	10.4747	10.4467
Birc2	8.5509	8.52067	8.76762	8.46256	8.76495	8.95892	8.61824	8.90434	8.93832	8.91363	8.54839	8.46842	8.65309
Birc3	4.46875	4.20709	5.039	4.27934	5.17053	7.01319	5.30596	4.89564	6.92594	6.70314	4.52212	6.43028	4.22523
Birc5	4.11261	3.82858	3.84106	4.01631	4.50756	3.88148	4.39907	4.18937	3.23788	4.05289	4.01961	5.79285	4.41788
Blm	6.08346	6.12136	5.50848	5.86431	5.09253	6.48052	5.48653	5.4333	6.35336	6.11178	5.60458	5.08236	5.53335
Blnk	6.51315	6.37702	6.52178	6.55236	6.81742	7.25345	5.95366	6.55615	7.1869	7.03271	6.52212	7.55366	6.11832
Bmi1	7.53484	7.69648	7.77596	7.68534	7.92823	7.63951	7.63748	7.70963	7.5109	7.61767	7.55359	6.71039	7.62082
Bnip3	10.983	10.8087	11.2594	11.0172	11.1006	11.6018	11.3842	11.0912	11.6163	11.4139	11.4119	9.17751	11.1143
Bnip3l	10.735	10.6145	10.7704	10.7469	10.6047	10.6316	10.667	10.6488	10.6273	10.4698	10.8053	10.8541	10.7071
Bok	7.83944	7.59941	7.5415	7.57702	7.7235	7.91814	7.25705	7.65569	7.86886	7.74715	7.48993	8.60021	7.6011
Bola2	10.4164	10.4601	10.3618	10.5152	10.2011	10.3743	9.89493	10.1894	10.3206	10.2328	10.2532	10.7727	10.1839
Braf	10.3244	10.2397	10.2364	10.2093	10.3861	10.6324	10.3906	10.3359	10.5846	10.4356	10.4804	8.85174	10.3447
Brd2	10.3298	10.2599	10.2732	10.3069	10.2757	10.911	9.90885	10.0342	10.6964	10.3708	10.1472	10.1775	10.0903
Brd3	8.81748	8.62039	8.75077	8.75183	8.78988	8.91036	8.79995	8.91586	8.9658	8.67087	8.81836	8.61161	8.92038
Brd4	9.74604	9.72703	9.70924	9.64625	9.52623	9.71139	9.21925	9.46501	9.56979	9.49214	9.45146	9.45582	9.44025
C1qa	7.01565	7.43146	7.99677	7.33245	8.7105	7.53548	7.5076	8.4532	7.49422	7.92188	7.72005	8.73145	7.65946
C1qb	7.70716	8.38009	9.00862	8.15381	9.59326	8.53211	8.29389	9.05519	8.53556	8.70951	8.43465	8.62293	8.5018
C1qc	7.12697	7.88169	8.35351	7.62038	8.89415	7.82192	7.71195	8.38853	7.85586	7.5834	7.74754	8.94485	8.10904
C3	3.46875	4.09161	5.68433	3.76477	6.41446	7.0978	3.569	4.94144	6.88814	6.72845	3.89408	5.87085	4.15484
C3ar1	4.86107	5.03021	5.21303	4.76477	5.50756	4.652	4.569	4.79943	4.71181	5.16837	5.07851	7.14649	4.6909
C4a	6.64866	6.56193	7.71938	6.2551	8.39834	8.09322	7.12699	8.33805	8.35798	8.73471	6.95821	7.60021	7.35648
C5ar1	4.37565	3.82858	4.88288	3.69438	5.05188	5.62691	4.09951	4.40088	5.62255	5.52682	4.68258	7.11478	4.47677
Cables1	7.84813	8.0065	8.35351	7.87628	8.22181	8.16034	7.94597	8.24978	8.32534	8.1913	7.80969	7.79285	7.9622
Calr	11.6885	11.8648	12.1502	11.557	12.1302	11.1244	11.3778	12.1279	11.1634	11.1021	11.6306	11.0596	11.8319
Camk4	10.9096	10.8708	10.7114	10.9347	10.954	10.6621	10.5901	10.7592	10.7253	10.8674	10.8075	10.9761	10.8152
Casp1	4.63868	5.31401	5.27716	4.92704	5.17053	5.43787	5.04293	5.11137	5.15542	4.74095	4.89408	6.08236	5.32477
Casp2	6.79967	6.72582	6.81968	6.70337	6.70396	6.91296	6.80846	6.7488	6.93832	6.61089	6.80969	6.57712	6.47677
Casp3	7.56679	7.59941	7.63624	7.50688	7.58794	7.62691	7.36486	7.44129	7.59152	7.46039	7.28014	7.96278	7.49825
Casp4	3.05372	3.09161	4.79799	2.95742	5.17053	5.74821	3.98403	4.40088	5.92594	6.18675	1.43465	4.43028	4.15484
Casp6	4.86107	5.38929	5.48152	5.10037	5.31492	4.96394	4.98403	5.5853	5.11235	5.27528	5.24201	6.87085	5.04237
Casp7	6.00791	5.93292	5.90334	5.65785	6.41446	6.58843	6.01378	5.87218	6.19724	6.258	5.7922	6.43028	6.06173
Casp8	4.71668	4.63593	5.33856	4.58191	5.56646	4.88148	5.04293	5.02891	4.52739	5.43755	4.52212	6.79285	4.6909
Casp9	7.38762	7.39539	7.29275	7.33824	7.30631	7.27783	7.19349	7.5339	6.97485	7.23169	7.26754	7.62293	7.51942
Ccl2	3.27611	3.89897	8.25344	3.83188	8.11736	11.226	3.8585	4.94144	10.6369	10.0985	3.43465	6.71039	4.6909
Ccl3	3.46875	3.89897	5.21303	3.45992	4.24453	7.85471	2.721	3.11137	7.99277	7.56947	3.01961	7.04919	3.53335
Ccl4	2.27611	0.506651	2.92352	2.37245	2.9226	4.5489	3.721	3.40088	4.46027	4.52682	3.01961	6.20789	1.83291
Ccl5	2.79068	1.50665	5.27716	1.95742	7.19873	7.23696	4.30596	3.11137	6.87531	5.88296	3.89408	6.52982	4.78711
Ccl7	1.46875	-0.493349	5.84106	2.69438	5.72996	8.00834	2.98403	3.52641	7.39887	6.99149	3.01961	5.62293	2.83291
Ccng2	8.5825	8.62039	8.97276	8.83802	8.54099	8.74821	8.29389	8.55983	8.5109	8.34649	8.52212	7.32337	8.66897
Ccni	10.7639	10.7313	10.8712	10.742	10.6875	10.5917	10.6243	10.62	10.4805	10.4679	10.8216	10.2883	10.6411
Ccr2	2.46875	3.31401	4.66049	2.95742	4.31492	2.60137	1.98403	3.40088	3.06796	3.3424	3.89408	6.26678	3.00284
Ccr5	4.22364	3.89897	4.27716	3.69438	4.8768	2.60137	3.569	2.7488	3.06796	3.69032	4.01961	6.32337	3.83291
Cd109	3.37565	4.03021	3.92352	3.76477	4.31492	4.5489	3.569	4.18937	5.06796	4.83716	3.89408	6.52982	2.83291
Cd14	3.16919	3.20709	5.11115	3.54238	4.01006	6.43787	2.721	4.40088	7.03374	6.88296	4.24201	6.75221	4.00284
Cd163	3.16919	3.96608	3.75359	4.17981	4.31492	4.25345	3.8585	4.18937	3.7684	3.97043	4.52212	6.26678	4.00284
Cd24a	6.66843	7.06124	7.00152	7.0235	6.52251	7.13387	6.75662	6.64188	6.91345	6.90533	6.80969	7.35085	6.5878
Cd300lf	2.79068	2.31401	3.66049	2.69438	3.72996	5.25345	2.721	1.52641	4.15542	4.5834	0.434652	4.79285	1.41788
Cd33	4.16919	4.55104	4.45403	4.12734	4.67749	5.07942	4.09951	4.18937	4.59152	4.63785	4.60458	6.52982	3.92038
Cd3d	2.05372	1.82858	0.753595	4.12734	2.9226	3.70091	2.39907	3.40088	2.65292	3.46793	2.75658	6.37781	2.64027
Cd40	2.46875	3.50665	3.07552	3.54238	3.50756	4.37898	3.20643	3.7488	4.15542	3.46793	4.13509	6.79285	3.64027
Cd47	10.4638	10.6372	10.4558	10.5461	10.5076	10.5497	10.2064	10.517	10.4613	10.3977	10.4276	7.75221	10.5281
Cd6	4.32674	4.50665	4.50848	3.54238	4.24453	2.79402	4.569	4.26337	3.97485	3.3424	4.24201	4.79285	3.53335
Cd68	6.00791	6.23457	6.52178	6.34973	6.59503	7.652	5.79139	5.91872	7.05664	6.62443	5.7922	7.29535	5.94144
Cd70	4.16919	4.41354	4.00152	4.01631	3.24453	2.60137	4.09951	3.7488	3.52739	1.88296	5.01961	6.08236	3.64027
Cd72	3.63868	3.59411	4.14591	3.69438	4.09253	2.79402	3.569	3.11137	3.65292	2.69032	4.13509	6.26678	4.35648
Cd74	5.44603	5.31401	7.77596	5.41685	8.9056	6.11594	7.51801	8.54507	6.69731	7.91087	6.92651	8.57712	7.18164
Cd83	8.09081	8.28144	8.39745	7.9232	8.01536	8.6142	8.31196	8.57807	8.62638	8.66432	8.17612	8.35085	8.4513
Cd84	3.27611	4.63593	5.07552	4.62038	4.78058	3.79402	3.98403	4.5853	3.38988	4.69032	4.43465	6.32337	4.41788
Cd86	4.05372	3.89897	4.00152	4.27934	4.17053	4.04194	4.09951	4.5853	4.46027	3.88296	4.43465	6.08236	4.00284
Cdc25a	7.11981	7.14328	7.28498	6.66707	6.75549	7.49446	7.28171	7.02891	7.28712	7.22281	7.53268	8.01524	7.23379
Cdc7	6.00791	6.12136	6.00152	6.16687	6.38203	5.34861	6.23196	6.55615	5.59152	5.24052	5.98924	7.57712	6.30865
Cdk20	6.84379	6.50665	7.00152	6.73877	6.4304	7.0978	6.30596	6.69633	6.65292	6.62443	6.75658	5.87085	6.54716
Cdkn1a	7.85677	8.01048	8.29663	8.06594	8.25352	10.9181	8.19997	8.26337	10.7993	10.4585	8.09286	9.78783	7.98773
Cdkn1c	5.9117	6.03021	6.26139	6.2551	6.05188	5.34861	5.92263	6.5113	5.65292	6.40653	6.50074	6.66732	6.43283
Cflar	6.59804	6.73547	7.26929	6.53232	7.36555	7.82192	6.80846	7.1509	7.443	7.37482	6.8776	6.20789	6.95186
Chek1	4.79068	4.20709	4.00152	4.41685	4.38203	2.11594	4.647	4.46501	4.31588	4.3424	4.60458	6.57712	4.64027
Chek2	4.05372	4.26154	4.07552	3.83188	4.09253	2.79402	4.39907	4.64188	3.23788	3.69032	4.13509	6.20789	4.6909
Chn2	9.95659	10.1305	10.5374	9.75183	10.0193	10.4875	10.6267	10.1642	10.391	10.1009	10.617	8.86133	10.7232
Chst8	6.55622	6.56193	6.22933	6.61086	5.85334	6.88148	5.721	6.52641	6.66787	6.77778	6.26754	6.90833	6.35648
Chuk	8.45744	8.72582	8.39384	8.55236	8.81439	8.12493	8.4047	8.77433	7.59152	8.02762	8.3173	9.0238	8.52988
Cidea	5.51315	6.09161	5.63624	5.63924	5.75549	6.0608	6.5076	5.69633	6.23788	6.18675	6.43465	7.45582	5.76365
Cideb	4.71668	5.31401	5.21303	4.27934	5.24453	2.37898	4.721	4.64188	4.52739	4.05289	5.34154	7.14649	4.47677
Cks1b	5.87815	5.67658	5.75359	5.73	5.44616	5.86011	5.39907	5.5853	5.71181	5.27528	5.60458	6.98048	5.3875
Cldn5	7.54557	8.32683	7.56738	7.43854	7.97788	7.33318	7.4971	7.91299	7.72617	7.8196	7.47905	7.96278	7.23379
Clic4	8.98839	9.18789	9.79662	8.94421	9.27354	9.72918	8.8626	9.53203	9.55379	9.77171	9.03084	8.60021	9.2903
Cln3	5.97655	6.50665	5.84106	6.04488	6.18939	5.18633	6.20643	6.07073	5.74038	5.49767	5.68258	6.26678	5.9622
Clstn1	10.8427	11.094	11.0806	10.8185	11.3499	11.0788	10.8939	11.3224	11.4167	11.0585	11.1455	10.3094	11.135
Cnn2	6.08346	6.43739	6.95327	6.42774	6.76809	5.46644	6.12699	6.33376	5.92594	6.29236	6.10708	7.35085	6.20795
Cnp	12.6864	12.8385	12.8665	12.723	12.5939	11.7759	13.0071	12.9457	11.8781	12.6305	12.7686	12.2303	12.9535
Cntnap2	8.95055	9.26154	9.11992	9.08498	9.11982	9.07942	8.82952	9.19883	9.38537	9.16374	9.13856	10.2486	9.15033
Coa5	9.24683	9.04193	9.31584	9.09355	9.1729	8.81916	8.99526	9.07073	8.73329	8.97308	9.27386	8.74187	9.29235
Col6a3	3.99232	4.20709	4.00152	3.76477	4.38203	4.43787	2.39907	3.7488	3.87531	3.97043	4.13509	5.79285	4.15484
Cotl1	9.34374	9.38929	9.26732	9.29281	9.41044	9.44865	9.27865	9.5925	9.43646	9.63116	9.551	10.0066	9.36039
Cox5b	12.9586	12.9699	12.9227	12.8966	12.6693	12.9442	12.8185	12.7714	12.8971	12.7384	12.9837	9.99361	12.9502
Cp	6.05372	6.54007	7.31584	5.94231	7.49246	8.91296	5.79139	7.23607	8.92594	8.48288	6.29263	7.75221	6.40277
Creb1	7.93636	7.61518	8.22933	7.88421	7.98869	7.60137	7.48653	8.07073	7.52739	7.5483	8.03457	7.83238	8.12293
Crebbp	10.0584	10.0055	10.1491	9.96304	10.2287	10.2718	10.3209	10.2679	10.4646	10.1856	10.349	9.09053	10.1992
Crem	6.73554	6.54007	6.45403	6.65785	6.47719	5.86011	6.04293	6.44924	5.59152	6.01225	6.52212	7.37781	6.53335
Crip1	6.86107	7.2209	6.90334	6.90383	7.09253	6.62691	7.20643	7.14112	6.47735	6.55539	6.98924	7.48091	6.73981
Csf1	7.60318	7.59941	7.96305	7.10716	7.89988	8.99123	7.46516	7.78693	8.80942	8.44521	7.71078	6.20789	7.56084
Csf1r	7.31424	8.12136	7.88288	7.81954	8.34045	6.45223	7.73892	7.83626	6.38988	6.67738	7.61456	7.66732	7.78711
Csf2rb	3.63868	2.96608	4.00152	3.83188	4.44616	4.04194	4.48653	3.26337	4.23788	4.27528	4.01961	6.14649	3.64027
Csf3r	3.27611	4.03021	4.66049	3.76477	4.82949	3.70091	4.20643	4.98584	2.87531	3.20489	3.75658	6.62293	3.29235
Csk	7.74022	7.94544	8.1373	7.83598	7.78679	7.73065	8.18697	8.11137	7.81615	7.73471	7.97381	7.35085	8.00284
Ctsf	8.79967	9.01643	9.2212	8.74096	9.11489	9.58192	9.18371	9.1509	9.77704	9.46039	9.26754	8.65635	9.10204
Ctss	6.84379	7.29455	8.20068	7.10037	8.54831	7.45223	6.75662	8.38024	7.51917	7.61089	7.32947	6.08236	7.54027
Cx3cl1	9.25011	9.32203	9.06193	9.38228	9.30198	8.26975	8.52835	9.15819	8.37174	8.32591	9.11061	10.3878	9.24231
Cx3cr1	7.31424	7.69648	7.69023	7.65322	7.70396	4.60137	6.99898	7.04997	4.06796	5.09242	7.40044	7.04919	7.12754
Cxcl10	2.63868	3.31401	7.17145	3.37245	8.19407	10.4901	5.09951	6.13127	10.7993	9.76102	3.89408	7.17751	5.32477
Cxcl9	2.27611	2.09161	4.79799	3.45992	6.80525	6.652	2.721	4.40088	6.92594	5.61089	3.43465	5.94485	4.5878
Cycs	4.96061	4.93292	4.79799	5.10037	5.28015	4.5489	5.25705	4.46501	4.59152	4.13089	5.13509	5.94485	4.83291
Cyp27a1	5.14118	5.31401	5.17986	4.83188	4.82949	4.11594	4.647	5.46501	4.15542	4.63785	5.24201	6.43028	5.11832
Cyp7b1	6.41127	6.38929	6.69611	6.17981	6.63685	7.0978	6.09951	6.5708	7.03374	6.89419	6.38885	6.90833	6.6909
Cytip	3.16919	3.59411	5.039	3.37245	4.31492	4.43787	3.20643	3.84833	4.82284	5.01225	3.75658	6.66732	3.73981
Dab2	5.16919	5.03021	5.70779	5.01631	5.34887	5.98384	4.79139	5.07073	5.90085	5.88296	4.75658	6.62293	5.08084
Dapk1	9.39357	9.33161	9.58173	9.3339	9.90131	10.1853	9.83994	9.81335	10.4773	10.2977	9.72927	9.87559	9.50711
Ddb2	5.69757	6.16486	5.73087	5.79872	6.01006	5.62691	5.79139	5.98584	5.79588	5.90533	5.86092	7.57712	5.73981
Ddx58	5.39949	5.55104	6.97276	5.54238	6.58081	6.94376	5.39907	6.13127	6.60711	6.56947	5.56394	6.87085	5.73981
Dicer1	8.04618	8.20709	8.41537	8.18944	8.33199	8.83019	8.76976	8.3719	8.5109	8.426	8.4845	6.75221	8.37595
Dlg1	9.83508	9.85869	9.83175	9.99084	10.085	9.52194	9.64937	9.8707	9.51297	9.59721	9.85039	10.0366	9.77396
Dlg4	11.5926	11.6122	11.5127	11.7131	11.415	11.1723	11.2764	11.5483	11.2479	11.2971	11.5438	12.7483	11.4328
Dlx1	7.83944	7.88169	8.18822	7.91161	7.76181	7.1949	7.55894	7.17026	7.09032	6.87165	7.26754	6.83238	7.34861
Dlx2	5.59804	5.26154	5.58648	5.48098	5.56646	5.11594	5.30596	4.98584	5.31588	4.92736	5.01961	6.66732	5.25918
Dna2	3.63868	4.55104	2.92352	2.83188	3.62304	4.49446	2.39907	4.18937	3.7684	4.05289	4.01961	6.37781	3.15484
Dnmt1	6.81748	6.94959	7.17986	6.94988	7.15142	6.62691	7.15396	7.00753	6.84932	6.54118	6.7745	7.35085	7.1367
Dnmt3a	7.45175	7.30107	7.46784	7.50688	7.61609	6.97393	7.16726	7.4806	7.03374	7.21388	7.55359	8.41734	7.64027
Dock1	7.57204	7.67156	7.45403	7.49139	7.26245	6.82744	6.70285	7.16061	6.99869	6.91639	6.97381	7.20789	7.15484
Dock2	4.46875	4.09161	5.48152	3.83188	5.13206	4.18633	4.721	4.89564	3.38988	4.5834	4.60458	6.01524	4.6909
Dot1l	6.50218	6.81043	5.90334	6.65785	6.4304	6.22028	5.52835	6.40088	5.79588	6.01225	5.64411	6.83238	5.9622
Dst	8.73554	9.06698	8.63011	8.86029	9.01271	8.20341	8.44347	8.98036	8.26271	8.30923	8.72005	8.46842	8.7458
Dusp7	9.78956	9.7909	9.90841	9.84209	9.9833	9.44147	9.68909	9.87366	9.72617	9.69193	9.8838	10.9694	9.80446
E2f1	6.59804	6.2209	6.02038	6.53232	6.53731	7.30181	6.15396	6.02891	6.68267	6.27528	6.07851	7.23764	6.32477
Eed	8.14823	8.18261	8.40823	7.9945	8.15622	8.31758	8.19349	8.24065	7.9567	8.21836	8.4845	8.32337	8.50534
Eef2k	7.23031	7.59411	7.56095	7.48098	7.46176	8.49098	7.68447	7.66936	8.6416	8.18675	7.43465	7.87085	7.6077
Egfr	5.16919	5.7161	5.45403	5.34973	5.13206	5.52194	4.92263	5.4333	5.38988	5.63785	4.75658	6.48091	5.25918
Egr1	12.0209	11.8415	11.2207	12.0526	12.5508	11.0696	11.5193	12.2896	10.8921	10.4838	11.2988	11.6646	11.2052
Ehmt2	10.398	10.4143	10.4721	10.3802	10.5076	10.1328	10.2508	10.3656	10.2266	9.91501	10.3035	10.4902	10.2602
Eif1	12.1133	12.0087	12.1464	12.032	12.0487	12.841	11.9798	12.0985	12.9331	12.4931	12.1711	11.2811	12.0956
Emcn	5.11261	5.52902	4.88288	5.10037	4.9226	5.46644	4.721	4.89564	5.74038	5.76561	4.13509	5.32337	4.78711
Emp1	4.51315	3.96608	4.70779	4.12734	4.62304	5.37898	3.8585	4.33376	5.06796	4.40653	3.75658	6.32337	3.64027
Enpp6	5.6185	5.82858	6.02038	5.7123	5.28015	5.07942	5.79139	5.96381	5.42551	5.16837	5.82697	5.43028	5.6909
Entpd2	4.67821	4.79205	4.27716	4.50174	4.24453	4.652	4.20643	4.40088	4.92594	4.83716	5.18954	5.08236	4.41788
Eomes	6.43454	6.41354	6.9335	6.23043	6.07235	6.00347	5.75662	5.36771	5.42551	4.97043	5.01961	5.87085	5.61427
Ep300	8.86536	8.93082	8.98721	8.9461	8.86218	8.93357	8.31196	8.96935	8.80942	8.80481	8.60958	9.42383	8.87183
Epg5	8.28574	8.1469	8.18822	8.0235	8.39021	7.08864	8.59383	8.42122	7.41668	7.89977	8.41765	8.28114	8.22523
Erbb3	5.44603	5.91604	6.27716	5.69438	5.72996	4.74821	5.44347	6.46501	4.31588	4.3424	5.64411	7.01524	6.0997
Ercc2	8.14118	8.10656	8.18405	8.15381	7.99406	8.28987	7.75662	8.0342	7.80267	7.75333	7.90226	8.28114	8.21662
Esam	6.02334	6.16486	6.45403	6.14064	6.18939	5.62691	4.721	5.7488	5.55981	6.03271	5.24201	5.71039	6.02274
Ets2	9.08346	8.90539	9.17356	9.0235	9.34887	9.94503	9.26326	9.5853	9.93832	9.84441	9.3234	8.58871	9.29848
Ezh1	7.48556	7.54557	7.56095	7.21794	7.65731	8.15157	7.47589	7.49603	8.02796	8.00191	7.56394	7.62293	7.47677
Ezh2	7.39357	7.43739	7.75922	7.28534	7.4304	8.03242	7.53862	7.18937	7.7684	7.36678	7.71078	7.01524	7.62082
F3	8.13764	8.37702	8.28887	8.09013	8.41846	8.80245	8.05728	8.51887	8.85912	8.80183	7.81836	8.22284	8.21229
Fa2h	7.79967	8.04968	8.15874	7.81954	7.95602	6.28587	7.29389	8.26337	5.87531	7.16837	7.66347	8.32337	8.15033
Fabp5	10.9987	10.8984	10.7966	11.1282	10.5197	10.7982	10.3504	10.5226	10.7	10.6782	10.7845	10.4778	10.878
Fadd	4.46875	4.63593	4.39745	4.83188	4.78058	4.31758	4.09951	4.52641	3.87531	4.63785	4.60458	6.37781	4.53335
Fancc	6.09811	6.06124	5.94342	5.92704	6.13206	5.31758	5.35327	6.00753	5.31588	5.63785	6.16257	7.23764	6.15484
Fancg	6.53484	6.50665	6.3683	6.43854	6.52251	5.00347	6.04293	6.46501	5.23788	5.40653	6.13509	6.32337	6.32477
Fas	3.71668	3.59411	4.27716	4.27934	3.82949	5.57538	0.399071	4.11137	5.55981	5.46793	2.75658	6.62293	3.00284
Fbln5	5.39949	5.61518	5.39745	5.34973	5.82949	6.37898	4.48653	5.66936	6.59152	6.89419	5.07851	7.23764	5.32477
Fcer1g	4.79068	4.8642	6.22933	5.04488	6.67749	5.86011	5.09951	5.98584	5.79588	5.97043	5.47905	7.04919	5.29235
Fcgr1	4.71668	5.28801	6.21303	5.04488	6.80525	5.74821	5.25705	5.98584	5.52739	5.37482	5.60458	6.79285	5.76365
Fcgr2b	5.05372	5.23457	7.09344	5.17981	7.18939	7.58843	6.15396	6.4333	7.5678	6.92736	5.7922	5.94485	6.0997
Fcgr3	4.46875	4.55104	5.53495	4.92704	5.94497	6.07942	5.25705	5.66936	5.55981	5.94905	5.07851	7.01524	5.15484
Fcrls	5.55622	5.93292	5.30818	5.62038	5.56646	3.11594	5.39907	4.84833	3.23788	2.88296	5.72005	6.26678	5.47677
Fdxr	4.16919	4.55104	3.66049	3.45992	4.01006	3.88148	3.8585	3.84833	3.38988	4.20489	3.01961	5.43028	4.00284
Fen1	6.9117	6.9245	7.24545	6.90383	6.97788	8.01802	6.54882	6.81181	8.03374	7.46039	6.70144	7.08236	6.8882
Fgd2	3.79068	4.26154	4.00152	4.27934	4.82949	3.25345	3.569	4.40088	3.06796	3.20489	4.75658	6.01524	3.73981
Fgf13	10.8008	10.6507	10.8647	10.8718	10.5879	10.3312	10.2461	10.4787	10.2541	10.2688	10.5274	10.7157	10.6322
Fgl2	5.14118	4.26154	5.42602	4.45992	6.22638	5.07942	4.98403	5.55615	5.15542	5.13089	4.89408	6.83238	5.08084
Fkbp5	7.02334	6.91604	7.36093	7.00181	7.50003	8.77416	6.37635	7.95825	8.84932	8.89977	6.66347	8.43028	7.03259
Flt1	5.08346	5.59411	5.24545	4.79872	6.05188	4.60137	5.09951	5.91872	5.06796	5.27528	5.18954	7.73145	5.04237
Fos	9.32674	9.23116	8.27323	9.24897	10.0285	8.97144	8.51801	10.269	9.16071	8.53402	8.31117	10.2704	7.80446
Foxp3	3.46875	2.67658	4.00152	4.07289	3.72996	4.11594	3.721	3.11137	2.87531	4.05289	4.75658	6.48091	3.83291
Fpr1	3.63868	3.20709	2.75359	3.17981	3.38203	3.88148	2.39907	3.11137	3.7684	4.46793	2.43465	6.52982	2.41788
Fscn1	11.4186	11.1777	11.1297	11.3339	11.1339	11.2113	10.9897	11.0752	11.2823	11.1261	11.3127	11.7903	11.1102
Fyn	10.2769	10.3116	10.3646	10.3317	10.2103	10.3496	10.4786	10.2656	10.456	10.2591	10.3918	10.5973	10.4347
Gadd45a	8.07978	7.85095	7.7815	7.96864	7.36555	8.0608	7.37635	7.37607	8.0395	7.88296	7.51147	7.23764	7.67212
Gadd45g	6.87815	6.90753	6.66049	6.75616	7.07235	7.72475	6.18043	6.81181	7.7822	7.62443	6.75658	8.40429	6.84414
Gal3st1	6.89502	6.80127	7.11992	7.03779	6.78058	6.13387	6.92263	7.26337	6.17648	6.32591	6.72005	8.51774	7.12754
Gba	6.97655	7.13601	7.09344	7.03779	7.28892	7.13387	6.84201	7.26337	7.63781	7.14975	7.12115	7.37781	7.21662
Gbp2	4.16919	4.09161	8.01569	3.95742	8.93383	9.23489	7.24456	8.48834	9.60905	9.03778	5.24201	6.20789	7.23379
Gclc	8.72614	8.76404	8.68137	8.71897	8.8797	9.29983	9.04653	8.86031	9.29918	9.11658	9.21273	8.43028	8.8882
Gdpd2	5.59804	5.73547	5.84106	5.32665	5.41446	4.31758	4.39907	5.26337	4.31588	4.92736	5.38885	6.14649	5.35648
Gja1	10.1421	10.5421	10.5722	10.1038	10.4044	9.89336	10.1739	10.3078	10.0509	10.3249	10.0695	10.2668	10.196
Gjb1	7.65363	7.99449	7.79799	7.66247	7.39021	5.96394	7.76539	7.95267	6.13405	6.99149	7.88586	8.40429	7.73378
Gna15	4.46875	4.50665	4.45403	4.73	4.78058	3.60137	3.98403	4.02891	2.38988	3.20489	4.60458	6.43028	4.5878
Gpr34	6.19668	6.51788	5.70779	6.49139	5.80525	2.11594	6.0715	5.64188	3.06796	2.88296	6.36539	6.08236	5.92038
Gpr62	7.08346	7.28801	7.25344	6.95742	6.65052	6.97393	6.647	6.86031	6.7684	6.99149	6.91039	7.87085	7.03259
Gpr84	4.22364	3.09161	4.39745	3.27934	3.38203	5.9233	3.20643	3.11137	5.35336	4.83716	3.89408	6.37781	3.41788
Grap	4.27611	4.96608	4.56095	5.07289	4.62304	4.25345	4.39907	4.64188	4.87531	4.20489	5.01961	6.01524	4.5878
Gria1	10.6179	10.868	10.5358	10.6474	10.8585	10.454	10.3342	10.7088	10.7064	10.7269	10.5755	11.825	10.5463
Gria2	11.8381	11.9514	11.7547	11.7553	12.0634	10.8907	10.9803	11.7608	11.0581	11.1579	11.3609	12.55	11.4902
Gria4	9.84705	10.0879	10.1609	9.74096	10.0363	9.94249	10.303	10.157	9.88334	9.5886	10.2675	9.99796	10.2759
Grin2a	7.24354	7.2682	7.26929	7.27934	7.78058	7.26975	7.52835	7.61387	7.72617	7.46793	8.04936	7.92671	7.45497
Grin2b	10.5609	10.6217	10.312	10.6222	10.6783	9.81222	10.0193	10.2315	9.97935	10.0629	10.3264	10.8565	10.2985
Grm2	8.27289	8.46955	8.37198	8.30023	8.7235	7.86548	8.54373	8.63493	8.07918	8.02252	8.4845	8.88971	8.37595
Grm3	9.09629	9.36619	9.05966	9.15381	9.20569	8.27783	8.8544	8.93297	8.33005	8.37882	8.98155	8.76248	9.0545
Grn	8.24354	8.41654	8.84899	8.47836	9.15622	8.66746	8.37635	8.97762	8.91971	8.71902	8.71542	9.43028	8.71556
Gsn	8.89292	9.30917	9.27716	9.18302	9.21952	8.45935	8.66117	9.27683	8.62638	9.26234	8.91443	9.34402	9.17054
Gstm1	5.27611	5.28801	5.96305	5.27934	5.65052	4.9233	5.48653	5.91872	5.15542	5.55539	6.04936	6.57712	5.6658
H2-T23	4.46875	4.31401	5.48152	4.41685	5.94497	5.70091	4.569	5.87218	5.82284	6.16837	5.43465	8.91755	5.47677
H2afx	9.21022	9.1232	9.30049	9.17335	9.01006	9.12045	9.01746	9.11137	8.98682	9.04536	9.04568	9.66732	9.08084
Hat1	8.21695	8.2682	8.36093	8.25204	8.09753	8.40873	8.10643	8.39677	8.28712	8.02252	8.30502	8.45582	8.36039
Hcar2	3.05372	2.31401	4.33856	3.17981	4.09253	4.88148	2.721	2.7488	5.19724	4.78986	3.89408	5.94485	3.00284
Hdac1	7.83944	7.91179	7.88802	7.79872	7.69739	7.60137	8.16062	7.7228	7.49422	7.98625	8.13509	8.32337	7.94144
Hdac2	10.0593	9.94232	10.2314	10.0226	9.95602	9.59168	10.2863	10.0395	9.55177	9.77627	10.0271	8.51774	10.1458
Hdac4	7.60318	7.62039	7.56095	7.77759	7.46176	7.43064	6.96893	7.25433	7.19724	7.23169	7.5844	8.20789	7.56084
Hdac6	8.00403	7.92028	7.89825	7.90773	7.74278	7.54221	7.24456	7.66936	7.5109	7.69032	7.50074	7.32337	7.71556
Hdc	3.55622	4.03021	4.50848	4.17981	3.82949	4.83841	3.8585	3.94144	4.87531	4.05289	4.01961	6.08236	3.64027
Hells	4.37565	-0.493349	1.75359	4.69438	5.05188	4.96394	5.20643	5.02891	4.7684	5.13089	5.72005	5.71039	4.47677
Hif1a	10.6381	10.7039	10.8351	10.6085	10.6582	11.339	11.1414	10.7688	11.3353	10.9961	10.9114	10.8874	10.9827
Hilpda	5.32674	4.67658	4.88288	5.12734	5.13206	6.0608	5.52835	4.94144	5.92594	5.94905	5.47905	6.20789	5.64027
Hira	8.26317	8.1577	8.30434	8.20534	8.25799	8.96143	8.49183	8.40905	8.89132	8.65115	8.40044	8.85174	8.25498
Hmgb1	10.4171	10.2414	10.5537	10.4093	10.2713	10.4788	10.4145	10.1965	10.5192	10.329	10.6183	9.61728	10.455
Hmox1	4.86107	4.8642	5.63624	4.62038	5.41446	6.97393	4.647	4.98584	7.20751	6.63785	4.89408	5.79285	4.92038
Homer1	11.3617	11.1599	10.936	11.225	11.3815	10.4884	11.1431	10.9216	10.5628	10.3092	11.2754	11.3457	10.8643
Hpgds	4.22364	4.63593	4.27716	5.2551	5.208	-0.205983	4.48653	3.94144	3.23788	3.46793	4.60458	6.20789	4.22523
Hprt	9.99721	9.8609	9.80072	10.0598	9.57365	9.67207	9.66117	9.72444	9.66228	9.71269	9.83553	10.6591	9.78856
Hps4	5.57728	5.89897	5.96305	6.0867	6.39834	5.5489	5.68447	6.20823	5.74038	5.8137	5.86092	8.01524	6.20795
Hrk	7.33294	7.44917	7.41893	7.55236	7.84741	7.08864	7.42144	7.42526	7.27741	7.92188	7.64411	8.03232	7.54716
Hsd11b1	7.5877	7.64108	7.46784	7.17335	6.8768	8.13387	7.53862	7.27236	8.07358	7.57645	7.65382	6.32337	7.40277
Hspb1	6.32674	6.2209	7.09344	6.03066	6.71702	8.03242	5.647	7.44129	7.97485	7.63116	6.29263	8.03232	6.11832
Hus1	6.65858	6.76404	6.96305	6.93469	6.97788	6.5622	7.19349	6.90723	6.7684	6.90533	7.04936	7.40429	7.07132
Icam2	4.96061	5.28801	5.39745	4.65785	5.80525	4.31758	4.30596	5.79943	4.46027	4.52682	4.82697	7.01524	4.78711
Ifi30	4.89502	5.52902	6.42602	4.54238	6.44616	5.9233	4.8585	6.299	5.87531	6.07279	4.95821	6.08236	5.56084
Ifih1	4.51315	4.93292	5.70779	5.43854	6.33199	6.6142	6.09951	6.02891	6.74038	6.51232	5.89408	6.62293	5.78711
Ifitm2	6.9686	7.06889	7.90841	6.97978	7.82347	9.31365	6.68447	7.32515	9.23035	9.10697	6.86092	8.7828	7.15484
Ifitm3	7.24354	7.67156	10.1133	7.39482	10.5113	11.0995	9.77845	10.2667	11.3476	11.2167	9.06036	9.73145	9.37981
Ifnar1	8.13053	8.30755	8.30818	8.01991	8.4383	8.59168	8.12017	8.51887	8.65292	8.53042	8.10708	9.05755	8.24231
Ifnar2	6.70716	6.7161	7.11115	6.58191	6.82949	7.55557	6.60852	6.73586	7.45166	7.15909	6.72005	6.57712	6.77543
Igf1	4.37565	4.15051	3.66049	4.37245	3.62304	3.37898	3.20643	3.84833	3.38988	4.13089	3.24201	5.87085	3.53335
Igf1r	7.17611	7.29455	7.58648	7.12734	8.13206	7.31758	7.0715	7.94144	7.49422	7.24929	7.32947	7.79285	7.26754
Igf2r	6.50218	6.99047	6.94342	6.69438	7.09253	6.5622	6.70285	6.84833	6.57575	6.70314	6.89408	7.77267	7.01282
Igsf10	4.51315	4.82858	5.42602	4.17981	4.78058	5.18633	4.721	4.26337	5.02215	4.97043	4.95821	6.32337	5.00284
Igsf6	3.16919	2.96608	4.92352	3.07289	4.31492	5.652	3.39907	4.33376	4.65292	4.88296	3.01961	6.83238	3.29235
Ikbkb	8.31111	8.29781	8.26929	8.16036	8.46176	7.62691	8.18043	8.25886	7.65292	7.78383	8.29884	7.50557	8.33276
Ikbke	3.79068	3.09161	3.66049	3.62038	4.09253	5.00347	3.20643	3.11137	5.02215	4.83716	3.89408	5.79285	3.64027
Ikbkg	7.16919	7.16486	7.07552	7.16036	7.04154	7.08864	6.54882	7.13127	7.10138	7.17759	6.86092	8.35085	6.97247
Il10rb	6.00791	6.36463	6.3683	6.01631	6.56646	6.49446	6.46516	6.68291	6.443	6.66432	6.01961	6.75221	6.27586
Il15ra	5.02334	4.75458	4.00152	4.41685	4.50756	5.83841	4.39907	5.4333	5.49422	5.13089	4.52212	6.57712	4.15484
Il1a	2.79068	2.67658	5.24545	3.27934	4.38203	7.26162	3.39907	3.40088	7.59934	7.258	3.60458	5.94485	3.29235
Il1b	2.92819	2.67658	5.84106	3.17981	3.9226	6.15157	1.98403	3.7488	6.47735	6.71585	2.43465	6.08236	3.41788
Il1r1	5.42295	5.89897	5.92352	5.39482	6.11243	7.18633	5.25705	6.00753	7.14477	6.77778	5.47905	7.23764	5.71556
Il1r2	1.79068	3.96608	3.66049	2.17981	2.50756	6.07942	1.98403	3.26337	6.11235	5.69032	3.01961	6.37781	1.83291
Il1rap	7.57728	8.0803	7.85163	7.76047	8.11736	7.82192	7.647	8.01826	7.7822	7.72845	7.84404	8.71039	7.97757
Il1rl2	4.42295	4.09161	3.56095	4.01631	4.09253	3.96394	3.721	3.84833	3.52739	3.5834	4.34154	6.90833	3.83291
Il1rn	2.27611	1.09161	5.88288	2.17981	5.17053	5.5489	2.721	2.26337	5.42551	5.90533	3.24201	5.71039	2.15484
Il2rg	3.27611	3.67658	4.61158	3.69438	5.208	4.70091	4.20643	4.7488	4.59152	5.05289	4.13509	6.26678	4.15484
Il6ra	4.79068	5.03021	5.48152	4.41685	5.31492	5.28587	4.79139	5.33376	5.74038	5.74095	3.43465	6.71039	5.25918
Inpp5d	4.32674	3.75458	4.45403	4.54238	3.72996	2.11594	3.569	4.18937	3.52739	3.88296	4.52212	6.37781	4.29235
Iqsec1	10.3965	10.6243	10.5585	10.3865	10.4656	10.8861	10.617	10.5844	10.832	10.7929	10.7373	8.61161	10.5819
Irak1	6.51315	6.40147	6.66049	6.27934	6.71702	6.46644	6.54882	6.5113	6.46027	6.32591	6.36539	6.75221	6.64027
Irak2	6.97655	7.03803	6.90334	6.8154	6.89988	7.11594	6.28171	6.77433	6.57575	6.5834	6.21601	7.60021	6.6784
Irak3	3.79068	3.89897	4.07552	4.50174	4.38203	6.30181	3.721	4.26337	6.04524	5.69032	4.01961	7.04919	3.29235
Irak4	4.86107	4.79205	5.24545	4.73	4.50756	4.25345	4.8585	4.84833	4.38988	4.83716	4.43465	6.79285	4.87731
Irf1	6.16919	5.9985	7.73087	6.11392	8.48484	9.45935	7.37635	7.93013	9.5376	8.85738	6.72005	8.7828	6.99279
Irf2	7.99232	8.08408	8.26535	7.96117	8.28015	7.95389	8.19349	8.12135	8.02796	8.12614	8.22255	8.90833	7.95186
Irf3	7.18985	7.23457	7.26929	7.28534	7.17053	6.0978	7.66586	7.54136	5.68267	6.07279	7.46808	8.03232	7.25918
Irf7	3.92819	3.20709	6.63624	4.37245	6.89988	5.9233	6.39907	5.82409	6.60711	6.03271	5.56394	6.71039	5.08084
Irf8	4.11261	4.41354	5.07552	4.58191	5.47719	5.25345	4.20643	5.02891	5.55981	4.88296	4.34154	6.20789	4.73981
Islr2	7.8739	8.33637	8.24545	8.04841	8.8855	8.79402	8.34744	8.47672	9.07638	9.05038	8.37717	7.92671	8.24654
Itga6	6.33912	6.74506	6.73087	6.57212	6.967	6.30181	6.04293	6.88396	6.31588	6.14975	6.13509	7.11478	6.3875
Itga7	5.79068	6.01445	5.56095	6.04488	5.28015	5.86011	5.15396	5.1509	5.90085	5.3424	4.95821	6.57712	5.19047
Itgam	4.55622	4.89897	5.14591	4.58191	5.75549	5.04194	4.48653	5.11137	4.82284	5.20489	4.82697	5.87085	5.00284
Itgav	7.62863	8.08785	8.28498	7.64392	7.95051	7.6142	7.47589	8.04997	7.76144	7.71585	7.82697	7.90833	7.73981
Itgb5	7.55622	7.96198	8.10674	7.37808	7.85924	7.52873	7.82534	7.99673	7.47735	7.40653	7.94245	7.26678	7.9622
Jag1	5.16919	4.89897	5.00152	4.89601	4.67749	4.04194	4.647	5.33376	4.23788	3.88296	4.68258	6.87085	5.22523
Jam2	7.93636	8.21401	8.11992	7.60607	7.92823	7.55557	7.569	7.79943	7.86886	7.48288	7.38885	7.55366	7.62733
Jarid2	8.21695	8.08408	8.26929	8.03066	8.09753	8.21187	8.18697	8.17026	8.34408	8.21836	8.11413	8.91755	8.33674
Jun	8.78164	8.82632	8.98482	8.80499	8.94774	9.14274	8.9765	8.86626	9.16071	8.91363	9.0857	9.16208	8.90973
Kat2a	9.27611	9.28637	9.13514	9.26424	9.16815	9.28587	9.06796	9.17985	9.32534	9.28811	9.28014	9.06587	9.17721
Kat2b	7.79518	7.8642	8.09344	7.76047	7.84741	8.6078	7.86668	7.88396	8.24787	8.22726	7.91039	8.03232	7.88276
Kcnd1	5.71668	5.61518	5.42602	5.86431	5.24453	5.72475	5.60852	5.69633	5.92594	5.78986	5.52212	6.08236	5.15484
Kcnj10	9.18814	9.59411	9.33856	9.4546	8.8083	8.70091	8.5076	9.37607	8.71901	8.78685	9.10354	7.94485	9.05208
Kcnk13	4.32674	4.20709	4.07552	4.07289	4.31492	3.96394	3.721	4.69633	3.7684	3.05289	4.82697	5.71039	5.00284
Kdm1a	9.17439	9.24812	9.32913	9.42094	9.11243	9.35052	9.28171	9.1509	9.36258	9.11178	9.31424	6.37781	9.30662
Kdm1b	6.22364	6.41354	6.02038	6.42774	6.56646	5.81638	6.62789	6.17026	5.49422	6.03271	6.04936	7.45582	6.22523
Kdm2a	9.16919	9.10284	9.27716	9.06942	9.19173	8.88148	8.55389	9.0861	8.58366	8.68063	9.01961	7.73145	9.0903
Kdm2b	6.28893	6.16486	6.4401	6.30319	6.4304	6.0978	6.48653	6.41718	6.443	5.76561	6.47905	7.04919	6.5878
Kdm3a	7.74022	7.97426	7.60534	7.84006	8.13692	7.96894	7.7478	7.87218	7.69731	7.92188	7.68258	7.77267	7.63381
Kdm4a	7.25666	7.3332	7.58648	7.24282	7.30631	7.95389	7.721	7.81181	7.91345	7.95978	7.83553	7.57712	7.65946
Kdm4b	8.46028	8.46665	8.56738	8.5222	8.61957	9.00103	8.55894	8.78379	8.91345	8.74405	8.44588	8.35085	8.53335
Kdm4c	7.48556	7.501	7.55449	7.47048	7.51506	7.49446	7.59874	7.40088	7.32534	7.33418	7.5742	6.62293	7.47677
Kdm4d	4.63868	4.31401	4.50848	4.58191	4.56646	6.13387	5.20643	4.11137	5.62255	5.5834	4.01961	6.01524	4.73981
Kdm5a	8.23694	8.44917	8.56738	8.31497	8.45008	8.84387	8.58395	8.47672	8.59152	8.5483	8.40044	8.51774	8.49825
Kdm5b	9.24847	9.28637	9.38841	9.30909	9.25799	8.93357	8.79568	9.16786	8.91031	8.93825	8.88998	7.11478	9.16383
Kdm5c	9.23363	9.31722	9.41537	9.20376	9.13692	8.84658	9.05371	9.081	8.65667	8.53042	9.10708	7.88971	9.26127
Kdm6a	7.28254	6.97426	7.28498	6.8723	7.29764	7.34861	7.25705	7.12135	7.38084	7.14975	7.37717	8.14649	7.34861
Kit	7.69276	7.84204	7.58014	7.59645	7.83549	7.57538	7.7478	7.70963	7.67529	7.44521	7.94245	7.45582	7.97757
Kmt2a	9.02334	8.98643	8.99915	9.04488	9.24001	8.89205	8.90687	9.23377	8.75446	8.73783	8.88586	8.08236	9.08321
Kmt2c	8.48835	8.72097	8.77873	8.45194	8.62651	8.21187	8.647	8.86626	7.99869	8.26234	8.45146	7.40429	8.74879
Lacc1	5.39949	5.31401	5.70779	5.41685	5.53731	6.63951	5.60852	5.1509	6.06796	5.76561	5.07851	6.43028	4.9622
Lag3	4.51315	4.31401	4.45403	4.23043	5.13206	5.07942	3.20643	4.52641	4.71181	4.20489	4.24201	6.37781	4.64027
Lair1	5.44603	5.73547	5.48152	5.39482	6.17053	5.57538	4.98403	5.64188	5.42551	5.24052	5.38885	6.43028	5.50534
Lamp1	10.6764	10.9038	11.0221	10.6848	10.8956	11.0608	10.8707	11.0797	11.2285	10.9464	11.0102	10.7727	11.0271
Lamp2	9.38314	9.80357	9.73944	9.54738	9.89271	10.1427	9.75222	9.88396	10.3499	10.0302	9.67306	9.00663	9.69865
Lcn2	2.79068	3.31401	8.53167	2.83188	8.72673	12.9175	5.721	8.24978	12.827	11.891	5.43465	7.48091	7.07132
Ldha	11.8648	11.8124	11.7409	11.9747	11.579	11.1874	11.0978	11.3487	11.1528	11.0783	11.5568	12.2659	11.5163
Ldlrad3	6.50218	6.72582	6.69611	6.56228	6.70396	6.02284	6.12699	6.20823	6.47735	6.258	6.52212	6.01524	6.6658
Lfng	7.183	7.40752	7.22933	6.84819	7.45398	7.43064	6.46516	7.5339	7.2177	7.63116	6.66347	6.71039	7.19047
Lgmn	9.47858	9.862	10.0227	9.51838	9.88983	9.81361	9.17056	9.80872	9.60517	9.35667	9.43465	10.3508	9.68934
Lig1	5.37565	6.03021	5.58648	5.27934	5.967	5.43787	5.04293	5.46501	6.04524	5.63785	5.75658	6.37781	5.25918
Lilrb4a	3.16919	4.09161	6.22933	3.45992	5.94497	7.16906	4.20643	4.33376	6.99869	6.48288	3.89408	6.20789	3.83291
Lingo1	10.5348	10.5768	10.1308	10.6711	10.6539	10.2338	10.0501	10.2	10.1421	10.0032	10.3772	9.79785	10.237
Lmna	8.78617	8.7522	8.53823	8.71675	8.53731	9.41973	8.42144	8.49603	9.46456	9.05789	8.68258	9.19278	8.61427
Lmnb1	6.42295	6.30107	6.3683	6.50174	6.66407	6.37898	6.70285	6.38439	6.66787	6.46793	6.73843	6.90833	6.85528
Lrg1	3.37565	3.67658	4.88288	3.45992	4.9226	5.70091	2.98403	5.36771	5.7684	6.16837	4.01961	6.75221	3.64027
Lrrc3	6.53484	6.6564	6.88288	6.89601	6.94497	6.37898	6.95366	6.83626	6.59152	6.66432	6.84404	6.71039	6.83291
Lsr	5.71668	5.82858	6.22933	5.30319	6.67749	5.74821	6.12699	6.77433	6.23788	6.40653	5.43465	6.71039	5.92038
Lst1	3.86107	3.09161	4.70779	2.37245	4.44616	2.37898	3.721	3.7488	2.38988	2.88296	3.89408	5.43028	3.29235
Ltbr	5.11261	5.38929	5.42602	5.01631	5.8768	6.82744	5.721	5.64188	6.90085	6.3424	5.52212	7.01524	5.44762
Ly6a	6.6185	7.37702	8.86473	6.45992	9.80219	7.88148	8.04293	9.73911	8.443	9.08754	7.3173	9.12277	8.29235
Lyn	4.96061	5.6564	5.94342	5.58191	5.8768	5.52194	5.52835	5.87218	5.92594	5.78986	5.43465	7.11478	5.6658
Mafb	7.65363	7.23457	7.93847	7.57702	7.97245	7.70091	7.08557	7.57807	7.5109	7.5834	7.61456	7.01524	7.54027
Maff	2.79068	3.41354	3.66049	3.17981	2.9226	5.49446	2.39907	4.11137	5.02215	5.30923	2.43465	5.71039	2.15484
Mag	8.65858	9.05355	9.08227	8.76692	8.83549	7.96894	8.37635	9.187	7.91345	8.71269	8.7745	9.37781	9.0997
Mal	10.3197	10.5928	10.9854	10.512	10.931	9.9501	11.0715	11.3476	10.1554	10.8386	10.6343	10.4238	10.9909
Man2b1	7.45744	7.89035	7.5415	7.53232	7.82347	7.94883	6.8585	7.45714	7.83614	7.53402	7.20284	7.64529	7.51239
Map1lc3a	10.6745	10.5841	10.4584	10.8081	10.5483	10.2002	10.2288	10.6183	10.2479	10.2913	10.6695	12.4755	10.5437
Map2k1	12.1194	12.005	12.0792	12.1307	12.1418	12.0318	12.1639	11.9858	12.1464	12.0428	12.2512	11.6229	12.0255
Map2k4	11.0523	10.8828	10.9502	11.0023	10.7665	10.945	11.022	10.945	10.9816	10.928	11.0187	9.50557	11.0808
Map3k1	6.41127	6.61518	6.70779	6.20534	6.75549	6.99369	6.46516	6.40088	7.03374	6.40653	6.64411	6.66732	6.72773
Map3k14	4.32674	4.41354	4.07552	4.62038	3.72996	4.9233	5.20643	4.64188	5.35336	4.83716	5.13509	6.71039	3.92038
Mapk10	11.9465	11.8201	12.0837	11.9522	12.0644	11.6767	11.8559	11.8543	11.6683	11.7039	12.1062	9.90833	12.0147
Mapk12	4.42295	4.63593	4.21303	4.37245	3.9226	4.652	4.8585	3.11137	4.7684	4.05289	4.68258	5.94485	4.73981
Mapk14	9.02526	8.80815	9.16722	8.94231	9.018	8.89205	9.02843	8.92729	8.85586	8.81074	9.09286	9.50557	8.86634
Mapt	11.0765	11.0506	10.9914	11.0113	11.0723	10.4023	11.0492	11.1307	10.5668	10.7079	11.1995	12.1708	11.1661
Mavs	6.78164	6.69648	6.76482	6.512	6.6091	6.07942	6.60852	6.81181	5.38988	6.29236	6.18954	7.26678	6.61427
Mbd2	10.268	10.2252	10.1144	10.1814	10.2275	10.5522	10.1355	10.0874	10.6576	10.4279	10.1506	8.84209	10.1287
Mbd3	9.30796	9.349	9.24745	9.28384	9.19407	9.21398	8.79568	9.11137	9.20495	9.08998	9.13509	9.65635	9.22308
Mcm2	5.25011	3.96608	4.79799	5.10037	4.78058	5.37898	5.04293	4.5853	5.15542	4.52682	5.13509	6.32337	5.25918
Mcm5	6.30164	6.30107	6.38295	6.2551	6.208	6.28587	6.30596	6.54136	6.23788	6.01225	6.41193	7.17751	6.35648
Mcm6	6.11261	6.24812	6.21303	5.91161	6.26245	6.39393	6.25705	6.35084	6.37174	6.29236	6.07851	6.20789	5.94144
Mdc1	6.57728	6.94959	6.85163	6.67623	6.98869	7.01319	6.77411	7.24523	6.65292	6.55539	7.00451	7.01524	7.02274
Mdm2	9.06867	8.89251	9.20481	8.89209	8.95327	9.22028	8.88289	9.21291	9.1869	9.11898	8.99307	6.37781	9.08321
Mef2c	12.3339	12.0275	12.2911	12.4012	12.2757	12.2039	11.9128	11.7842	12.1444	11.9246	12.2356	9.53581	12.0032
Mertk	6.14118	6.56193	6.32345	6.36114	7.13206	6.62691	6.12699	6.89564	6.49422	6.77778	5.7922	8.73145	6.25918
Mfge8	7.14118	7.60468	7.60534	7.17335	7.28892	6.49446	7.0715	7.18937	6.13405	6.3587	7.22907	8.14649	7.19047
Mgmt	4.55622	4.31401	4.84106	4.58191	4.24453	4.37898	2.98403	5.1509	4.15542	5.05289	4.43465	6.14649	4.9622
Mmp12	2.46875	1.09161	2.75359	2.37245	3.38203	6.45223	0.399071	0.941444	6.33474	5.83716	2.75658	5.87085	1.83291
Mmp14	5.59804	5.8642	5.39745	5.23043	5.38203	6.04194	5.39907	5.26337	5.71181	5.97043	5.56394	6.52982	5.899
Mobp	10.7501	11.3988	11.511	10.8159	11.2895	10.406	10.647	11.5672	10.5026	11.4332	10.4845	11.0045	11.0066
Mog	9.12518	9.39387	9.49843	9.14394	9.44224	8.32929	9.53093	9.70632	8.42551	9.52862	9.44588	7.88971	9.53509
Mpeg1	5.69757	6.23457	7.69611	5.79872	7.86512	6.67666	6.20643	7.47283	6.97485	7.26667	6.07851	6.62293	6.85528
Mpg	4.75416	4.8642	4.61158	5.20534	4.78058	4.83841	4.09951	3.84833	5.02215	4.92736	5.07851	7.37781	4.9622
Mr1	5.16919	5.48393	5.48152	5.15381	5.28015	5.00347	5.25705	5.69633	5.59152	5.37482	5.13509	6.71039	5.32477
Mre11a	6.95257	7.28144	7.4883	7.05193	7.39021	7.34091	7.55894	7.45714	7.2177	7.37482	7.32947	7.35085	7.53335
Ms4a4a	3.16919	3.67658	4.45403	3.37245	5.28015	6.04194	3.39907	4.79943	6.443	6.51232	3.24201	6.83238	3.92038
Msh2	8.56415	8.72097	8.69904	8.57212	8.82949	8.82744	9.15396	8.65569	8.65667	8.6278	9.03457	9.04919	8.84694
Msn	4.96061	5.06124	5.96305	4.95742	5.80525	6.0608	4.721	5.82409	5.9506	5.69032	5.43465	6.66732	5.44762
Msr1	2.92819	3.09161	4.00152	3.07289	4.38203	5.86011	2.721	3.40088	6.23788	5.88296	3.60458	6.71039	4.29235
Mvp	5.87815	5.94959	6.35351	5.54238	6.13206	7.7827	6.46516	5.94144	7.46027	7.12137	5.68258	6.43028	6.08084
Myc	6.25011	6.16486	6.11115	6.01631	6.31492	7.79964	5.721	5.98584	7.47735	7.24929	5.86092	6.90833	6.29235
Myct1	4.11261	4.82858	4.45403	4.37245	4.24453	4.25345	3.8585	4.02891	3.97485	3.78986	3.89408	7.17751	4.47677
Myd88	5.63868	5.69648	6.61158	5.5222	5.78058	7.04194	5.48653	6.02891	6.87531	6.09242	5.92651	6.79285	5.6909
Myrf	8.28254	8.48393	8.75641	8.31497	8.5038	8.66438	8.4047	8.99401	9.0395	8.8196	8.61456	8.26678	8.6971
Nbn	6.88661	7.10656	6.98241	7.09355	7.11243	8.19062	7.8585	7.29017	7.87531	7.54118	7.48993	7.26678	7.24231
Ncaph	4.42295	3.82858	4.33856	4.50174	3.9226	4.60137	3.721	3.64188	4.06796	4.40653	4.24201	5.62293	3.29235
Ncf1	4.55622	5.20709	5.63624	4.86431	6.208	5.43787	4.30596	5.36771	5.27741	5.66432	4.82697	6.75221	5.19047
Ncor1	10.0108	10.0075	9.8803	9.8703	9.83549	9.62057	9.569	9.90579	9.70095	9.64452	9.77673	10.5973	9.8732
Ncor2	9.30953	9.31239	9.11554	9.16687	9.24001	9.05376	8.82952	9.21057	9.05948	9.08998	8.95035	8.11478	9.11832
Nefl	10.2001	10.3946	10.511	10.2069	10.2103	9.66592	10.0339	10.7971	9.93369	10.1879	10.4695	11.3199	10.4319
Nfe2l2	5.02334	5.23457	5.68433	5.34973	5.34887	5.94376	4.48653	5.5853	5.06796	5.61089	4.75658	7.37781	5.15484
Nfkb1	7.25011	7.07651	7.45403	7.07981	7.24453	7.81082	6.96893	7.31648	7.54369	7.29236	6.84404	6.94485	7.34861
Nfkb2	3.63868	4.67658	5.39745	4.17981	4.56646	6.25345	3.98403	4.89564	6.04524	5.88296	4.24201	6.08236	4.64027
Nfkbia	5.25011	5.09161	5.81968	5.23043	6.01006	7.82192	5.35327	6.41718	7.9506	7.92188	5.89408	8.04919	5.76365
Nfkbie	5.22364	5.50665	5.70779	5.04488	5.17053	6.48052	5.95366	4.69633	6.59152	5.86024	5.89408	6.98048	5.50534
Ngf	5.16919	5.36463	5.27716	5.63924	5.17053	5.49446	4.647	4.89564	5.52739	5.27528	5.38885	6.32337	5.11832
Ngfr	4.51315	4.79205	4.21303	3.54238	4.01006	3.88148	3.8585	4.52641	4.59152	4.46793	5.07851	6.79285	3.64027
Ninj2	4.67821	4.31401	4.27716	4.32665	3.09253	2.37898	4.721	3.11137	2.38988	3.05289	4.24201	5.79285	4.83291
Nlgn1	9.83944	10.1684	9.88159	10.028	10.3063	10.0455	10.4971	10.1472	10.3171	10.1637	10.3445	9.25955	9.96091
Nlgn2	10.8728	11.0935	10.9198	10.9189	11.1357	11.2839	10.7989	10.9906	11.2609	10.9109	11.0102	10.1928	10.9486
Nlrp3	3.79068	3.96608	4.61158	4.17981	4.62304	6.15157	4.647	4.11137	5.97485	5.71585	3.24201	7.48091	3.73981
Nod1	4.79068	5.15051	5.33856	4.69438	5.56646	4.70091	4.20643	5.79943	4.92594	5.01225	5.13509	6.43028	4.6909
Nostrin	3.92819	4.46085	4.00152	4.65785	3.9226	3.25345	3.20643	4.40088	4.65292	4.13089	3.89408	6.01524	3.53335
Npl	6.38762	6.36463	6.26139	6.58191	6.09253	6.02284	6.647	6.28129	6.02215	5.66432	6.54318	7.01524	6.35648
Npnt	7.33294	7.32683	7.58648	7.47574	7.70396	7.07014	7.53862	7.54877	7.443	7.4903	7.69204	7.11478	7.58111
Nptx1	10.798	10.8909	10.9179	10.7349	11.3325	11.3643	10.9651	11.1727	11.5915	11.2854	11.1828	11.9903	11.0166
Nqo1	6.25011	6.41354	6.50848	6.24282	6.11243	6.73653	6.28171	6.26337	6.75446	6.80183	5.89408	7.32337	6.00284
Nrgn	13.1096	12.9612	12.9251	13.1662	12.941	12.557	12.7814	12.7775	12.7302	12.6102	13.1868	13.8938	12.796
Nrm	4.16919	0.506651	4.33856	4.65785	4.56646	3.60137	4.79139	4.89564	4.92594	4.40653	5.07851	6.01524	5.47677
Nrp2	7.03861	7.27483	7.02038	6.88815	7.31492	6.7598	7.5076	7.35084	6.59152	7.21388	7.41193	7.87085	7.32477
Nthl1	5.55622	5.33954	5.39745	5.48098	4.62304	4.652	5.30596	5.1509	5.02215	5.46793	5.18954	7.14649	5.19047
Nwd1	7.55622	8.01445	7.69611	7.63455	7.8768	6.18633	7.0715	8.02891	6.72617	6.93825	7.55359	8.22284	7.58111
Ogg1	5.8086	5.8642	5.50848	5.88025	5.50756	5.72475	5.25705	5.69633	5.7684	5.71585	5.75658	7.26678	5.53335
Olfml3	6.11261	6.54007	6.68433	6.5222	6.99942	4.652	6.32981	6.44924	4.87531	5.16837	7.07851	7.66732	6.83291
Opalin	9.33758	9.39691	9.14806	9.46124	8.62996	8.18203	9.4047	8.7488	8.15542	8.47542	9.24843	8.23764	9.35255
Optn	7.88661	8.08785	7.74795	7.90383	7.7235	8.39021	7.5889	7.78693	8.10138	8.02762	7.86092	6.71039	8.00284
Osgin1	3.46875	3.67658	3.33856	3.62038	3.82949	4.43787	4.30596	3.52641	4.15542	4.63785	4.34154	6.08236	3.83291
Osmr	4.27611	3.67658	6.14591	4.62038	5.78058	7.80524	4.569	5.1509	7.78906	7.30082	4.68258	6.32337	5.11832
P2rx7	5.27611	5.6564	5.56095	5.69438	5.85334	4.74821	5.48653	5.84833	4.87531	4.88296	5.38885	6.37781	5.35648
P2ry12	6.85246	6.82858	6.61158	6.96491	6.58081	4.43787	5.75662	6.13127	3.7684	4.40653	6.24201	6.83238	6.20795
Pacsin1	11.7484	11.6233	11.7208	11.643	11.5826	11.5418	11.3533	11.5694	11.2297	11.2111	11.5863	9.81275	11.6056
Padi2	7.98445	8.23457	8.39384	7.96491	8.17053	5.72475	8.4047	8.54507	6.06796	7.07279	8.49535	7.83238	8.43283
Pak1	12.5524	12.4911	12.5199	12.5181	12.4224	12.5819	12.5151	12.3945	12.5878	12.4344	12.6725	11.9301	12.5446
Parp1	8.94246	9.01445	9.19446	9.04488	8.93941	8.41607	8.75662	8.99129	8.45166	8.37482	9.05304	7.96278	8.93358
Parp2	7.31424	7.18613	7.5415	6.97237	7.34045	7.46644	6.99898	7.13127	6.98682	7.17759	6.97381	6.52982	7.15484
Pcna	9.49804	9.59676	9.48152	9.60607	9.52623	9.98013	9.5715	9.50559	9.85423	9.59032	9.4062	10.2632	9.58278
Pdpn	7.031	7.32683	7.69611	6.9945	7.6091	8.32929	6.68447	7.12135	8.52739	8.44139	6.94245	8.01524	7.04237
Pecam1	5.27611	5.93292	5.79799	5.12734	6.208	5.40873	5.20643	6.20823	5.35336	5.8137	5.01961	6.71039	5.15484
Pex14	8.36962	8.53732	8.52508	8.32665	8.28455	9.04194	8.39907	8.24523	8.93832	8.63116	8.28014	7.48091	8.45862
Pik3ca	9.14295	9.23287	9.3683	8.92704	9.45593	9.40135	9.79995	9.50559	9.43209	9.39669	9.592	8.87085	9.44946
Pik3cb	8.94043	8.83083	9.07327	8.86431	8.86218	9.06314	8.8626	8.88689	9.0134	8.83425	8.95035	8.22284	9.06414
Pik3cd	6.33912	6.60468	6.91347	6.97978	6.70396	6.48052	6.73892	7.00753	6.49422	6.27528	6.68258	6.90833	6.84414
Pik3cg	4.63868	4.03021	4.45403	4.37245	4.31492	4.43787	4.569	4.26337	3.87531	4.40653	4.68258	6.32337	4.35648
Pik3r1	9.18128	9.21918	9.62858	9.36822	9.33834	9.27177	8.66586	9.33161	9.23537	9.41044	9.12115	9.52379	9.23593
Pik3r2	10.3032	10.264	10.2324	10.3208	10.0415	10.3696	9.98779	9.88249	10.1921	9.97968	10.1247	9.85655	10.1183
Pink1	11.4835	11.5311	11.301	11.566	11.3943	11.5585	11.1878	11.5122	11.6173	11.7182	11.3975	12.1909	11.4595
Pla2g4a	4.05372	4.41354	5.00152	4.76477	4.9226	4.74821	4.09951	4.98584	4.59152	4.78986	4.13509	6.26678	4.5878
Pla2g5	5.11261	4.8642	4.88288	4.86431	5.208	4.04194	5.39907	4.40088	3.87531	4.05289	5.34154	6.26678	4.47677
Plcg2	5.14118	4.46085	5.11115	5.01631	5.17053	4.43787	4.8585	4.46501	4.06796	4.5834	5.24201	6.87085	4.15484
Pld1	5.89502	5.73547	5.96305	5.73	5.53731	5.00347	5.20643	5.299	4.87531	5.40653	5.56394	5.71039	5.08084
Pld2	5.32674	5.98238	5.21303	5.58191	5.47719	5.00347	5.52835	5.66936	5.23788	4.92736	5.60458	7.60021	5.81019
Plekhb1	10.7012	11.1469	11.0069	10.492	10.351	10.2798	10.6327	11.0183	10.2429	10.4241	10.5445	8.01524	10.8152
Plekhm1	7.05372	6.94959	6.992	6.75616	7.22638	6.96394	7.30596	7.44924	7.03374	7.00191	7.35352	7.68901	7.42537
Pllp	6.81748	6.95786	6.92352	6.57212	6.07235	4.83841	6.60852	6.5113	4.38988	5.78986	6.84404	5.94485	6.72773
Plp1	13.3452	13.751	13.823	13.4195	13.6415	12.4161	13.5819	13.8849	12.2832	13.0901	13.6804	12.8897	13.9177
Plxdc2	8.16224	8.44329	8.40105	8.23043	8.52251	7.83294	8.09951	8.32946	8.09586	7.84297	8.24201	8.17751	8.34071
Plxnb3	6.56679	6.62559	6.56095	6.58191	6.62304	3.96394	6.52835	6.96381	4.92594	5.94905	6.5844	7.01524	6.95186
Pmp22	7.23031	7.56735	7.54801	6.94988	6.84147	6.13387	6.90687	7.28129	6.49422	6.76561	7.30502	6.90833	7.49825
Pms2	8.04618	7.98238	7.73659	7.86831	7.83549	8.57865	7.5076	7.70963	8.28712	7.93281	7.75658	7.11478	7.53335
Pnoc	4.67821	5.48393	5.30818	4.89601	4.50756	4.60137	5.44347	5.22685	4.7684	5.13089	5.86092	6.71039	4.73981
Pole	4.16919	4.03021	4.07552	4.07289	2.72996	4.79402	4.48653	3.94144	3.87531	4.20489	4.13509	5.94485	3.64027
Ppfia4	8.53215	8.74266	8.32345	8.74096	8.45398	7.97889	8.45977	8.52264	7.98085	8.258	8.64897	9.18517	8.6011
Ppp3ca	12.9851	12.9454	12.915	13.0454	13.2605	13.1009	13.2748	13.2065	13.1969	13.2313	13.3363	13.8947	13.1249
Ppp3cb	11.7379	11.5545	11.7728	11.6975	11.761	11.6778	11.6327	11.569	11.7488	11.7059	11.874	12.2936	11.7129
Ppp3r1	12.2542	12.0584	12.3918	12.2562	12.2037	12.4053	11.9162	12.2935	12.4662	12.3557	12.2274	10.6536	12.2354
Ppp3r2	3.71668	4.26154	3.56095	3.83188	3.72996	2.60137	2.98403	3.52641	3.38988	3.78986	1.43465	6.20789	3.83291
Prdx1	7.33294	7.29455	7.67246	7.33824	7.208	7.43064	7.24456	6.96381	7.37174	7.26667	7.73843	5.94485	7.53335
Prkaca	11.6813	11.6872	11.479	11.7264	11.3897	11.5117	11.1927	11.3482	11.3626	11.425	11.4155	11.045	11.5268
Prkacb	11.834	11.6806	11.8377	11.6395	11.8544	11.8973	11.6833	11.8457	11.9193	11.9443	11.8541	10.4206	11.7451
Prkar1a	12.3897	12.3918	12.4405	12.4396	12.4234	12.4527	12.2504	12.4215	12.4984	12.4019	12.5716	13.5883	12.4616
Prkar2a	9.50767	9.54145	9.58807	9.40588	9.46757	9.70091	9.569	9.51698	9.64539	9.58167	9.69675	8.89905	9.55401
Prkar2b	10.0972	10.0535	9.91976	10.1198	9.77591	9.11594	9.73669	9.78379	9.26517	9.29023	9.80316	9.98925	9.7368
Prkce	11.474	11.3862	11.3595	11.5446	11.4709	11.6877	11.7627	11.283	11.7253	11.4303	11.7588	11.5117	11.4151
Prkcq	6.37565	6.33954	6.11115	6.57212	6.22638	4.5489	6.0715	6.36771	4.7684	5.76561	6.01961	7.14649	6.34071
Prkdc	6.43454	6.89035	6.63624	6.61086	6.99942	5.9233	6.70285	6.69633	5.92594	6.42212	6.45702	7.11478	6.56084
Pros1	5.22364	5.50665	5.86212	5.2551	5.82949	6.13387	4.92263	5.55615	6.40781	6.27528	4.82697	6.20789	5.35648
Psen2	6.36357	6.6564	6.71938	6.44927	6.58081	6.72475	6.37635	6.4333	6.59152	6.59721	6.80969	7.01524	6.72773
Psmb8	4.32674	4.96608	7.50848	5.04488	8.07235	7.57538	6.8748	7.96381	8.01047	8.14506	6.01961	8.26678	6.86634
Pten	10.4849	10.4315	10.5674	10.5411	10.9758	10.8594	10.6327	10.6306	10.9352	10.8858	10.8021	11.3961	10.5194
Ptger3	4.82631	4.93292	5.039	4.98716	4.72996	4.25345	4.20643	4.46501	3.7684	4.3424	5.01961	6.37781	4.64027
Ptgs2	5.79068	5.81043	6.77596	6.12734	7.40642	8.59815	6.46516	7.46501	8.20751	7.75333	6.52212	8.39111	6.35648
Ptms	13.1945	12.9952	12.989	13.0356	13.0372	13.0353	12.8329	12.8982	12.992	12.9803	13.2335	11.9892	13.0525
Ptpn6	4.27611	4.09161	5.75359	4.45992	5.34887	4.43787	5.30596	5.18937	5.31588	5.05289	4.43465	6.14649	4.9622
Ptprc	3.86107	3.50665	4.96305	3.62038	4.62304	3.25345	2.98403	4.52641	3.52739	4.63785	2.75658	5.79285	4.5878
Pttg1	9.88132	9.93606	10.018	9.71897	9.93243	9.82606	10.1321	9.97073	9.91501	9.92051	10.0731	9.66184	10.0725
Ptx3	3.63868	4.09161	5.96305	3.07289	5.8768	9.36197	3.39907	3.26337	9.17648	8.64119	3.60458	6.01524	3.53335
Rab6b	12.4401	12.35	12.2634	12.4571	12.2769	12.0652	12.228	12.2222	12.0005	12.0629	12.4062	11.6088	12.3213
Rab7	12.1392	12.0713	12.0459	12.0537	11.84	12.2652	11.6641	11.8347	12.0658	12.018	12.0092	10.2523	11.9405
Rac1	11.6709	11.6119	11.8041	11.6126	11.8075	12.0754	12.1751	11.8099	12.182	12.0232	12.1216	9.71568	11.9499
Rac2	3.37565	3.20709	3.33856	3.27934	4.31492	4.79402	3.20643	3.84833	4.38988	4.74095	3.43465	7.29535	4.00284
Rad1	7.38762	7.38317	7.82506	7.5222	7.50756	7.83294	7.42144	7.73586	7.25778	6.89419	7.50074	7.52982	7.68466
Rad17	6.27611	6.30107	6.50848	6.29132	6.52251	6.72475	6.0715	6.17026	6.57575	6.32591	6.52212	6.57712	6.15484
Rad50	5.11261	5.82858	5.53495	5.8154	6.15142	5.31758	6.15396	6.00753	5.68267	6.09242	5.89408	7.01524	5.56084
Rad51	4.86107	4.15051	4.88288	3.95742	4.17053	4.37898	4.20643	4.69633	3.65292	4.52682	3.89408	6.20789	4.9622
Rad51c	5.16919	5.33954	5.56095	5.10037	5.13206	4.11594	4.721	5.49603	4.46027	4.78986	5.24201	6.79285	5.15484
Rad9a	6.28893	6.26154	6.30818	6.44927	6.11243	5.46644	5.8585	6.17026	5.42551	5.94905	6.24201	7.45582	6.04237
Rala	9.23528	9.32523	9.60222	9.46785	9.41446	9.23281	9.65881	9.30777	9.14744	9.05539	9.70612	8.45582	9.50711
Ralb	8.17266	8.3584	8.58965	8.15053	8.48484	8.70691	8.7255	8.47672	8.66787	8.5834	8.56908	8.55366	8.51239
Rapgef3	7.64866	8.01048	7.96305	7.78608	7.83549	7.94376	7.71195	7.76799	7.67529	7.5834	7.44588	7.17751	7.78711
Rb1cc1	9.57597	9.45209	9.43131	9.45992	9.48293	9.50998	9.43524	9.5075	9.45382	9.48844	9.46256	8.28114	9.46591
Rbfox3	11.4677	11.3743	11.4291	11.6049	11.4104	11.5552	11.2406	11.2566	11.6909	11.4462	11.3513	7.35085	11.4028
Rela	6.81748	7.20709	6.92352	6.76477	6.8768	7.67666	6.54882	6.68291	7.46027	7.01225	6.84404	7.75221	6.62733
Relb	6.44603	6.12136	6.81968	6.48098	6.74278	7.58843	6.60852	6.7488	7.5109	7.03271	6.50074	7.55366	6.27586
Reln	8.32984	8.67156	8.51847	8.2242	8.42643	8.18203	8.21925	8.24523	8.58759	8.06784	8.4845	9.4431	8.61755
Rgl1	8.49389	8.27152	8.61778	8.47311	8.75865	8.92587	8.45435	8.6488	8.90085	8.87449	8.65382	7.79285	8.49469
Rhoa	10.648	10.5848	10.909	10.6369	10.6573	11.0138	10.4366	10.6505	10.9119	10.7448	10.7509	10.6673	10.6192
Ripk1	4.46875	4.63593	5.3683	4.79872	4.72996	4.83841	3.569	4.79943	5.02215	5.01225	4.52212	6.43028	3.64027
Ripk2	5.63868	5.26154	5.56095	5.39482	5.13206	6.30181	5.75662	5.33376	6.35336	5.99149	5.64411	7.04919	5.61427
Rnf8	8.3422	8.24474	8.20481	8.28833	8.33623	8.6736	8.23827	8.4806	8.86237	8.57645	8.69204	9.76758	8.37207
Rpa1	9.11801	9.17731	9.13946	9.11223	8.84741	9.09093	8.99153	9.00484	8.93832	9.08264	9.08929	8.60021	9.10438
Rpl28	11.412	11.475	11.353	11.3893	11.4165	11.8063	11.6061	11.3952	11.8098	11.6713	11.6938	11.7249	11.4835
Rpl29	11.4737	11.5771	11.487	11.6171	11.6484	11.9097	11.8884	11.5672	11.866	11.7683	11.765	12.2586	11.545
Rpl36al	9.91377	9.87516	9.72226	9.84819	9.73799	9.85606	9.85028	9.76162	9.70458	9.82401	10.0252	9.09866	9.76365
Rpl9	11.8011	11.8246	11.6416	11.8053	11.6428	11.7244	11.3562	11.7472	11.7736	11.7233	11.6903	12.6073	11.5574
Rps10	9.4546	9.55514	9.33668	9.61919	9.72835	9.68883	9.44073	9.52453	9.53352	9.63952	9.80969	11.8529	9.5264
Rps2	11.7155	11.759	11.7136	11.7648	11.5994	11.8298	11.346	11.6423	11.7886	11.7721	11.6232	12.1347	11.6603
Rps21	12.6816	12.8263	12.6556	12.7478	12.4683	12.562	11.9464	12.5428	12.572	12.4866	12.4814	13.7272	12.399
Rps3	6.78164	6.94959	7.02038	6.88815	6.56646	7.30972	6.66586	6.81181	7.36258	7.35057	6.89408	6.52982	6.61427
Rps9	11.633	11.7331	11.7458	11.742	11.6792	11.6625	11.7345	11.8555	11.7123	11.7668	11.8151	12.7445	11.7536
Rrm2	4.67821	4.67658	4.66049	4.27934	4.67749	4.04194	4.98403	4.26337	3.52739	4.40653	5.24201	6.66732	4.73981
Rsad2	4.59804	4.55104	6.02038	4.41685	5.82949	7.31758	3.8585	5.26337	8.04524	6.75333	4.89408	7.17751	4.64027
Rtn4rl1	7.91997	8.03021	7.84635	7.7256	8.39021	7.94376	8.05012	8.26337	8.38084	8.29659	8.1962	8.64529	7.98266
S100a10	9.56019	9.56329	9.67544	9.56721	9.44812	9.41057	9.38776	9.60856	9.38537	9.48102	9.60958	10.3234	9.5523
S100b	9.13231	9.55922	9.51015	9.28684	8.91129	8.88148	9.32091	9.32299	8.91031	8.88014	9.592	8.72096	9.29644
S1pr3	5.51315	5.20709	6.09344	5.56228	6.82949	6.67666	6.01378	5.94144	6.74038	6.40653	6.29263	6.83238	6.20795
S1pr5	5.8086	5.98238	6.09344	5.65785	6.07235	5.18633	5.75662	6.65569	5.31588	5.99149	5.75658	6.32337	6.06173
Sall1	7.54022	7.63077	8.02506	7.82366	7.28892	6.66438	6.79139	7.31648	6.37174	6.13089	7.16257	6.48091	7.26754
Sell	3.46875	3.50665	5.50848	3.45992	4.38203	3.79402	2.39907	3.7488	4.52739	4.46793	4.24201	6.48091	3.53335
Serpina3n	5.05372	4.36463	6.29275	5.27934	6.78058	8.86816	4.647	6.22685	8.87531	8.07279	4.75658	8.43028	5.78711
Serpine1	3.37565	3.41354	3.66049	3.27934	4.44616	6.7713	2.98403	3.26337	6.71181	6.69032	3.60458	6.32337	3.29235
Serpinf1	7.06121	7.54007	7.17145	7.17335	6.76809	7.16906	6.82534	6.95267	7.13405	7.03271	6.89408	7.35085	7.07132
Serping1	5.22364	5.46085	6.39745	5.15381	7.39834	7.58843	6.48653	7.11137	7.7822	7.93825	6.29263	7.26678	6.29235
Sesn1	8.97655	9.0065	9.33291	8.94799	9.25128	9.80804	9.31196	9.20119	9.84439	9.80629	9.20614	7.52982	9.3875
Sesn2	5.63868	5.81043	6.09344	5.65785	5.80525	6.87083	6.0715	6.1509	6.7822	6.8137	5.82697	7.66732	6.02274
Setd1a	8.49389	8.41053	8.20892	8.18944	8.29764	8.82744	8.26944	8.20823	8.78906	8.66104	8.35352	7.52982	8.5264
Setd1b	8.56942	8.73065	8.49169	8.55733	8.65392	8.16034	8.36486	8.72935	8.16599	8.258	8.40044	8.35085	8.6499
Setd2	9.46875	9.63206	9.49	9.344	9.66238	9.63637	9.70057	9.59966	9.70277	9.46417	9.61705	7.66732	9.58446
Setd7	9.63993	9.73667	10.0494	9.68534	10.3341	8.55557	10.3649	10.5018	8.7684	9.48844	10.266	10.7419	10.2263
Setdb1	6.99232	7.1287	7.05738	6.94231	6.95602	6.68883	6.37635	7.081	5.90085	6.42212	6.43465	7.62293	6.5878
Sftpd	4.42295	4.20709	3.66049	5.37245	4.01006	3.25345	3.98403	3.7488	4.06796	4.74095	4.43465	7.01524	2.83291
Shank3	8.48556	8.64876	8.37565	8.512	8.75549	8.28987	8.28171	8.47283	7.96882	7.95978	8.57931	9.33028	8.41034
Sin3a	8.33603	8.34585	8.39022	8.32955	8.03634	8.59492	7.89092	8.19883	8.1817	8.23169	7.95035	6.14649	8.18606
Sirt1	7.46875	7.6462	7.36093	7.28534	7.40642	7.74238	7.23196	7.5635	7.67529	7.39076	7.18954	8.50557	7.46954
Slc10a6	2.79068	2.82858	2.33856	2.83188	3.09253	5.22028	1.39907	2.7488	5.62255	4.5834	3.43465	6.32337	3.15484
Slc17a6	9.37565	9.53732	9.53659	9.2505	9.27133	8.75691	9.09256	9.81027	8.88814	9.41824	9.29574	9.14649	9.5878
Slc17a7	11.9563	11.9965	11.9594	11.9616	12.2895	12.0485	12.0999	11.9266	12.2225	11.9129	12.1312	11.9267	12.0347
Slc1a3	11.1243	11.5021	11.6131	11.1514	11.7779	11.568	11.6055	11.6484	11.8328	11.61	11.5926	11.6243	11.6196
Slc2a1	5.96061	6.24812	6.61158	6.01631	6.9226	6.60137	5.15396	6.82409	6.80942	6.8137	6.36539	6.20789	6.20795
Slc2a5	4.67821	4.7161	3.84106	4.83188	4.62304	1.79402	3.8585	4.11137	3.52739	4.46793	4.43465	5.62293	4.47677
Slc44a1	9.3906	9.9712	9.96427	9.60247	9.78834	9.67971	9.79781	9.99537	9.7082	9.83716	9.84192	9.41083	9.87731
Slc6a1	10.4946	10.7886	10.6552	10.3447	10.636	10.9162	10.4732	10.768	10.9688	10.8437	10.578	11.1756	10.6249
Slco2b1	5.49112	5.81043	6.05738	5.58191	6.33199	4.96394	5.89092	6.65569	5.11235	5.74095	6.10708	6.48091	5.56084
Slfn8	3.71668	3.41354	4.96305	3.27934	5.28015	5.37898	3.8585	4.11137	5.15542	5.43755	3.24201	6.26678	3.92038
Smarca4	9.86322	10.0888	10.0355	9.89012	10.0311	9.25958	10.096	9.94144	9.32298	9.64119	10.0177	9.80283	10.0028
Smarca5	10.1864	10.0737	10.1045	10.1332	10.1894	10.4115	9.9285	10.1988	10.2024	10.173	10.053	10.0238	10.0879
Smarcd1	8.43454	8.50947	8.4575	8.45726	8.57365	8.7453	8.79568	8.55247	8.69001	8.51959	8.83553	8.30943	8.50887
Smc1a	8.5429	8.73547	8.75922	8.63924	8.95051	8.66438	9.34159	8.98584	8.80942	8.93553	9.0567	8.4431	8.92303
Snca	10.9741	10.8104	10.819	10.9881	10.9484	10.5031	11.0064	10.5979	10.5305	10.4414	11.0722	11.4141	10.8138
Socs3	3.86107	3.82858	3.45403	3.62038	3.09253	6.34861	3.20643	3.26337	6.09032	6.03271	3.89408	6.52982	3.92038
Sod2	11.1804	11.0926	11.353	11.2782	11.1087	11.5836	11.1193	11.1064	11.5802	11.3124	11.3249	10.878	11.1717
Sox10	8.16919	8.41954	8.63011	8.36397	8.24001	7.36387	7.79139	8.34659	7.36258	7.86596	8.29884	8.33717	8.5018
Sox4	8.06494	7.91179	7.88802	7.96491	7.37381	8.94376	7.11332	7.38439	8.443	7.5834	7.30502	8.26678	7.45497
Sox9	7.92408	8.13965	8.01569	8.05545	8.04672	8.48401	7.85028	7.90723	8.45166	8.24052	8.07851	9.20789	7.84414
Sphk1	3.79068	3.82858	3.75359	4.45992	3.62304	4.18633	2.721	3.7488	4.23788	4.05289	2.75658	6.14649	3.92038
Spint1	3.37565	4.03021	4.14591	3.83188	4.67749	4.5489	3.98403	4.26337	4.31588	4.63785	4.01961	6.37781	4.35648
Spp1	7.59288	8.65386	8.58648	7.77333	7.65052	8.67053	8.01378	8.68628	8.31588	8.50867	8.42901	7.75221	8.39516
Sqstm1	11.9659	11.9653	11.9606	11.9929	11.8984	12.408	11.8456	11.9548	12.3879	12.2591	11.9998	12.377	12.001
Srgn	5.63868	5.8642	7.10232	5.12734	6.85334	8.12941	5.98403	6.44924	8.32534	7.89419	5.64411	7.52982	5.92038
Srxn1	9.62104	9.59279	9.79799	9.6509	9.54831	9.50998	9.09604	9.55983	9.3324	9.54474	9.46256	6.71039	9.49825
St3gal6	5.67821	6.28801	6.39745	5.83188	6.53731	5.74821	5.35327	6.13127	5.35336	5.74095	5.95821	6.37781	6.1367
St8sia6	5.32674	5.23457	4.84106	5.2551	5.05188	5.28587	4.647	5.52641	5.42551	5.43755	5.24201	5.71039	5.22523
Stat1	6.86107	7.08408	8.49506	6.79872	8.94774	8.01319	8.43799	8.88981	8.40781	8.63116	7.65382	9.62293	7.89361
Steap4	2.05372	3.31401	4.61158	2.83188	3.24453	7.51512	2.721	2.94144	7.42551	6.45282	3.89408	5.87085	2.83291
Stmn1	13.68	13.5344	13.5337	13.6437	13.6188	12.8641	13.6537	13.2719	12.9226	13.0072	13.7992	13.3483	13.5339
Stx18	6.9117	6.90753	6.90334	6.74749	6.89988	6.80524	6.54882	6.98584	6.93832	6.66432	6.80969	5.87085	6.87731
Sumo1	11.1372	10.963	11.2022	11.0122	10.8347	11.1701	10.8169	10.8431	11.1246	11.0302	11.0083	10.8324	11.0184
Suv39h1	8.30164	8.1287	8.09789	8.20534	8.16101	9.09551	8.65646	8.13127	9.07638	8.54118	8.5844	6.37781	8.21662
Suv39h2	6.11261	6.20709	5.77596	6.38368	6.01006	6.20341	5.721	5.55615	5.46027	5.5834	6.36539	6.20789	6.02274
Suz12	9.38613	9.4652	9.66798	9.44927	9.4695	9.7099	9.5076	9.54136	9.56381	9.62612	9.55359	8.39111	9.5727
Syk	4.71668	5.17908	5.94342	4.79872	5.65052	4.74821	5.52835	4.84833	4.92594	5.27528	4.82697	6.48091	5.15484
Syn2	12.2146	12.0201	12.1032	12.1788	12.1779	11.8271	11.9934	12.0691	11.8969	11.9008	12.182	12.4043	12.1694
Syp	11.5874	11.9368	11.9372	11.7924	12.2329	12.0123	12.2636	12.1667	12.3432	12.0783	12.3215	13.4483	12.0734
Tarbp2	6.98445	7.05355	7.07552	6.98716	7.15142	6.7827	6.89092	6.79943	6.7822	6.65115	7.1489	8.45582	7.03259
Tbc1d4	6.09811	6.31401	6.38295	5.88025	5.70396	5.72475	5.75662	6.5113	5.68267	5.66432	5.92651	6.66732	6.04237
Tbr1	9.3422	9.22433	9.03437	9.21008	9.54099	8.97144	8.8748	9.11637	8.83614	8.75641	9.32035	9.69439	9.10671
Tcirg1	5.6185	5.52902	5.61158	5.34973	5.85334	5.18633	4.569	5.7228	5.71181	5.61089	5.43465	7.79285	5.53335
Tet1	7.91584	7.7161	7.9776	7.80291	7.74278	7.76556	7.4971	7.81181	7.06796	7.41435	7.98924	7.43028	8.12293
Tfg	10.2336	10.2748	10.2151	10.2995	9.93941	10.4576	9.71648	10.0276	10.1634	9.9691	10.0364	8.49329	10.1125
Tgfa	7.79068	7.74982	7.89315	7.74314	7.81742	7.23696	7.76539	7.90145	7.49422	7.51959	7.95821	5.32337	7.8882
Tgfb1	4.63868	3.67658	5.33856	5.34973	5.967	4.43787	5.09951	5.69633	5.06796	5.71585	4.82697	5.20789	5.56084
Tgfbr1	7.3514	7.48964	6.85163	7.11392	7.36555	6.79402	6.96893	7.17026	6.7822	6.55539	7.06401	7.50557	7.21662
Tgm1	2.27611	1.82858	3.84106	2.17981	3.24453	6.33318	2.39907	1.52641	6.49422	6.16837	3.24201	5.20789	2.64027
Tgm2	4.96061	5.23457	6.67246	5.23043	7.12227	7.26162	5.92263	7.07073	7.5678	7.64452	5.38885	8.26678	6.32477
Tie1	4.75416	5.28801	4.84106	4.45992	5.208	4.11594	4.98403	5.22685	4.52739	4.46793	4.24201	5.87085	4.87731
Timeless	5.25011	5.15051	5.17986	5.01631	5.56646	5.96394	5.30596	5.52641	5.99869	5.55539	5.72005	6.62293	5.6658
Timp1	2.92819	3.09161	5.45403	2.69438	5.67749	7.98384	2.721	3.40088	8.16599	7.82548	3.60458	6.20789	4.08084
Tle3	7.77709	7.74506	8.52508	7.73877	7.95602	8.81638	8.16062	8.28574	8.86237	8.51232	8.20284	7.20789	8.3875
Tlr2	2.63868	2.50665	4.21303	2.54238	3.82949	5.94376	2.98403	3.7488	5.92594	5.43755	3.01961	5.79285	3.00284
Tlr7	3.92819	3.41354	3.33856	3.76477	3.82949	4.18633	3.8585	4.46501	3.7684	4.63785	3.60458	6.62293	3.29235
Tm4sf1	6.16919	6.50665	7.039	6.29132	6.74278	7.72475	6.73892	6.81181	7.63781	7.56947	6.24201	5.79285	6.64027
Tmc7	6.67821	6.76404	6.63624	6.33824	5.78058	5.90254	5.79139	6.20823	5.38988	5.76561	6.07851	7.60021	5.98266
Tmcc3	7.86107	7.89897	8.18822	7.90383	7.67079	7.81638	7.89892	7.94707	7.93214	7.88859	8.16936	7.04919	8.22952
Tmem100	6.08346	6.26154	6.27716	6.20534	6.24453	7.07942	5.98403	6.46501	6.65292	6.43755	6.13509	6.79285	6.27586
Tmem119	6.49112	6.89035	7.14591	6.62038	7.03113	6.18633	6.42144	6.95267	5.7684	5.86024	6.94245	6.83238	6.56084
Tmem144	6.02334	6.04581	6.00152	5.86431	6.01006	5.81638	5.89092	5.91872	6.04524	5.52682	6.04936	6.48091	5.94144
Tmem173	3.71668	3.41354	4.33856	3.17981	4.967	3.79402	2.98403	4.11137	3.52739	3.97043	3.24201	6.43028	3.73981
Tmem204	4.59804	5.06124	4.79799	4.62038	4.82949	4.18633	4.647	4.5853	4.38988	4.05289	4.89408	6.71039	4.41788
Tmem206	7.14118	7.33954	7.29275	7.00908	7.02063	7.12493	7.31793	7.24523	7.13405	6.66432	7.21601	7.92671	7.0997
Tmem37	3.16919	4.31401	3.75359	4.23043	4.17053	3.70091	2.98403	4.40088	3.65292	3.46793	3.89408	5.62293	3.83291
Tmem64	9.73437	9.69894	9.77457	9.58191	9.78988	9.22028	9.62789	9.71788	9.23788	8.93825	9.45979	9.55366	9.93358
Tmem88b	7.91584	8.00251	8.09344	7.89209	7.4695	7.24523	7.9765	7.86626	7.35336	7.40653	7.88586	8.88971	8.00784
Tnf	3.71668	3.31401	3.33856	3.37245	3.72996	6.15157	1.98403	3.64188	5.38988	5.20489	4.34154	5.87085	3.15484
Tnfrsf10b	3.99232	3.82858	3.92352	3.62038	3.62304	4.88148	2.721	3.26337	4.15542	3.88296	4.13509	5.62293	3.41788
Tnfrsf11b	3.86107	4.03021	3.75359	3.95742	4.01006	2.96394	4.30596	3.94144	3.06796	3.46793	3.60458	5.43028	3.41788
Tnfrsf12a	6.56679	7.02235	6.96305	6.73	6.33199	7.66438	6.647	6.28129	7.5678	7.06287	6.80969	6.75221	6.83291
Tnfrsf1a	5.02334	5.61518	6.56095	5.43854	6.38203	7.67053	5.647	6.28129	7.84274	7.27528	5.72005	7.04919	5.83291
Tnfrsf1b	4.37565	3.96608	4.00152	3.76477	4.82949	4.37898	4.721	4.84833	4.15542	4.5834	4.43465	6.57712	3.83291
Tnfrsf25	3.71668	3.82858	3.21303	4.37245	4.78058	2.60137	2.721	4.11137	2.06796	1.46793	3.01961	5.62293	3.00284
Tnfsf10	3.46875	3.50665	4.39745	3.69438	4.967	3.37898	4.569	4.69633	4.65292	3.78986	4.68258	6.52982	4.53335
Tnfsf12	6.22364	6.07651	5.94342	5.65785	5.94497	5.67666	5.35327	6.17026	5.06796	5.5834	6.10708	5.87085	6.02274
Top2a	4.86107	4.63593	4.79799	4.73	4.82949	3.49446	4.92263	4.7488	2.65292	4.20489	4.95821	6.83238	5.00284
Topbp1	6.96061	6.9245	6.90334	6.97978	6.94497	7.08864	6.82534	7.00753	6.9506	6.65115	7.04936	6.83238	7.02274
Tpd52	10.359	10.1204	10.5127	10.3002	10.1917	10.1427	10.0519	10.2768	10.0163	10.2004	10.1812	9.63415	10.2995
Tradd	5.11261	5.28801	5.11115	5.2551	5.05188	3.96394	4.09951	5.33376	5.02215	4.40653	5.07851	6.87085	5.32477
Traf1	4.82631	4.59411	5.00152	4.86431	4.62304	4.49446	4.20643	4.5853	4.97485	3.88296	4.43465	6.66732	4.53335
Traf2	7.36357	7.28801	7.37565	7.24282	7.58081	7.6078	7.59874	7.44924	7.35336	7.14975	7.51147	7.75221	7.3875
Traf3	7.62357	7.70632	7.7704	7.41137	7.73638	7.1069	7.51801	7.83019	7.16599	7.63116	7.30502	6.83238	7.75178
Traf6	6.59804	6.46085	6.98241	6.97237	6.67749	7.22028	6.647	7.09119	7.33474	7.3424	6.7922	6.90833	7.19047
Trem2	5.3514	5.57274	5.17986	5.54238	5.89988	5.00347	5.04293	5.299	4.23788	2.88296	5.07851	6.62293	5.00284
Trim47	5.19668	5.67658	5.00152	5.43854	5.47719	6.52194	5.44347	5.77433	6.19724	5.5834	5.38885	6.57712	5.3875
Trp53	5.86107	6.12136	5.98241	6.0867	6.26245	6.0978	5.79139	6.31648	6.23788	6.46793	6.01961	7.83238	6.41788
Trp53bp2	7.33912	7.63077	7.47469	7.44391	7.46176	7.52873	7.18043	7.3593	7.70458	7.55539	7.34154	7.35085	7.43283
Trp73	4.71668	4.41354	4.61158	4.79872	4.50756	4.79402	4.92263	5.07073	4.15542	4.46793	4.82697	6.79285	4.6909
Trpm4	4.11261	5.09161	4.45403	4.45992	5.208	4.70091	4.8585	4.40088	4.31588	3.97043	4.34154	7.01524	4.78711
Tspan18	4.46875	4.79205	4.66049	4.12734	4.67749	4.70091	3.8585	5.1509	4.97485	5.24052	5.07851	6.01524	4.78711
Ttr	8.93023	8.18965	9.28887	9.04664	8.51506	7.49446	8.05728	8.83323	7.82284	8.65775	8.17612	6.83238	9.11136
Tubb3	12.2729	12.2136	12.1707	12.2718	11.7852	11.8322	11.9651	11.9151	11.7181	11.6032	12.1689	12.3961	12.1596
Tubb4a	11.5812	11.5663	11.5222	11.7059	11.3861	11.5346	12.1943	11.4859	11.7023	11.6598	12.1816	11.2936	11.88
Txnrd1	9.91584	9.90004	10.1045	9.88914	9.77591	10.0324	9.59383	9.81796	9.91658	9.75333	9.80097	10.3164	9.80446
Tyrobp	6.30164	6.93292	7.38295	6.77333	7.71702	7.0978	6.721	7.04997	6.88814	7.35057	6.73843	8.39111	6.9622
Ugt8a	9.24683	9.50383	9.42425	9.40312	8.89988	6.88148	8.61824	9.32299	6.47735	7.50502	9.0083	6.83238	9.43654
Ulk1	9.16746	9.23457	9.55934	9.13898	9.24453	9.47701	9.18371	9.34871	9.37857	9.45472	9.45424	8.25228	9.31673
Ung	5.75416	5.79205	5.58648	5.65785	5.65052	6.30181	5.8585	5.84833	6.25778	5.74095	5.7922	7.26678	5.6909
Vamp7	9.97059	9.89574	10.0239	9.95083	9.80982	9.81082	9.73669	9.82561	9.65104	9.78986	9.74754	6.79285	9.899
Vav1	4.27611	4.50665	5.48152	4.86431	5.28015	4.79402	4.8585	5.26337	4.38988	5.01225	4.60458	6.43028	4.35648
Vegfa	8.38463	8.44623	7.9776	8.44123	7.9056	7.71883	7.84201	7.86626	7.59934	7.68386	8.10708	8.30943	7.79292
Vim	8.65858	8.80586	9.24745	8.89209	9.21492	9.20976	8.721	8.9831	9.44082	9.47355	8.7878	9.72621	8.93095
Vps4a	10.0649	10.0085	10.2374	10.0271	9.90987	10.3409	9.8127	9.95407	10.0959	10.1309	10.1	10.1067	10.1356
Vps4b	7.98839	7.94128	8.13297	8.09013	7.91696	7.86011	7.63748	8.1362	8.12324	8.05789	8.01961	9.55956	8.07609
Was	3.79068	4.26154	3.92352	3.54238	4.38203	4.18633	4.09951	3.64188	3.7684	3.88296	4.43465	6.20789	3.83291
Wdr5	7.12697	7.24136	7.23741	7.2612	7.27133	7.8493	7.37635	7.25433	7.70458	7.55539	7.30502	7.01524	7.26754
Xiap	10.4076	10.3708	10.6324	10.4045	10.3912	10.5219	10.3268	10.4263	10.4974	10.4912	10.4953	7.79285	10.4893
Xrcc6	7.14118	7.24136	6.992	7.0235	6.62304	6.73653	7.26944	6.97487	6.62255	6.71585	7.29263	7.64529	7.07132
Zbp1	3.46875	3.09161	6.85163	3.37245	7.48484	6.8493	6.39907	6.83626	7.11235	6.95978	5.07851	7.17751	6.08084
Zfp367	8.27289	8.17908	8.52178	8.45726	7.967	8.59492	8.02843	7.93013	8.16071	8.15443	8.06401	6.87085	8.19486

## Sheet: BimA_Day 4_sampleAttributes
Sample Name	Description	Laboratory Identifier	Calibration Sample	Input Control	Dose	Study Day	Animal ID_DSD ID
20240913_30102961050825-01_Sample01_01.RCC	Default Run	1	No	No	1000	4	33
20240904_30102941480325-01_Sample01_01.RCC	Default Run	1	No	No	CTRL	CTRL	114
20240904_30102941480325-01_Sample06_06.RCC	Default Run	6	No	No	1000	4	36
20240904_30102941480325-01_Sample07_07.RCC	Default Run	7	No	No	CTRL	CTRL	113
20240905_30102944800325-01_Sample02_02.RCC	Default Run	2	No	No	CTRL	CTRL	115
20240905_30102944800325-01_Sample04_04.RCC	Default Run	4	No	No	CTRL	CTRL	116
20240905_30102944800325-01_Sample06_06.RCC	Default Run	6	No	No	1000	4	35
20240912_30102962650825-01_Sample03_03.RCC	Default Run	3	No	No	1000	4	34

## Sheet: BimA_Day 4_normalizedCounts
Symbol	20240913_30102961050825-01_Sample01_01.RCC	20240904_30102941480325-01_Sample01_01.RCC	20240904_30102941480325-01_Sample06_06.RCC	20240904_30102941480325-01_Sample07_07.RCC	20240905_30102944800325-01_Sample02_02.RCC	20240905_30102944800325-01_Sample04_04.RCC	20240905_30102944800325-01_Sample06_06.RCC	20240912_30102962650825-01_Sample03_03.RCC
AI464131	6.38984	6.21291	6.71226	6.77449	6.44977	6.41585	6.5293	6.91747
Abcc3	4.76181	2.97345	2.84876	2.90413	4.14165	3.62231	4.96921	6.02056
Abcc8	5.20927	5.26295	5.58573	6.15206	5.50422	5.66961	5.54179	5.48451
Abl1	8.14158	8.00809	7.91724	7.99688	8.00672	8.20326	8.21908	7.84908
Adamts16	4.94623	4.89099	4.48619	4.48909	5.07126	4.8447	4.4387	5.25005
Ago4	4.00282	5.38848	5.92676	5.48909	5.20876	5.54831	5.17566	5.16258
Agt	8.76181	6.59794	7.64462	7.54798	7.02545	6.91509	8.432	8.50243
Ak1	10.481	11.1905	11.1046	11.1803	11.1866	11.1269	10.8835	10.4247
Akt1	10.1804	10.0843	9.99512	10.1697	10.0266	10.1099	10.1153	10.5024
Akt2	7.88734	8.21715	8.38274	8.42769	8.26503	8.35204	8.26877	7.8905
Aldh1l1	8.8608	8.27926	8.27503	8.45872	8.06221	8.18302	9.17766	9.17381
Ambra1	9.82985	9.8588	9.86866	9.9567	9.85262	9.93821	9.78316	9.96671
Amigo2	8.42132	7.59142	8.13005	7.54798	7.40038	7.20727	8.40832	8.33251
Anapc15	7.71177	8.35042	7.84876	8.15679	8.43933	8.5292	8.37381	8.35241
Anxa1	8.14787	5.55841	6.51173	5.33039	5.14165	5.30038	7.86372	8.06947
Apc	10.9906	11.2261	10.9809	11.4085	11.3249	11.5636	10.9882	11.4946
Apex1	8.597	8.2752	8.03639	8.45487	8.53069	8.38075	8.3773	9.32749
Apoe	11.2205	10.9596	11.1672	11.6485	11.0752	10.9651	11.0588	11.6988
Arc	9.31081	9.81894	8.59173	9.68056	9.99844	10.2757	8.27252	8.6464
Arhgap24	6.34677	6.83695	6.79778	6.97022	6.66819	6.8447	6.67249	6.96994
Arid1a	9.11936	9.331	9.28061	9.50218	9.41998	9.45351	9.22103	8.91747
Asb2	5.00282	4.55841	4.7663	4.65902	4.95878	4.92487	5.66109	5.74755
Ash2l	8.63777	9.25473	9.27316	9.30927	9.33992	9.26424	9.15954	9.27633
Asph	10.6511	11.1124	11.0797	11.3497	11.1782	11.043	10.8987	10.9308
Atf3	7.90229	4.05145	4.7663	3.81102	3.55668	4.23898	6.67249	7.27111
Atg14	8.46225	8.35811	8.39994	8.54075	8.43583	8.4703	8.32405	8.56346
Atg3	9.74325	10.3153	10.2963	10.3707	10.2924	10.3227	10.1585	9.82079
Atg5	8.84541	9.47418	9.32989	9.57832	9.55829	9.54514	9.45365	9.56772
Atg7	7.5312	7.88567	7.8235	7.86991	7.96365	7.96808	7.81824	7.94394
Atg9a	10.2405	10.2944	10.4127	10.4549	10.2729	10.3172	10.3132	10.3623
Atm	6.72864	7.41823	7.3862	7.44329	7.41466	7.29284	7.56645	7.16258
Atp6v0e	7.75359	7.51777	7.80812	7.81702	7.68007	7.59193	8.20737	7.65444
Atp6v1a	11.8522	12.3619	12.0449	12.3824	12.4893	12.4857	12.1314	12.3653
Atr	6.51183	6.12545	6.39308	6.71148	6.31918	6.45688	6.29852	6.71717
Axl	7.83376	6.82589	6.86866	7.15206	6.84736	6.74884	7.73909	7.22867
B3gnt5	6.81017	4.93281	5.90766	5.48909	5.07126	5.10773	5.87363	6.41051
Bad	8.41612	9.10502	8.96655	9.00742	8.93172	9.05081	8.9459	9.40099
Bag3	6.76181	5.82589	6.56148	6.56234	5.95878	5.96334	6.61455	6.58885
Bag4	9.59009	9.69227	9.85501	9.61493	9.64111	9.64467	9.85248	9.63426
Bak1	7.65993	7.6615	7.81839	7.59063	7.68597	7.65205	8.05885	7.3914
Bard1	4.20927	4.97345	4.96424	5.18953	4.55668	4.92487	4.85373	4.74755
Bax	7.22124	7.44015	7.31546	7.61149	7.36404	7.23112	7.2384	7.42937
Bbc3	6.71177	6.38848	6.77687	6.48909	6.60731	6.49677	6.89326	7.13986
Bcas1	8.10328	8.93795	8.47325	9.72749	9.05994	9.11416	8.04136	8.52891
Bcl10	9.45466	8.82589	8.96886	8.86123	8.91424	8.81345	9.24223	9.84206
Bcl2	6.10973	6.46173	6.64462	6.67231	6.42175	6.37363	6.49116	6.25005
Bcl2a1a	8.84541	4.75772	7.15457	5.26168	4.99726	5.49677	8.47822	8.56346
Bcl2l1	10.0656	10.0831	10.2102	10.2056	10.1233	10.0763	10.3998	9.96671
Bcl2l11	5.10973	5.50396	5.2638	5.36356	5.39318	5.14168	5.70618	5.62201
Bcl2l2	9.84927	10.6638	10.6845	10.7598	10.6365	10.5927	10.479	9.66243
Bdnf	7.60616	7.44015	6.66752	7.50404	7.63197	7.80817	6.97843	7.62201
Becn1	10.822	11.3128	11.2296	11.3651	11.4649	11.3794	11.2456	11.1051
Bid	7.27966	7.1073	7.17069	7.15206	7.47043	7.2468	7.49759	7.31233
Bin1	10.0539	10.7829	10.6817	10.8583	10.9323	10.8246	10.5032	10.4034
Birc2	9.45972	8.88567	9.04078	8.91815	8.83944	8.8187	9.13914	9.26062
Birc3	8.38453	4.80352	5.94562	4.60457	4.65622	4.71542	7.15954	8.5549
Birc5	4.10973	4.44738	4.63303	4.22606	4.39318	4.5734	4.4387	4.62201
Blm	6.08374	6.41823	6.24869	6.51884	6.24118	5.90524	6.00574	6.16258
Blnk	8.05057	6.84792	6.43372	6.77449	6.92924	6.90524	7.40491	6.99547
Bmi1	7.87223	7.86961	8.32989	8.09395	8.06221	8.01004	8.21129	8.44799
Bnip3	11.5604	11.3177	11.2194	11.2062	11.3941	11.3297	11.4495	11.9562
Bnip3l	10.4187	11.0697	11.0566	11.012	11.1238	11.053	10.8348	11.0345
Bok	8.18502	8.17421	8.31908	7.99688	7.9539	7.93458	8.28744	8.15127
Bola2	10.2123	10.7512	10.6746	10.8576	10.8921	10.7909	10.8342	10.325
Braf	10.6288	10.6592	10.6396	10.6371	10.5862	10.5428	10.4782	10.6998
Brd2	10.9435	10.6646	10.6915	10.6573	10.6838	10.7119	10.8348	10.542
Brd3	8.98888	9.15225	9.27316	9.01787	9.12871	9.27192	8.9459	9.22328
Brd4	9.94804	10.0808	10.0776	10.1245	10.0231	10.1301	9.93766	9.59304
C1qa	9.05392	7.35042	8.65325	7.82894	7.70933	7.73222	9.32767	9.54196
C1qb	10.0337	8.04193	9.90766	8.77757	8.53069	8.52599	10.2976	10.0175
C1qc	9.02689	7.46173	8.83618	8.27917	7.99726	8.0283	9.50877	9.04523
C3	9.49959	3.80352	7.39994	4.48909	4.14165	3.30038	9.08895	9.0574
C3ar1	7.84154	5.19584	6.32269	5.42769	5.14165	5.14168	8.08469	7.57197
C4a	9.5947	6.98343	8.67884	6.95941	6.63197	6.53559	9.72273	9.36226
C5ar1	7.45212	4.71041	6.12178	4.22606	4.07126	4.8447	7.55417	8.11678
Cables1	8.58778	8.1829	8.98033	8.40397	8.25315	8.4836	8.8462	9.01433
Calr	11.4916	12.0233	12.4922	12.2622	11.9339	12.1748	11.8724	11.6871
Camk4	10.9941	11.2444	11.2296	11.2683	11.3116	11.2272	11.1231	10.7419
Casp1	6.20927	4.97345	5.90766	5.71148	5.30392	6.09045	6.5907	6.48451
Casp2	7.16036	7.13444	7.09669	7.1233	7.08025	7.0283	6.87363	7.5549
Casp3	7.29106	7.90155	8.01423	7.99688	7.88375	7.83954	7.7282	8.00807
Casp4	7.43166	3.38848	5.80812	3.48909	3.33429	3.62231	7.20737	7.90405
Casp6	5.58778	5.19584	5.88829	5.78677	5.47725	5.8447	5.93174	6.41051
Casp7	6.98888	6.34268	6.57365	6.33039	6.03473	6.27	7.1916	7.04523
Casp8	6.65993	5.05145	5.98262	5.03341	4.95878	4.96334	6.47822	7.11678
Casp9	7.597	7.72239	7.98718	7.79287	7.71511	7.47697	7.5967	7.84908
Cass4	4.30238	4.55841	4.00076	4.15206	4.14165	4.4703	3.85373	3.96994
Ccl2	12.2692	3.61088	9.1072	4.29645	4.20876	4.03734	10.3615	10.3375
Ccl3	10.0689	3.80352	6.2638	4.29645	3.83679	3.71542	9.24605	9.01433
Ccl4	6.64223	2.61088	3.84876	0.904128	2.74933	3.17485	5.93174	6.62201
Ccl5	7.85697	3.12545	7.94562	1.90413	2.33429	2.71542	7.45199	8.3914
Ccl7	9.00282	1.80352	6.66752	-0.0958723	3.07126	3.30038	7.85873	8.06947
Ccng2	8.4109	8.91726	9.31908	9.01787	9.21489	8.97986	8.98302	8.63019
Ccni	10.5692	11.0987	11.2156	11.1287	11.1189	11.1067	11.0108	10.801
Ccr5	5.00282	4.55841	4.58573	4.29645	4.07126	3.52277	4.49116	5.16258
Cd109	5.65993	3.71041	4.43372	4.42769	4.14165	4.10773	5.17566	5.41051
Cd14	9.67959	3.50396	5.90766	3.60457	3.91925	3.41585	8.65535	9.21243
Cd163	4.30238	3.50396	4.48619	4.36356	4.55668	4.23898	5.07613	5.62201
Cd244	5.51183	3.61088	3.58573	3.36356	3.07126	3.03734	5.61455	5.16258
Cd24a	7.84154	7.00319	6.96424	7.45872	7.40038	7.17485	7.97383	8.42937
Cd300lf	6.71177	3.12545	4.58573	2.71148	3.07126	3.88534	6.12675	6.80644
Cd33	6.51183	4.50396	4.43372	4.94852	4.50422	4.17485	5.77127	6.06947
Cd3d	3.88734	2.38848	3.37928	2.22606	4.50422	5.14168	4.89326	4.33251
Cd47	10.6232	10.7986	10.8292	11.0347	10.923	10.9303	10.7633	10.6363
Cd6	4.00282	4.6615	4.13827	4.90413	3.91925	4.75981	4.20737	4.16258
Cd68	7.13527	6.34268	6.89801	6.63205	6.72661	6.37363	7.39117	7.16258
Cd69	5.10973	3.61088	4.00076	2.90413	3.33429	2.88534	5.17566	5.41051
Cd72	6.84154	3.97345	5.53682	3.99159	4.07126	3.71542	7.10166	6.29187
Cd74	8.32475	5.7808	9.03198	5.71148	5.79372	5.80288	8.4219	8.69396
Cd83	8.86462	8.42557	8.94093	8.67891	8.30008	8.32275	8.75527	8.88368
Cd84	5.58778	3.61088	5.03639	5.03341	4.99726	4.8447	6.02366	6.20698
Cd86	5.4723	4.38848	4.43372	4.29645	4.65622	5.03734	5.11007	5.06947
Cdc25a	7.45212	7.45457	7.48619	7.54075	7.04395	7.15836	7.34202	8.15127
Cdc7	6.34677	6.34268	6.67884	6.51884	6.54374	6.79223	6.82336	7.09332
Cdk20	7.01662	7.17856	7.16265	6.90413	7.11565	6.75981	7.35623	7.48451
Cdkn1a	11.3812	8.19154	8.78475	8.40795	8.44282	8.70977	10.3816	10.9191
Cdkn1c	6.10973	6.24647	6.53682	6.42769	6.63197	6.4703	6.37031	6.68615
Cflar	8.60616	6.93281	7.83365	7.13295	6.9092	7.12481	8.33845	8.33251
Ch25h	6.60616	3.12545	4.07115	1.48909	2.74933	3.17485	4.93174	5.96994
Chek1	4.4723	5.12545	4.37928	4.60457	4.79372	4.35927	4.89326	4.96994
Chek2	3.88734	4.38848	4.67884	4.65902	4.20876	4.41585	5.14324	4.62201
Chn2	10.2638	10.2914	11.0829	10.528	10.1287	10.0077	10.4766	10.6822
Chst8	7.00282	6.89099	6.44702	6.95941	6.98773	6.28527	6.5167	7.06947
Chuk	8.60616	8.79221	9.04297	9.1233	8.92924	9.00774	8.88348	9.54196
Cidea	6.38984	5.84792	6.00076	6.48909	6.01611	5.73778	6.11007	7.41051
Cideb	4.94623	5.05145	5.43372	5.71148	4.65622	5.6927	5.26877	5.33251
Cks1b	5.6947	6.21291	5.90766	6.07405	6.10688	6.10773	6.42528	5.68615
Cldn5	8.8062	7.88034	8.25248	8.72431	7.81542	7.89532	7.99215	8.63832
Clec7a	4.10973	2.97345	4.58573	2.71148	3.55668	3.80288	4.63801	4.62201
Clic4	10.6141	9.32316	9.90042	9.58537	9.32108	9.4089	10.2508	9.93407
Cln3	6.55031	6.31132	6.44702	6.90413	6.42175	6.42966	6.64959	6.71717
Clstn1	11.1368	11.1775	11.3896	11.4914	11.1954	11.2002	11.1747	11.5344
Cnn2	7.09679	6.41823	7.14644	6.83487	6.80461	6.7041	7.75527	7.5549
Cnp	12.2511	13.0212	12.795	13.236	13.0999	13.1222	12.3788	12.939
Cntnap2	9.25948	9.28532	9.35126	9.65902	9.46186	9.5765	9.432	9.21243
Coa5	8.92076	9.5816	9.60513	9.4394	9.47043	9.42277	9.36856	9.5549
Cotl1	10.2825	9.6785	9.78475	9.78677	9.66968	9.69698	10.3633	10.325
Cox5b	12.6561	13.2934	13.0292	13.3674	13.2735	13.2755	12.8873	13.0387
Cp	10.4329	6.38848	8.50539	6.93755	6.31918	6.22321	9.7282	9.4572
Creb1	7.72864	8.27113	8.58272	8.01265	8.26108	8.30787	8.35269	7.80644
Crebbp	10.5621	10.3932	10.4102	10.403	10.3399	10.4072	10.3268	10.9764
Crem	6.87223	7.07031	6.96424	6.93755	7.03473	7.31533	7.21519	6.80644
Crip1	6.81017	7.19584	7.16265	7.61837	7.28071	7.00082	7.70062	7.71717
Csf1	9.70752	7.93795	8.29355	7.99688	7.48404	7.58578	8.57863	8.73244
Csf1r	8.26238	7.64901	8.08398	8.51884	8.19641	8.20727	8.53243	8.63019
Csf2rb	5.72864	3.97345	4.63303	3.36356	4.20876	4.52277	5.49116	5.91747
Csf3r	5.88734	3.61088	5.1051	4.42769	4.14165	5.00082	7.11007	7.13986
Csk	7.96771	8.07499	8.28617	8.34292	8.21285	8.36287	8.1226	8.87683
Ctsf	9.38186	9.13444	9.23343	9.4139	9.11783	8.98688	9.37206	10.207
Ctss	8.939	7.17856	9.01199	7.69203	7.47725	7.42277	9.44702	9.11678
Cx3cl1	8.4922	9.58488	9.24679	9.71951	9.75916	9.80685	8.9459	8.43871
Cx3cr1	7.51183	7.64901	7.71776	8.09395	8.0301	7.99154	8.0932	7.62201
Cxcl10	11.4804	2.97345	8.59173	3.71148	3.74933	3.62231	9.57559	8.8905
Cxcl9	6.27966	2.61088	7.13005	2.48909	3.83679	3.41585	6.56645	6.58885
Cycs	5.20927	5.29538	5.35126	5.33039	5.47725	5.33013	5.17566	6.11678
Cyp27a1	5.10973	5.47595	5.13827	5.71148	5.20876	5.44334	5.5167	5.41051
Cyp7b1	7.80222	6.74604	7.17868	6.78677	6.55668	6.52277	7.52301	7.48451
Cytip	6.96059	3.50396	4.07115	3.99159	3.74933	3.52277	6.25366	6.20698
Dab2	6.87223	5.50396	5.78736	5.42769	5.39318	5.38784	6.11007	6.33251
Dapk1	10.6818	9.72833	10.1866	9.72909	9.71078	9.81739	10.2326	11.1255
Ddb2	6.4109	6.03234	6.40676	6.56234	6.17559	6.4836	6.47822	6.5549
Ddx58	7.42132	5.73426	7.2638	5.94852	5.91925	5.96334	7.5967	6.86302
Dicer1	8.77405	8.38095	8.58272	8.60457	8.56631	8.53878	8.51036	9.33751
Dlg1	9.82005	10.1698	10.2004	10.2562	10.3677	10.3135	10.0567	9.96348
Dlg4	11.201	11.9273	11.7399	12.0097	12.09	12.1448	11.7435	11.5635
Dlx1	7.20927	8.17421	7.72323	8.27917	8.28849	8.41585	7.9506	7.60553
Dlx2	5.30238	5.93281	5.58573	5.65902	5.85785	6.07297	5.7499	5.16258
Dnmt1	6.94623	7.15225	7.42703	7.34707	7.32676	7.46361	7.52301	7.57197
Dnmt3a	7.73701	7.78652	7.93622	7.69854	7.88375	8.10343	7.72273	7.71717
Dock1	7.51183	7.90681	7.66183	8.06903	7.86827	7.91999	7.87363	6.94394
Dock2	6.08374	4.80352	5.56148	4.48909	4.20876	4.62231	6.56645	7.31233
Dot1l	7.45212	6.83695	6.64462	7.20791	7.03473	6.92487	6.77127	6.86302
Dst	9.4368	9.07031	9.27129	9.46446	9.23717	9.18709	9.30952	9.3174
Dusp7	10.1129	10.1243	10.1009	10.1884	10.219	10.2301	9.91383	10.0604
E2f1	6.23312	6.93281	6.58573	6.61837	6.9092	6.65793	6.60267	6.77729
Eed	8.33028	8.483	8.87359	8.58008	8.37138	8.62531	8.62632	9.00179
Eef2k	8.67307	7.56507	7.8235	7.99159	7.85785	7.59806	8.27252	8.80644
Egfr	6.65993	5.50396	5.78736	6.11358	5.72661	5.4703	6.17566	5.74755
Egr1	11.8887	12.3557	11.2097	12.239	12.4295	12.558	10.8896	11.4188
Ehmt2	10.0722	10.7328	10.6711	10.8118	10.7571	10.7849	10.5619	10.5441
Eif1	12.6544	12.4481	12.3916	12.4062	12.4089	12.452	12.424	12.3573
Emcn	6.32475	5.44738	5.32269	5.9265	5.47725	5.88534	6.12675	6.37204
Emp1	6.81017	4.84792	4.63303	4.36356	4.50422	4.41585	5.41173	5.41051
Enpp6	5.72864	5.95327	5.43372	6.22606	6.08918	6.19115	4.96921	5.80644
Entpd2	4.82594	5.01298	5.07115	5.18953	4.87861	4.8447	5.04136	5.48451
Eomes	5.88734	6.76931	6.35126	6.81102	6.60731	6.92487	6.02366	5.68615
Ep300	9.10328	9.20013	9.56301	9.32829	9.32298	9.37005	9.5293	9.06947
Epg5	8.27966	8.62051	8.57062	8.54437	8.40038	8.36287	8.54179	9.27633
Erbb3	6.0303	5.7808	6.58573	6.31352	6.07126	5.94423	6.17566	5.74755
Ercc2	8.00974	8.47595	8.5022	8.50404	8.53069	8.54514	8.26501	8.59721
Esam	6.51183	6.35811	6.53682	6.56234	6.51751	6.42966	6.96921	6.41051
Ets2	10.6861	9.41823	10.0647	9.30287	9.40038	9.41412	10.3049	10.4058
Ezh1	8.07716	7.82033	7.95961	7.94305	7.59482	7.7041	8.13502	8.68615
Ezh2	7.83376	7.72833	8.04952	7.83487	7.66222	7.72664	7.92221	7.94394
F3	9.81413	8.47241	9.07544	8.77449	8.467	8.53878	9.56645	9.56346
Fa2h	7.45212	8.13444	8.50539	8.44716	8.19641	8.17894	7.77657	7.3914
Fabp5	10.2825	11.3334	10.7239	11.2959	11.5051	11.3333	10.9465	10.3647
Fadd	4.62431	4.80352	5.43372	5.03341	5.20876	5.17485	4.96921	5.16258
Fancc	5.94623	6.43288	6.40676	6.45872	6.30392	6.58578	6.31317	6.41051
Fancg	5.6947	6.86961	6.84876	6.90413	6.81542	6.8447	6.85373	6.02056
Fas	6.74532	4.05145	5.2638	3.99159	4.65622	3.88534	6.29852	6.11678
Fbln5	7.63329	5.73426	6.36534	6.01265	5.72661	5.4703	7.27627	7.42937
Fcer1g	8.5312	5.12545	6.85875	5.26168	5.42175	5.4703	8.3773	8.98276
Fcgr1	7.14787	5.05145	6.80812	5.68549	5.42175	5.52277	7.39805	7.46636
Fcgr2b	9.03709	5.38848	7.6272	5.63205	5.55668	5.73778	8.49116	9.13413
Fcgr3	7.3358	4.80352	6.32269	4.94852	5.30392	4.88534	7.06751	7.57197
Fcrls	4.00282	5.89099	5.23343	6.33039	5.99726	6.28527	5.26877	3.96994
Fdxr	3.4723	4.50396	4.07115	4.94852	3.83679	4.80288	4.54179	3.96994
Fen1	7.58778	7.24647	7.4602	7.32198	7.28071	7.08174	7.57863	7.33251
Fgd2	4.4723	4.12545	4.58573	4.65902	4.65622	4.62231	4.32767	4.33251
Fgf13	9.77608	11.1356	10.7952	11.0481	11.2487	11.2143	10.4968	10.3623
Fgl2	6.56916	5.47595	6.12178	4.65902	4.83679	5.03734	7.04136	6.58885
Fkbp5	9.65332	7.35811	8.52119	7.31352	7.37868	7.33747	9.55263	9.51131
Flt1	6.23312	5.41823	5.67884	5.99159	5.17559	5.41585	5.5167	6.33251
Fos	10.4252	9.6615	8.17469	9.62864	9.62585	9.73778	9.00348	9.99547
Fpr1	7.4723	3.97345	4.37928	3.60457	3.55668	3.17485	7.08469	7.50243
Fscn1	11.524	11.7533	11.1807	11.5752	11.7108	11.8217	11.2551	11.2632
Fyn	10.3344	10.6117	10.4797	10.7091	10.7086	10.7231	10.3313	10.7992
Gadd45a	8.81413	8.41455	8.23726	8.24842	8.34552	8.13327	8.59969	8.59721
Gadd45g	9.12256	7.21291	7.07115	7.30501	7.13303	6.99154	7.69504	7.58885
Gal3st1	6.43166	7.22979	7.06254	7.19875	7.41466	7.21526	6.31317	7.20698
Gba	7.73701	7.31132	7.51804	7.53348	7.41466	7.38784	7.57863	7.87683
Gbp2	9.84347	4.50396	9.0733	4.48909	4.33429	4.30038	10.1143	8.58885
Gclc	9.64223	9.06091	9.17269	9.16152	9.09584	9.08392	9.17165	9.91413
Gdpd2	5.05727	5.93281	5.60957	6.13295	5.70352	5.59806	5.89326	5.68615
Gja1	10.4057	10.4768	10.7623	10.9396	10.4806	10.2777	10.6817	10.5354
Gjb1	7.14787	7.9884	7.97804	8.39197	8.03935	7.94903	7.5967	7.70174
Gna15	3.30238	4.80352	4.80812	4.90413	5.10688	5.27	5.41173	4.48451
Gpr183	4.00282	3.50396	4.67884	4.22606	4.60731	4.41585	4.38425	4.62201
Gpr34	3.76181	6.53144	5.53682	6.91535	6.86827	6.90524	3.5907	4.74755
Gpr62	7.24489	7.41823	7.3862	7.68549	7.33429	7.38075	7.41173	7.63832
Gpr84	7.18502	4.55841	5.00076	3.48909	3.65622	3.96334	5.66109	6.83501
Grap	5.51183	4.61088	4.88829	5.36356	5.44977	5.17485	4.7282	5.33251
Gria1	11.0813	10.9526	10.919	11.2655	11.0243	10.9775	11.2767	11.1051
Gria2	11.4089	12.1728	12.2009	12.3489	12.1322	12.1388	12.121	11.5409
Gria4	10.0371	10.1818	10.2945	10.4853	10.1178	10.1789	9.9054	10.6861
Grin2a	8.07056	7.57831	7.6272	7.66568	7.65622	7.67542	7.5967	8.52014
Grin2b	10.4304	10.8956	10.7483	11.0192	10.999	10.9669	10.6387	10.234
Grm2	8.36307	8.60765	8.89073	8.86702	8.67711	8.61628	8.36329	8.76991
Grm3	8.26816	9.43106	9.16668	9.76366	9.53069	9.49841	9.11217	8.96994
Grn	9.536	8.57831	9.27875	8.81402	8.85524	8.83695	9.76463	9.60967
Gsn	9.3495	9.22769	9.34949	9.70664	9.5599	9.4753	9.28	9.31233
Gstm1	5.25657	5.61088	6.12178	5.68549	5.65622	5.90524	5.89326	6.65444
H2-T23	6.77811	4.80352	6.12178	4.71148	4.79372	4.4703	6.99669	6.94394
H2afx	9.22719	9.54499	9.57668	9.52068	9.55023	9.61779	9.53243	9.25005
Hat1	8.29106	8.55172	8.80296	8.66568	8.62891	8.70977	8.78447	8.41997
Hcar2	6.36847	3.38848	5.72323	2.71148	3.55668	3.30038	6.60267	6.8905
Hdac1	7.72023	8.17421	8.05388	8.30927	8.17559	8.17894	8.14324	8.69396
Hdac2	9.70112	10.3941	10.4404	10.3398	10.3995	10.451	10.2499	10.4503
Hdac4	8.03709	7.93795	7.84374	8.01787	8.15447	8.04184	8.1226	7.68615
Hdac6	7.75359	8.3388	8.08823	8.31776	8.2846	8.3843	8.1916	7.79194
Hdc	6.6947	3.89099	5.07115	4.42769	4.55668	4.75981	7.49116	6.94394
Hells	5.91709	4.71041	5.40676	-0.0958723	5.07126	5.38784	5.46517	6.5549
Hif1a	11.8454	10.9728	11.0903	11.1013	10.9853	10.9502	11.2958	11.755
Hilpda	6.81017	5.6615	5.88829	5.07405	5.50422	5.44334	6.60267	7.29187
Hira	8.91709	8.59794	8.7663	8.55518	8.58222	8.6283	8.5449	9.03295
Hmgb1	10.613	10.7519	10.7191	10.6388	10.7862	10.7714	10.7384	10.8973
Hmox1	9.12256	5.19584	6.58573	5.26168	4.99726	5.20727	9.15751	8.70948
Homer1	10.6861	11.6964	10.9374	11.5574	11.6019	11.7388	10.6943	10.899
Hpgds	4.38984	4.55841	4.72323	5.03341	5.63197	4.88534	4.68381	4.62201
Hprt	9.62656	10.332	10.0187	10.2584	10.4367	10.4133	10.1906	9.72483
Hps4	6.20927	5.91205	6.35126	6.29645	6.46357	6.12481	6.46517	6.48451
Hrk	8.08374	7.66771	8.04516	7.84664	7.92924	7.96808	8.28	8.41051
Hsd11b1	7.89483	7.92246	7.30819	8.03855	7.55023	7.6283	7.3773	7.93077
Hspb1	10.0166	6.6615	7.98718	6.61837	6.40754	6.61023	9.49599	9.17381
Hus1	7.63329	6.99335	7.89801	7.16152	7.31157	7.00082	7.54179	7.79194
Icam2	5.20927	5.29538	5.51173	5.68549	5.03473	5.14168	5.63801	5.33251
Ifi30	7.54078	5.22979	7.13827	5.9265	4.91925	5.62231	7.95993	7.33251
Ifih1	7.26816	4.84792	6.36534	5.33039	5.81542	5.75981	6.95993	7.44799
Ifitm2	10.2078	7.30337	8.77423	7.46637	7.35666	7.29284	10.1856	10.1284
Ifitm3	11.9664	7.57831	10.7656	8.06903	7.7717	7.85497	11.6898	12.5196
Ifnar1	8.82985	8.4653	8.71776	8.70503	8.39679	8.48029	8.68381	8.76991
Ifnar2	7.40041	7.04193	7.23343	7.11358	6.95878	7.15836	7.63801	7.77729
Igf1	3.4723	4.71041	4.13827	4.54798	4.74933	4.71542	4.32767	2.74755
Igf1r	8.35766	7.51088	8.06685	7.69203	7.50422	7.37363	8.03696	8.18495
Igf2r	7.35766	6.83695	7.42703	7.38794	7.07126	7.06414	6.98759	7.48451
Igsf10	5.25657	4.84792	5.65612	5.22606	4.55668	4.80288	5.46517	5.5549
Igsf6	7.4723	3.50396	5.2024	3.36356	3.44977	3.17485	7.15141	7.33251
Ikbkb	8.3413	8.64587	8.67319	8.69529	8.53723	8.67542	8.42864	8.86994
Ikbke	7.04384	4.12545	4.2024	3.48909	3.99726	4.10773	6.46517	7.06947
Ikbkg	7.16036	7.50396	7.5492	7.56234	7.53723	7.41585	7.7871	7.16258
Il10rb	7.44193	6.34268	7.1051	6.76211	6.39318	6.53559	7.3773	7.87683
Il15ra	6.10973	5.35811	4.72323	5.15206	4.79372	4.35927	5.7282	5.80644
Il1a	9.50205	3.12545	5.7663	3.07405	3.65622	3.71542	8.0281	7.48451
Il1b	9.22719	3.26295	6.75565	3.07405	3.55668	3.80288	9.34914	8.82079
Il1r1	8.13527	5.75772	6.44702	6.29645	5.7717	5.66961	7.2384	7.87683
Il1r2	7.5785	2.12545	4.43372	4.36356	2.55668	3.41585	7.70062	7.91747
Il1rap	8.48229	7.91205	8.02313	8.47777	8.13735	8.05971	8.01024	8.58044
Il1rl2	5.16036	4.75772	4.13827	4.48909	4.39318	4.23898	4.7282	4.62201
Il1rn	8.09679	2.61088	6.53682	1.48909	2.55668	2.52277	8.83356	8.50243
Il2rg	6.5312	3.61088	5.67884	4.07405	4.07126	4.10773	6.0932	6.8905
Il6ra	7.01662	5.12545	6.00076	5.42769	4.79372	4.92487	6.77127	6.80644
Inpp5d	5.38984	4.6615	4.2638	4.15206	4.91925	4.8447	5.49116	4.74755
Iqsec1	11.0564	10.7313	10.8656	11.0218	10.7633	10.7084	10.8939	11.3573
Irak1	6.4723	6.84792	6.98262	6.79895	6.65622	6.8447	7.03254	7.46636
Irak2	7.78619	7.31132	7.14644	7.43551	7.19227	7.04633	7.63218	6.58885
Irak3	7.3136	4.12545	4.92676	4.29645	4.87861	4.30038	6.90298	6.99547
Irak4	5.51183	5.19584	5.92676	5.18953	5.10688	4.71542	6.25366	5.41051
Irf1	9.9134	6.50396	8.3263	6.39598	6.4908	6.44334	9.55263	9.60137
Irf2	8.27392	8.32708	8.57365	8.48156	8.33804	8.43993	8.51353	8.93077
Irf3	6.84154	7.52462	7.94093	7.63205	7.66222	7.64023	7.63218	8.32245
Irf7	7.07056	4.26295	6.90766	3.60457	4.74933	4.75981	7.46517	7.11678
Irf8	5.51183	4.44738	5.51173	4.81102	4.95878	3.62231	6.07613	6.02056
Islr2	9.62656	8.20866	8.74762	8.73385	8.42529	8.5324	8.97843	9.79921
Itga6	6.93173	6.67389	7.2024	7.14253	6.949	7.19923	7.12675	7.02056
Itga7	7.22124	6.12545	5.92676	6.41192	6.42175	5.86516	6.47822	6.58885
Itgam	7.99586	4.89099	5.67884	5.29645	4.95878	4.75981	7.57863	8.89729
Itgav	8.26238	7.96339	8.24869	8.48533	8.02079	8.05081	8.11426	8.18495
Itgb5	7.86462	7.89099	8.49262	8.35945	7.75495	7.79223	8.06319	8.88368
Jag1	5.51183	5.50396	5.23343	5.29645	5.27289	5.33013	5.20737	5.62201
Jam2	7.96771	8.27113	8.22958	8.61149	7.98295	8.15421	7.98302	7.77729
Jarid2	8.37919	8.55172	8.63884	8.48156	8.40754	8.32275	8.41513	8.71717
Jun	10.0805	9.11641	9.38964	9.2238	9.18187	9.13327	9.75393	9.76621
Kat2a	9.17889	9.61088	9.49422	9.68385	9.64111	9.54672	9.40491	9.65844
Kat2b	8.4368	8.12995	8.45691	8.26168	8.13735	7.96808	8.51036	8.0574
Kcnd1	6.32475	6.05145	6.07115	6.01265	6.24118	5.82394	6.02366	6.06947
Kcnj10	9.1972	9.52291	9.63884	9.99159	9.83148	9.92365	9.49599	8.91078
Kcnk13	4.94623	4.6615	4.2638	4.60457	4.44977	4.71542	4.85373	4.74755
Kdm1a	9.23016	9.50915	9.47163	9.64559	9.79782	9.86389	9.55109	9.58465
Kdm1b	5.9748	6.55841	6.66752	6.81102	6.80461	6.75981	6.5293	6.8905
Kdm2a	9.20927	9.50396	9.6081	9.50032	9.4463	9.49513	9.50718	9.14558
Kdm2b	6.32475	6.6237	6.82858	6.56234	6.68007	6.94423	6.7499	6.62201
Kdm3a	8.22124	8.07499	8.45691	8.37173	8.21693	8.25845	8.32767	8.3914
Kdm4a	8.33028	7.59142	7.99625	7.73068	7.61969	7.65205	8.11007	8.52014
Kdm4b	9.151	8.79504	9.09246	8.86413	8.89908	8.8447	9.09744	9.27633
Kdm4c	7.88734	7.82033	7.90766	7.89848	7.84736	7.75981	7.73366	8.0574
Kdm4d	5.34677	4.97345	4.72323	4.71148	4.95878	4.5734	5.11007	5.74755
Kdm5a	8.84927	8.57171	8.97116	8.84664	8.69184	8.80288	8.87116	9.14558
Kdm5b	9.48229	9.58324	9.82858	9.68385	9.68597	9.82394	9.80405	9.26062
Kdm5c	9.07056	9.56839	9.66468	9.7147	9.58064	9.59653	9.44037	9.06345
Kdm6a	7.68608	7.6173	7.5492	7.37173	7.24917	7.4836	7.5907	7.68615
Kit	7.88734	8.02752	8.07972	8.23952	7.97333	7.77611	7.88348	8.31233
Kmt2a	9.41351	9.35811	9.41185	9.38391	9.42175	9.4089	9.44037	9.27111
Kmt2c	8.906	8.82311	9.16868	9.11845	8.82881	8.91017	8.9506	8.90405
Lacc1	7.23312	5.73426	5.7663	5.71148	5.79372	5.54831	6.95993	7.13986
Lag3	4.88734	4.84792	5.29355	4.71148	4.60731	4.75981	5.26877	5.16258
Lair1	5.82594	5.7808	6.01869	6.13295	5.7717	6.19115	6.22297	6.48451
Lamp1	11.3192	11.0111	11.1393	11.3013	11.0616	11.0905	11.2627	11.6694
Lamp2	10.4534	9.71791	10.1464	10.201	9.92425	9.80155	10.4058	10.801
Lcn2	13.7522	3.12545	10.84	3.71148	3.20876	3.96334	13.1522	13.4738
Ldha	11.8546	12.1996	11.9098	12.2099	12.3516	12.2613	12.1322	11.448
Ldlrad3	6.62431	6.83695	7.13005	7.1233	6.93915	6.80288	6.63801	6.83501
Lfng	8.06393	7.51777	8.30089	7.80499	7.22506	7.56716	8.40149	8.43871
Lgmn	9.84927	9.81335	10.1936	10.2595	9.89526	9.99503	10.3123	9.87683
Lig1	6.16036	5.71041	6.00076	6.42769	5.65622	5.96334	6.20737	6.11678
Lilrb4a	9.16966	3.50396	6.12178	4.48909	3.83679	3.62231	8.57559	9.14558
Lingo1	10.5264	10.8696	10.495	10.9742	11.048	10.9182	10.3782	10.0143
Lmna	9.72444	9.12093	8.75298	9.14968	9.09362	9.01462	8.95993	9.05133
Lmnb1	6.81017	6.75772	7.12178	6.69854	6.87861	6.79223	6.89326	7.09332
Lrg1	7.09679	3.71041	5.4602	4.07405	3.83679	4.75981	6.79233	7.82079
Lrrc25	6.6947	3.38848	3.67884	3.81102	3.07126	2.71542	6.14324	6.58885
Lrrc3	6.71177	6.86961	7.24869	7.05387	7.27289	6.99154	7.00574	6.99547
Lsr	6.65993	6.05145	6.85875	6.22606	5.68007	5.62231	6.95993	7.44799
Lst1	4.82594	4.19584	5.07115	3.48909	2.74933	3.80288	5.32767	5.33251
Ltbr	7.51183	5.44738	5.60957	5.78677	5.39318	5.86516	6.69504	7.91747
Ly6a	9.30238	6.95327	9.85251	7.77449	6.83679	7.14168	10.0567	9.64236
Ly6g	4.62431	4.19584	4.07115	3.99159	3.83679	3.30038	5.68381	6.37204
Ly9	4.38984	3.80352	4.53682	3.48909	3.07126	3.80288	4.63801	5.5549
Lyn	7.37919	5.29538	6.2024	6.05387	5.95878	5.62231	7.4586	7.73244
Mafb	8.17889	7.9884	8.52119	7.63205	7.9539	8.04633	8.41513	8.13986
Maff	6.32475	3.12545	3.58573	3.81102	3.55668	3.62231	5.49116	5.16258
Mag	9.00282	8.99335	9.01199	9.45102	9.14379	9.14796	8.86868	8.66243
Mal	10.7107	10.6545	11.0081	10.9903	10.8889	10.923	10.452	11.543
Man2b1	7.54078	7.79221	7.67884	8.28783	7.9092	7.93942	8.19556	7.82079
Map1lc3a	10.672	11.0093	10.7368	10.9816	11.185	11.0991	10.8755	10.6803
Map2k1	11.9827	12.4541	12.2859	12.4025	12.5076	12.4902	12.2515	12.5398
Map2k4	10.981	11.3871	11.31	11.2803	11.3791	11.4819	11.2394	11.4081
Map3k1	7.46225	6.74604	7.1051	7.01265	6.58222	7.12481	7.16762	7.18495
Map3k14	5.62431	4.6615	5.00076	4.81102	4.99726	4.92487	4.89326	5.33251
Mapk10	11.7049	12.2813	12.1122	12.2176	12.3291	12.1823	11.9192	12.0963
Mapk12	5.25657	4.75772	5.35126	5.03341	4.74933	4.23898	5.00574	5.16258
Mapk14	8.77811	9.36003	9.30637	9.20562	9.31918	9.43993	9.25177	9.34746
Mapt	10.8102	11.4113	11.2694	11.4481	11.3882	11.3812	10.9471	11.3363
Marco	7.61526	3.26295	3.13827	-0.0958723	3.07126	2.88534	7.47822	7.46636
Mavs	6.4723	7.11641	7.33705	7.09395	6.88888	7.0192	7.15141	7.42937
Mbd2	10.8845	10.6028	10.4512	10.6227	10.5583	10.4853	10.7048	10.9141
Mbd3	9.05727	9.64273	9.6272	9.74648	9.66072	9.59347	9.43368	9.12259
Mcm2	5.65993	5.58488	4.96424	4.36356	5.47725	5.73778	5.7282	5.62201
Mcm5	6.84154	6.63641	7.01869	6.69854	6.63197	6.7815	6.99669	7.02056
Mcm6	6.45212	6.44738	6.51173	6.64559	6.28849	6.33013	6.95993	7.04523
Mdc1	7.29106	6.91205	7.44039	7.34707	7.05311	7.17485	7.49759	7.46636
Mdm2	9.48477	9.40344	9.50856	9.28999	9.26896	9.40541	9.65104	9.63019
Mef2c	11.5808	12.6687	12.4072	12.425	12.7781	12.6897	12.0572	12.0452
Mertk	7.18502	6.47595	7.13827	6.95941	6.73801	6.66961	7.25366	7.96994
Mfge8	6.71177	7.47595	7.66183	8.00216	7.55023	7.42966	7.29114	6.96994
Mgmt	4.10973	4.89099	5.23343	4.71148	4.95878	5.00082	5.04136	5.16258
Mmp12	7.61526	2.80352	4.13827	1.48909	2.74933	2.30038	6.02366	6.37204
Mmp14	7.38984	5.93281	5.94562	6.26168	5.60731	6.12481	6.79233	6.96994
Mobp	10.9713	11.0849	11.7095	11.7963	11.1928	11.2647	11.3847	11.5146
Mog	9.15413	9.45995	9.42871	9.79135	9.52082	9.63577	8.81051	9.75504
Mpeg1	8.21527	6.03234	7.89316	6.63205	6.17559	6.56091	8.63509	8.32245
Mpg	5.30238	5.08892	5.2638	5.26168	5.58222	5.33013	5.35623	5.25005
Mr1	5.55031	5.50396	5.88829	5.88141	5.53069	5.64615	6.02366	5.96994
Mre11a	7.90971	7.28734	7.83871	7.67891	7.42881	7.54196	7.76062	7.96994
Ms4a4a	8.44704	3.50396	5.78736	4.07405	3.74933	4.03734	8.24986	8.98913
Msh2	8.597	8.89892	9.09669	9.11845	8.949	8.90524	8.93647	9.66641
Msn	8.05727	5.29538	6.1051	5.45872	5.33429	5.33013	7.5293	7.46636
Msr1	7.87223	3.26295	4.88829	3.48909	3.44977	3.62231	6.76062	7.58885
Mvp	7.96059	6.21291	6.93622	6.34707	5.91925	6.00082	7.84368	7.63832
Myc	8.66432	6.58488	6.78736	6.56234	6.39318	6.31533	7.432	7.83501
Myct1	4.6947	4.44738	4.37928	5.22606	4.74933	4.4703	4.54179	4.62201
Myd88	7.90229	5.97345	6.77687	6.09395	5.89908	6.20727	7.67249	7.37204
Myrf	9.44448	8.6173	9.07544	8.88141	8.69184	8.71542	8.88348	9.42937
Nbn	7.83376	7.22137	7.28617	7.50404	7.47043	7.47697	7.18365	8.35241
Ncaph	4.4723	4.75772	4.84876	4.22606	4.87861	4.80288	5.00574	4.96994
Ncf1	7.55031	4.89099	6.63303	5.60457	5.24118	5.41585	8.4553	8.16258
Ncor1	9.99063	10.3456	10.1926	10.405	10.2472	10.2173	10.0761	9.94722
Ncor2	9.81215	9.6443	9.64462	9.70987	9.54374	9.62531	9.53556	9.34746
Nefl	10.359	10.5348	10.6287	10.7921	10.5838	10.5711	10.4643	10.7191
Nfe2l2	6.13527	5.35811	5.74493	5.63205	5.72661	5.54831	6.57863	5.74755
Nfkb1	8.71601	7.58488	8.18663	7.47398	7.45669	7.56091	8.1226	8.03295
Nfkb2	7.81017	3.97345	5.2638	5.07405	4.55668	3.80288	6.69504	6.99547
Nfkbia	9.151	5.58488	6.71226	5.48909	5.60731	5.66961	8.21519	8.48451
Nfkbie	7.25657	5.55841	5.98262	5.90413	5.42175	5.35927	6.45199	7.06947
Ngf	6.87223	5.50396	5.56148	5.76211	6.01611	5.96334	5.7282	6.02056
Ngfr	5.51183	4.84792	4.63303	5.18953	3.91925	4.62231	5.35623	5.80644
Ninj2	2.88734	5.01298	3.92676	4.71148	4.70352	5.10773	4.32767	4.16258
Nlgn1	10.3912	10.1742	10.103	10.5659	10.4049	10.3402	10.2171	11.2893
Nlgn2	11.2882	11.2076	11.2175	11.491	11.2957	11.2805	11.2215	11.2152
Nlrp3	7.83376	4.12545	5.2638	4.36356	4.55668	4.62231	7.26124	7.13986
Nod1	5.79423	5.12545	6.00076	5.54798	5.07126	5.41585	6.0932	6.02056
Nostrin	4.94623	4.26295	4.2638	4.85832	5.03473	4.92487	4.63801	5.06947
Npl	6.38984	6.72239	6.69006	6.76211	6.95878	6.71542	7.01473	7.3914
Npnt	7.50205	7.66771	7.87851	7.72431	7.85262	7.80817	7.78184	8.20698
Nptx1	12.0718	11.1328	11.5026	11.2884	11.1118	10.9769	11.6219	11.9907
Nqo1	6.43166	6.58488	6.58573	6.81102	6.61969	6.6927	6.9506	6.86302
Nrgn	12.2453	13.4443	12.7633	13.3587	13.543	13.4472	12.6131	12.835
Nrm	5.43166	4.50396	5.13827	0.904128	5.03473	5.30038	5.41173	5.25005
Nrp2	7.64223	7.37338	7.07115	7.67231	7.26503	7.23112	7.00574	8.03295
Nthl1	5.55031	5.89099	6.07115	5.73702	5.85785	6.0192	6.14324	6.41051
Nwd1	7.29106	7.89099	8.28246	8.41192	8.01142	8.09479	7.91743	7.57197
Oas1g	4.76181	2.61088	4.92676	2.48909	2.74933	3.03734	5.85373	5.80644
Ogg1	6.0303	6.14337	6.01869	6.26168	6.25712	6.0192	6.49116	6.33251
Olfml3	6.08374	6.44738	7.14644	6.93755	6.89908	6.89532	6.95993	7.27111
Opalin	8.44193	9.67234	8.5977	9.79439	9.83812	9.64023	8.09744	8.37204
Optn	7.91709	8.22137	8.54302	8.48533	8.28071	8.42622	8.64091	8.08145
Osgin1	5.16036	3.80352	4.37928	4.07405	3.99726	3.96334	4.5907	4.62201
Osmr	8.50205	4.61088	6.30819	4.07405	4.99726	4.80288	7.7445	8.02056
P2rx7	5.88734	5.61088	5.88829	6.05387	6.07126	6.00082	6.14324	6.25005
P2ry12	4.94623	7.18723	6.4203	7.22606	7.34179	7.41585	5.38425	4.62201
Pacsin1	11.4947	12.0831	11.9691	12.0208	12.0199	12.0688	11.702	11.4305
Padi2	7.08374	8.31922	8.33347	8.63205	8.34179	8.4089	7.35623	8.34249
Pak1	12.2591	12.8872	12.7254	12.8885	12.8949	12.8248	12.5161	12.8235
Parp1	8.78216	9.27723	9.29171	9.41192	9.42175	9.34295	9.1226	9.40099
Parp2	7.43166	7.64901	7.77687	7.58361	7.34924	7.44334	7.68943	7.31233
Pcna	9.80421	9.83281	9.78344	9.99424	9.98295	9.99386	9.87487	9.98595
Pdpn	10.0606	7.36576	8.31908	7.72431	7.37138	7.36647	9.54645	9.44335
Pecam1	6.67742	5.61088	6.40676	6.33039	5.50422	5.41585	6.47822	7.02056
Pex14	8.74946	8.70439	8.70398	8.93479	8.70352	8.8677	8.5967	8.60553
Pik3ca	9.64667	9.47771	9.60365	9.63035	9.30392	9.37005	9.4032	10.4176
Pik3cb	8.83765	9.2752	9.37232	9.22831	9.24118	9.09696	9.15345	9.41997
Pik3cd	6.79423	6.67389	7.30819	7.00216	7.35666	7.34477	7.5967	7.71717
Pik3cg	5.85697	4.97345	4.96424	4.42769	4.74933	4.75981	5.83356	5.62201
Pik3r1	9.94262	9.51605	10.1207	9.61665	9.7451	9.78419	10.3049	9.66641
Pik3r2	9.99586	10.638	10.337	10.6615	10.6977	10.7788	10.2753	10.2711
Pik3r5	5.94623	3.61088	4.53682	2.48909	3.83679	4.30038	5.49116	5.33251
Pilra	6.13527	2.38848	4.63303	3.07405	3.44977	3.71542	5.89326	6.25005
Pink1	11.6411	11.8182	11.9059	11.9286	11.9429	11.7899	11.9362	11.9497
Pla2g4a	6.10973	4.38848	5.2024	4.81102	5.14165	4.71542	5.66109	4.96994
Pla2g5	4.00282	5.44738	5.29355	5.26168	5.24118	5.38784	4.38425	4.74755
Plcg2	6.10973	5.47595	5.72323	4.85832	5.39318	4.88534	6.5293	6.5549
Pld1	5.72864	6.22979	6.15457	6.13295	6.10688	5.86516	5.98759	6.06947
Pld2	5.58778	5.6615	5.67884	6.37986	5.95878	6.23898	6.28372	5.74755
Plekhb1	10.4458	11.0359	11.2991	11.5444	10.8689	11.112	10.8829	10.9667
Plekhm1	7.50205	7.38848	7.64462	7.34707	7.13303	7.45688	7.62045	8.0574
Pllp	5.05727	7.15225	6.40676	7.35534	6.949	7.03734	5.63801	5.5549
Plp1	13.4387	13.6799	13.7992	14.1485	13.7964	13.838	12.982	13.8482
Plxdc2	8.20324	8.49701	8.48941	8.84077	8.60731	8.595	8.22684	8.20698
Plxnb3	6.51183	6.90155	6.72323	7.02307	6.95878	6.92487	6.49116	6.86302
Pmp22	7.46225	7.56507	7.44039	7.96482	7.32676	7.51632	7.52301	7.60553
Pms2	8.02348	8.38095	7.91724	8.37986	8.24518	8.38075	7.98302	8.02056
Pnoc	5.4723	5.01298	5.03639	5.88141	5.27289	5.6927	5.35623	5.41051
Ppfia4	8.63777	8.86692	9.04516	9.14014	9.11783	8.94903	9.06319	9.20698
Ppp3ca	13.2823	13.3198	13.2002	13.3429	13.4223	13.3467	13.2777	13.7899
Ppp3cb	11.5953	12.0726	11.9985	11.9519	12.0744	12.0051	11.9021	12.0041
Ppp3r1	12.149	12.589	12.4916	12.4558	12.6331	12.6089	12.394	12.2796
Prdx1	7.51183	7.66771	7.8235	7.69203	7.71511	7.72664	8.0545	7.74755
Prkaca	11.2861	12.016	11.851	12.0847	12.1033	12.0206	11.9374	11.4211
Prkacb	11.912	12.1688	12.1898	12.0781	12.0164	12.143	12.0951	12.1284
Prkar1a	12.6002	12.7244	12.7879	12.7893	12.8164	12.7891	12.7616	12.6724
Prkar2a	9.77202	9.84244	9.92676	9.93893	9.78275	9.91509	9.91982	9.94722
Prkar2b	9.07056	10.432	10.0701	10.451	10.4967	10.4193	9.89934	9.54196
Prkce	11.5656	11.8088	11.509	11.7837	11.9214	11.8012	11.4236	12.2179
Prkcq	6.00282	6.71041	6.37928	6.73702	6.949	6.80288	6.15954	6.37204
Prkdc	6.82594	6.76931	7.01869	7.28783	6.98773	6.92487	7.29114	7.31233
Pros1	7.07056	5.55841	6.44702	5.90413	5.63197	5.62231	7.17566	6.80644
Psen2	6.96059	6.69834	7.01869	7.05387	6.82614	6.74884	6.89326	7.53762
Psmb8	8.61072	4.6615	8.40335	5.36356	5.42175	5.38784	8.92221	8.32245
Pten	10.9775	10.8196	11.1082	10.8289	10.918	10.8984	10.9967	11.288
Ptger3	4.82594	5.16107	5.37928	5.33039	5.36404	5.03734	4.81309	4.86302
Ptgs2	10.0689	6.12545	7.30819	6.20791	6.50422	6.62231	8.16359	8.6464
Ptms	12.7786	13.5293	13.3073	13.3927	13.4124	13.3529	13.0431	12.9554
Ptpn6	6.93173	4.61088	5.88829	4.48909	4.83679	4.62231	7.41173	7.62201
Ptprc	5.91709	4.19584	5.23343	3.90413	3.99726	4.4703	6.46517	6.37204
Pttg1	9.74325	10.2161	10.2908	10.3335	10.0958	10.1034	10.1371	10.7494
Ptx3	11.2449	3.97345	7.13827	4.48909	3.44977	3.71542	9.35977	9.50688
Rab6b	11.988	12.7749	12.5137	12.7475	12.834	12.7835	12.2819	12.4028
Rab7	11.8396	12.474	12.3152	12.4688	12.4306	12.4898	12.2386	11.9024
Rac1	12.1321	12.0056	11.9912	12.0094	11.9895	11.9595	11.9433	12.7942
Rac2	6.0303	3.71041	4.58573	3.60457	3.65622	3.71542	5.54179	5.5549
Rad1	7.20927	7.72239	8.26755	7.78064	7.89908	7.8447	7.83356	7.68615
Rad17	7.0303	6.61088	6.97346	6.69854	6.66819	6.89532	6.70618	6.71717
Rad50	6.18502	5.44738	5.7012	6.22606	6.19227	5.88534	6.31317	7.02056
Rad51	4.62431	5.19584	4.80812	4.54798	4.33429	4.4703	5.32767	5.80644
Rad51c	4.38984	5.50396	6.37928	5.73702	5.47725	5.33013	5.14324	5.91747
Rad9a	5.91709	6.6237	6.23343	6.65902	6.82614	6.85497	6.89326	6.77729
Rala	9.10973	9.57005	9.52589	9.72271	9.84473	9.81081	9.32947	9.92081
Ralb	9.10651	8.50743	8.79258	8.75588	8.52741	8.5765	8.86123	9.59721
Rapgef3	8.44704	7.98343	8.26004	8.40795	8.16296	8.32644	8.5449	9.06345
Rb1cc1	9.48477	9.91074	9.78605	9.84957	9.83679	9.92609	9.75795	10.0018
Rbfox3	11.5901	11.8025	11.9356	11.7718	11.9817	12.0095	11.8856	11.4422
Rela	8.09679	7.15225	7.44702	7.60457	7.14165	7.29284	7.432	7.91747
Relb	8.49713	6.7808	6.99172	6.51884	6.85785	6.91509	7.44536	7.91747
Reln	8.5924	8.66461	8.32269	9.06903	8.60108	8.63726	8.21908	9.04523
Rgl1	8.94984	8.82866	9.12385	8.669	8.84999	8.98921	9.12675	9.21787
Rhoa	10.9014	10.9828	11.0642	10.9823	11.0138	11.0077	11.0001	10.9667
Ripk1	5.82594	4.80352	5.29355	5.03341	5.17559	4.71542	6.1916	4.96994
Ripk2	7.08374	5.97345	6.05388	5.65902	5.7717	5.4703	6.1916	6.71717
Rnf8	8.84541	8.67697	8.6475	8.64222	8.66521	8.74608	8.84116	9.04523
Rpa1	8.79022	9.45278	9.49582	9.57478	9.48911	9.35566	9.48633	9.0574
Rpl28	11.7181	11.7468	11.7587	11.8724	11.7661	11.6692	11.7917	12.392
Rpl29	11.867	11.8084	11.7476	11.9746	11.994	11.9264	11.8908	12.5783
Rpl36al	10.0097	10.2485	10.1464	10.2726	10.2251	10.184	10.1153	10.325
Rpl9	11.8803	12.1358	12.2626	12.2221	12.1821	12.1417	12.2944	12.1088
Rps10	10.0303	9.78936	9.92914	9.95261	9.99607	9.89283	9.99896	10.0695
Rps2	11.9349	12.0503	11.9835	12.1565	12.1416	12.1474	12.3272	11.9764
Rps21	12.6439	13.0163	13.0234	13.2238	13.1246	13.0074	13.1593	12.6768
Rps3	7.04384	7.11641	7.01869	7.34707	7.26503	7.08174	6.96921	7.42937
Rps9	12.0672	11.9678	12.1267	12.1305	12.1189	12.0899	12.3456	12.6276
Rrm2	4.38984	5.01298	5.29355	5.07405	4.65622	5.00082	5.4387	5.48451
Rsad2	8.38453	4.93281	5.98262	4.94852	4.79372	4.5734	7.47822	6.71717
Rtn4rl1	9.16036	8.25473	8.31908	8.42769	8.10248	8.35927	8.26501	8.68615
S100a10	10.0755	9.89496	9.8699	9.96077	9.94409	9.92243	10.2113	10.2841
S100b	9.2939	9.46708	9.4602	9.9567	9.66371	9.30226	9.37381	9.83147
S1pr3	8.60616	5.84792	7.07115	5.60457	5.93915	5.88534	7.88348	8.41997
S1pr4	4.30238	3.26295	3.58573	3.48909	3.74933	4.62231	4.5907	4.86302
S1pr5	6.00282	6.14337	6.65612	6.37986	6.03473	6.12481	6.04136	6.5549
Sall1	6.81017	7.87498	7.85376	8.02825	8.20054	8.37719	7.5967	6.99547
Sell	6.16036	3.80352	5.32269	3.90413	3.83679	4.10773	7.4586	7.25005
Serpina3n	10.4748	5.38848	7.64462	4.76211	5.65622	5.59806	10.5603	9.83501
Serpine1	10.1242	3.71041	4.63303	3.81102	3.65622	3.96334	8.14324	9.11095
Serpinf1	7.17274	7.39598	7.28617	7.93755	7.55023	7.19115	7.33486	7.29187
Serping1	8.65993	5.55841	7.60365	5.85832	5.53069	5.64615	8.11426	9.06345
Sesn1	9.58315	9.31132	9.76763	9.40397	9.32487	9.26424	9.72547	10.48
Sesn2	6.79423	5.97345	6.44702	6.20791	6.03473	6.5734	6.77127	6.77729
Setd1a	9.18502	8.82866	8.76099	8.80801	8.56631	8.83436	8.76062	9.15694
Setd1b	8.536	8.90418	9.13827	9.12813	8.9342	8.96808	8.95993	8.58044
Setd2	10.1416	9.80352	9.85001	10.0295	9.72087	9.76526	9.81695	10.2394
Setd7	9.86462	9.9747	10.5857	10.1341	10.0622	10.0937	10.3438	11.2015
Setdb1	6.71177	7.32708	7.39994	7.52618	7.31918	7.4089	7.0932	6.74755
Sftpd	4.6947	4.75772	4.32269	4.60457	5.74933	5.73778	5.7282	4.48451
Shank3	8.54555	8.82033	8.94796	9.04623	8.88888	9.03509	8.71998	8.62201
Sin3a	8.19112	8.6708	8.67602	8.74333	8.70643	8.6283	8.70062	8.03295
Sirt1	7.72023	7.80352	8.04078	8.04368	7.66222	7.68696	7.95527	7.73244
Slamf8	4.82594	2.61088	4.58573	1.90413	2.33429	1.71542	5.14324	4.48451
Slamf9	6.36847	3.80352	4.32269	3.48909	3.20876	3.71542	6.2384	6.29187
Slc10a6	6.0303	3.12545	3.84876	3.22606	3.20876	3.30038	4.77127	5.41051
Slc17a6	9.66651	9.71041	9.85251	9.93479	9.62738	9.61779	9.9576	9.63426
Slc17a7	12.0976	12.2911	12.024	12.394	12.3385	12.2926	12.0083	12.3536
Slc1a3	12.5509	11.4591	12.0834	11.8995	11.5282	11.4505	12.2678	12.5035
Slc2a1	7.85697	6.29538	7.24869	6.64559	6.39318	6.4703	7.41173	7.62201
Slc2a5	3.76181	5.01298	4.88829	5.11358	5.20876	5.20727	4.32767	4.16258
Slc44a1	10.121	9.72536	10.0495	10.3687	9.97935	9.94183	9.91503	10.3524
Slc6a1	10.9244	10.8294	10.8374	11.1861	10.7216	10.7564	10.8157	11.0977
Slco2b1	6.36847	5.82589	6.30819	6.20791	5.95878	5.8447	6.26877	7.06947
Slfn8	6.4723	4.05145	5.56148	3.81102	3.65622	4.4703	6.79233	5.5549
Smarca4	9.75976	10.198	10.3982	10.4863	10.267	10.3887	10.2297	10.5762
Smarca5	10.5912	10.5212	10.507	10.4711	10.51	10.5467	10.6568	10.4364
Smarcd1	8.60616	8.76931	8.51173	8.90694	8.83414	8.9273	8.56951	9.1051
Smc1a	9.20927	8.87766	9.12178	9.13295	9.01611	9.07516	9.06967	10.0992
Snca	10.2967	11.3088	10.7095	11.2079	11.365	11.2886	10.5088	10.8136
Socs3	7.95343	4.19584	5.37928	4.22606	3.99726	3.17485	6.69504	7.27111
Sod2	11.6113	11.5152	11.5714	11.49	11.6551	11.6019	11.7027	11.827
Sox10	7.98888	8.50396	8.8235	8.81702	8.74085	8.71259	8.17966	7.90405
Sox4	7.6687	8.39971	8.01869	8.30927	8.34179	8.50983	8.06751	6.68615
Sox9	9.04721	8.25885	8.54612	8.53712	8.43232	8.34841	8.87116	8.60553
Sphk1	6.25657	4.12545	4.63303	4.22606	4.83679	4.30038	5.20737	4.96994
Spint1	5.20927	3.71041	4.84876	4.42769	4.20876	4.41585	5.41173	5.16258
Spp1	9.83765	7.92764	8.86371	9.05133	8.15021	7.9728	9.47985	10.5867
Sqstm1	12.2361	12.3006	12.2127	12.3628	12.3698	12.3086	12.3324	12.3555
Srgn	9.68392	5.97345	7.56758	6.26168	5.50422	5.71542	9.78972	9.93077
Srxn1	10.2595	9.95581	10.2092	9.99026	10.0278	9.94062	10.3642	9.82792
St3gal6	6.4922	6.01298	6.62135	6.68549	6.20876	6.22321	6.54179	6.65444
St8sia6	5.58778	5.6615	5.23343	5.63205	5.63197	5.62231	5.85373	6.11678
Stat1	9.13843	7.19584	9.05822	7.48156	7.17559	7.19923	9.35269	9.53327
Steap4	8.23312	2.38848	4.7663	3.71148	3.20876	3.30038	7.37031	7.52014
Stmn1	12.7401	14.0147	13.6609	13.9319	14.0206	13.922	13.2685	13.7639
Stx18	6.65993	7.24647	7.218	7.30501	7.12437	7.11629	7.15954	7.13986
Sumo1	10.9263	11.472	11.4371	11.3605	11.3891	11.4098	11.3177	11.0814
Suv39h1	8.51183	8.63641	8.39308	8.52618	8.58222	8.51632	8.432	9.1051
Suv39h2	6.20927	6.44738	6.47325	6.60457	6.76056	6.66961	6.32767	6.37204
Suz12	9.74325	9.72089	9.99738	9.86268	9.82614	9.90647	9.94002	9.93077
Syk	7.17274	5.05145	5.63303	5.57655	5.17559	5.27	7.27627	7.46636
Syn2	11.8869	12.5494	12.3629	12.4176	12.5557	12.5068	12.1737	12.1491
Syp	12.2445	11.9221	11.9327	12.3343	12.1693	12.1214	11.9738	12.9715
Tarbp2	7.27966	7.31922	7.33705	7.45102	7.36404	7.38075	7.26124	7.42937
Tbc1d4	6.05727	6.43288	6.5977	6.71148	6.25712	6.37363	6.5167	5.91747
Tbr1	8.72444	9.67697	9.50697	9.6218	9.58696	9.56404	9.16762	9.44335
Tcirg1	6.38984	5.95327	6.01869	5.9265	5.72661	5.82394	6.56645	6.16258
Tet1	7.55031	8.25061	8.40676	8.11358	8.17978	8.32275	8.0281	7.67038
Tfg	10.1162	10.5684	10.5078	10.6723	10.6764	10.6812	10.5786	9.92413
Tgfa	7.96059	8.12545	7.97346	8.1473	8.12002	8.10773	7.88348	8.22867
Tgfb1	7.07056	4.97345	6.17069	4.07405	5.72661	5.82394	6.96921	5.91747
Tgfbr1	7.60616	7.68617	7.25627	7.88712	7.4908	7.54196	7.548	7.58885
Tgm1	8.94262	2.61088	5.63303	2.22606	2.55668	1.71542	8.71998	9.2394
Tgm2	9.26816	5.29538	7.69565	5.63205	5.60731	5.5734	8.81309	9.06947
Tie1	5.38984	5.08892	5.40676	5.68549	4.83679	5.10773	5.07613	5.86302
Timeless	6.4922	5.58488	5.90766	5.54798	5.39318	5.66961	6.29852	7.06947
Timp1	10.4329	3.26295	6.4602	3.48909	3.07126	3.17485	9.03032	9.65844
Tle3	9.06393	8.11186	8.58873	8.14253	8.11565	8.28906	8.82592	8.72483
Tlr2	7.23312	2.97345	4.63303	2.90413	2.91925	2.88534	6.38425	6.77729
Tlr4	6.10973	4.12545	4.58573	3.81102	3.44977	3.71542	5.29852	4.62201
Tlr7	5.20927	4.26295	4.58573	3.81102	4.14165	4.71542	5.2384	4.86302
Tm4sf1	9.29106	6.50396	7.00975	6.90413	6.66819	6.62231	8.50399	8.5549
Tmc7	5.94623	7.01298	6.7663	7.16152	6.71511	6.81345	6.39805	5.86302
Tmcc3	8.0303	8.19584	8.23726	8.29645	8.28071	8.39841	8.22297	8.08145
Tmem100	7.42132	6.41823	6.37928	6.65902	6.58222	6.8447	6.63801	5.91747
Tmem119	7.22124	6.82589	7.22573	7.28783	6.99726	7.23898	7.52301	6.8905
Tmem144	5.72864	6.35811	6.05388	6.44329	6.24118	6.03734	5.93174	6.41051
Tmem173	5.00282	4.05145	5.03639	3.81102	3.55668	4.41585	5.11007	5.06947
Tmem204	5.16036	4.93281	5.00076	5.45872	4.99726	5.27	4.68381	4.96994
Tmem206	7.10973	7.47595	7.70674	7.73702	7.38595	7.4089	7.47171	7.70174
Tmem37	4.4723	3.50396	4.67884	4.71148	4.60731	4.5734	4.49116	5.41051
Tmem64	9.29106	10.0691	10.0988	10.0964	9.95878	9.97868	9.83229	9.72864
Tmem88b	7.85697	8.25061	7.85875	8.39998	8.26896	8.42277	7.7499	7.65444
Tnf	6.4922	4.05145	4.84876	3.71148	3.74933	3.41585	5.7499	5.74755
Tnfrsf10b	5.34677	4.32708	4.07115	4.22606	3.99726	3.96334	5.20737	4.48451
Tnfrsf12a	9.04047	6.90155	6.94562	7.41983	7.10688	7.15836	7.99669	8.31233
Tnfrsf1a	8.7659	5.35811	6.89801	6.01265	5.81542	5.8447	8.0932	8.30213
Tnfrsf1b	6.45212	4.71041	5.07115	4.36356	4.14165	4.71542	6.54179	6.52014
Tnfsf10	5.00282	3.80352	4.43372	3.90413	4.07126	3.88534	5.04136	4.62201
Tnfsf12	5.85697	6.55841	6.81839	6.47398	6.03473	5.88534	6.34202	5.74755
Top2a	5.38984	5.19584	4.92676	5.03341	5.10688	5.20727	5.4387	5.25005
Topbp1	7.18502	7.29538	7.30089	7.32198	7.35666	7.50332	7.06751	7.27111
Tpd52	10.3577	10.6938	10.819	10.5179	10.6771	10.6812	10.7864	10.694
Tradd	4.76181	5.44738	5.7012	5.68549	5.63197	5.59806	5.68381	5.5549
Traf1	6.93173	5.16107	4.96424	4.99159	5.24118	4.92487	6.26877	5.86302
Traf2	8.14158	7.69834	7.63303	7.68549	7.61969	7.66961	7.75527	8.29187
Traf3	7.63329	7.95834	7.97346	8.1038	7.78825	8.09479	7.65535	7.86302
Traf6	7.5312	6.93281	7.06254	6.85832	7.34924	7.19923	7.15954	7.35241
Trem1	6.81017	2.12545	3.92676	2.90413	3.44977	3.62231	5.68381	5.96994
Trem2	4.88734	5.68617	5.58573	5.97022	5.91925	5.96334	5.14324	5.41051
Trim47	7.96771	5.53144	6.03639	6.07405	5.81542	5.7815	7.07613	6.62201
Trp53	6.98888	6.19584	6.30819	6.51884	6.46357	6.50983	6.82336	7.09332
Trp53bp2	7.60616	7.67389	7.91246	8.02825	7.82079	7.95382	7.89813	8.0574
Trp73	5.20927	5.05145	5.51173	4.81102	5.17559	4.8447	5.29852	5.5549
Trpm4	5.00282	4.44738	4.84876	5.48909	4.83679	4.52277	4.68381	5.41051
Tspan18	5.55031	4.80352	4.67884	5.18953	4.50422	4.62231	5.11007	5.86302
Ttr	7.67742	9.265	8.66752	8.58712	9.42352	9.13538	7.67816	9.5506
Tubb3	11.6968	12.6077	12.1913	12.6111	12.6487	12.6339	11.9497	11.9108
Tubb4a	11.6243	11.916	11.5275	11.9638	12.0828	12.006	11.3478	12.335
Txnrd1	10.5539	10.2506	10.507	10.2975	10.266	10.2662	10.681	10.111
Tyrobp	9.08701	6.63641	7.87851	7.33039	7.15021	7.04633	9.37555	9.75877
Ugt8a	7.62431	9.5816	9.55689	9.90131	9.78	9.96334	8.55109	8.26062
Ulk1	9.79022	9.50223	9.72323	9.63205	9.51586	9.58886	9.70201	9.68615
Ung	6.32475	6.08892	5.98262	6.18953	6.03473	6.22321	5.79233	6.62201
Vamp7	9.59009	10.3054	10.1515	10.2932	10.3277	10.3144	10.109	10.1682
Vav1	7.27966	4.61088	5.90766	4.90413	5.24118	5.07297	7.47171	7.42937
Vegfa	8.4109	8.7194	8.27875	8.84371	8.81811	8.70977	8.33845	8.17381
Vim	11.0522	8.99335	10.0712	9.20334	9.26896	9.16456	11.5522	10.9439
Vps4a	10.0952	10.3997	10.4287	10.406	10.404	10.4459	10.3465	10.1284
Vps4b	8.24489	8.32316	8.09669	8.33876	8.467	8.23112	8.4553	8.69396
Was	4.62431	4.12545	4.72323	4.65902	3.91925	4.30038	5.61455	5.33251
Wdr5	7.70326	7.46173	7.70674	7.63884	7.63807	7.5734	7.44536	7.93077
Xiap	10.4394	10.7424	10.865	10.7683	10.7814	10.8376	10.8437	10.7883
Xrcc6	7.22124	7.47595	7.2024	7.63884	7.40038	7.40192	7.26124	7.86302
Zbp1	7.73701	3.80352	7.218	3.48909	3.74933	4.10773	8.34914	8.00807
Zfp367	8.17889	8.60765	8.51173	8.57655	8.83414	8.50658	8.4553	8.5549

## Sheet: BimA_Day 5_sampleAttributes
Sample Name	Description	Laboratory Identifier	Calibration Sample	Input Control	Dose	Animal ID_DSD ID
20240917_30102961040825-01_Sample07_07.RCC	Default Run	7	No	No	1000
20240904_30102941480325-01_Sample02_02.RCC	Default Run	2	No	No	CTRL	114
20240904_30102941480325-01_Sample07_07.RCC	Default Run	7	No	No	CTRL	113
20240904_30102941480325-01_Sample11_11.RCC	Default Run	11	No	No	1000	41
20240904_30102941480325-01_Sample12_12.RCC	Default Run	12	No	No	1000	42
20240905_30102944800325-01_Sample02_02.RCC	Default Run	2	No	No	CTRL	115
20240905_30102944800325-01_Sample04_04.RCC	Default Run	4	No	No	CTRL	116
20240917_30102961040825-01_Sample06_06.RCC	Default Run	6	No	No	1000

## Sheet: BimA_Day 5_normalizedCounts
Symbol	20240917_30102961040825-01_Sample07_07.RCC	20240904_30102941480325-01_Sample02_02.RCC	20240904_30102941480325-01_Sample07_07.RCC	20240904_30102941480325-01_Sample11_11.RCC	20240904_30102941480325-01_Sample12_12.RCC	20240905_30102944800325-01_Sample02_02.RCC	20240905_30102944800325-01_Sample04_04.RCC	20240917_30102961040825-01_Sample06_06.RCC
AI464131	6.77173	5.01331	6.3923	6.41665	5.91591	6.06464	6.00062	6.49267
Abcc8	5.29966	5.69138	5.76987	5.48591	5.36622	5.11909	5.25437	4.67709
Abl1	7.16564	7.64557	7.6147	7.58394	7.85015	7.62159	7.78802	7.5568
Adamts16	4.25235	4.69138	4.1069	4.2408	4.68396	4.68613	4.42946	4.1207
Ago4	4.43293	6.49873	5.1069	5.21383	3.2577	4.82363	5.13307	5.24269
Agt	7.81307	5.8613	7.16579	7.14412	8.38698	6.64033	6.49985	7.27164
Ak1	10.337	5.8613	10.7981	10.9494	10.4623	10.8014	10.7117	10.7789
Akt1	10.0197	8.90083	9.78755	9.84016	9.71302	9.64149	9.69464	10.1715
Akt2	7.51539	8.7999	8.0455	8.04815	7.45245	7.8799	7.9368	7.83413
Aldh1l1	8.47475	6.01331	8.07653	8.09693	8.64571	7.67709	7.76778	8.17789
Ambra1	9.48757	9.64557	9.57451	9.57602	9.70994	9.46749	9.52297	9.58206
Amigo2	7.73778	7.49873	7.16579	7.3314	8.13728	7.01525	6.79203	7.31864
Anapc15	7.79667	7.64557	7.7746	8.02894	7.58861	8.0542	8.11396	7.67709
Anxa1	5.73778	9.18323	4.9482	5.5303	8.40998	4.75652	4.88514	5.78812
Apc	10.7946	9.24597	11.0263	10.8235	10.6262	10.9397	11.1484	10.8966
Apex1	8.2762	7.39182	8.07269	7.83464	7.9477	8.14556	7.96551	8.14176
Apoe	11.3623	8.64557	11.2664	10.9069	11.0683	10.6901	10.5499	11.0708
Arc	9.00724	6.01331	9.29837	9.26399	7.86872	9.61332	9.86051	8.92805
Arhgap24	6.57428	5.8613	6.58803	6.61519	6.42762	6.28307	6.42946	6.40827
Arid1a	8.68085	10.0664	9.11999	9.18981	9.14034	9.03486	9.03827	8.8244
Asb2	4.15282	6.27634	4.27683	4.80784	4.16459	4.57366	4.50963	4.84059
Ash2l	8.77592	8.27634	8.92708	9.04433	8.65644	8.95479	8.849	8.80802
Asph	10.8323	14.7227	10.9675	10.8473	10.6484	10.7931	10.6277	10.8374
Atf3	6.25235	4.69138	3.42883	3.65583	7.59755	3.17156	3.82374	4.20316
Atg14	8.11365	7.08369	8.15856	8.10796	7.85389	8.0507	8.05506	8.15218
Atg3	9.64238	10.0401	9.98852	10.0434	9.92747	9.90723	9.90751	9.72498
Atg5	9.13337	9.29129	9.19613	9.14233	8.82565	9.17317	9.1299	9.16509
Atg7	7.67638	7.73577	7.48772	7.63566	7.39725	7.57852	7.55284	7.53308
Atg9a	9.96568	7.9393	10.0727	9.90587	9.97537	9.88776	9.90195	10.0749
Atm	6.45399	8.73577	7.0611	6.97776	6.68396	7.02954	6.8776	6.64794
Atp6v0e	7.29966	10.0577	7.43483	7.27381	7.92658	7.29494	7.17669	7.02192
Atp6v1a	11.9295	8.73577	12.0002	12.0205	11.6155	12.1042	12.0704	12.098
Atr	6.43293	7.49873	6.32929	6.11527	6.21189	5.93406	6.04164	6.07763
Axl	6.97482	5.69138	6.76987	6.21383	7.33451	6.46224	6.3336	6.60309
B3gnt5	5.83732	10.6629	5.1069	5.65583	6.36622	4.68613	4.69249	6.01052
Bad	8.73778	7.27634	8.62523	8.81234	8.23784	8.5466	8.63557	8.92805
Bag3	6.15282	6.01331	6.18015	5.84346	6.5431	5.57366	5.5481	6.14176
Bag4	9.23421	7.49873	9.23274	9.71593	9.5942	9.25599	9.22943	9.55484
Bak1	7.29966	8.64557	7.20844	7.3188	8.10005	7.30084	7.23681	6.82765
Bard1	4.25235	12.0357	4.80734	4.48591	4.16459	4.17156	4.50963	4.73367
Bax	6.59339	7.49873	7.2293	7.25409	7.03248	6.97891	6.81588	6.89122
Bbc3	6.41155	7.08369	6.1069	6.51933	6.65858	6.22218	6.08154	6.70566
Bcas1	8.14636	5.8613	9.34531	8.32511	8.17954	8.67482	8.69892	8.16252
Bcl10	8.89621	10.7026	8.47904	8.78512	9.14339	8.52911	8.39821	8.94612
Bcl2	6.0459	8.62211	6.29012	6.28033	5.63274	6.03663	5.95839	6.18298
Bcl2a1a	7.59339	8.52427	4.87949	5.57337	8.9941	4.61213	5.08154	5.58782
Bcl2l1	9.60049	12.6324	9.82343	9.86203	10.0922	9.73816	9.66102	9.65162
Bcl2l11	5.38986	7.64557	4.98137	4.87823	5.40744	5.00806	4.72644	5.03324
Bcl2l2	9.55003	7.01331	10.3776	10.4394	10.2952	10.2514	10.1775	9.93108
Bdnf	6.51539	5.69138	7.12185	7.02507	6.47687	7.24685	7.39293	6.89122
Becn1	10.7356	13.1364	10.9829	11.0011	10.5174	11.0797	10.9642	10.975
Bid	6.70302	9.26123	6.76987	6.9937	7.54772	7.0853	6.83156	6.86613
Bin1	10.1512	11.9033	10.4761	10.5661	10.0842	10.5472	10.4094	10.3952
Birc2	8.63087	9.01331	8.53596	8.5892	9.06827	8.45432	8.40346	8.63686
Birc3	6.43293	10.0837	4.22238	4.80784	7.56604	4.27109	4.30018	5.49267
Birc5	4.34546	6.69138	3.84387	3.87823	4.57963	4.00806	4.15816	4.35516
Blm	4.93043	6.9393	6.13665	5.73384	6.28006	5.85606	5.49	5.76116
Blnk	6.43293	10.3779	6.3923	6.0405	7.37144	6.54411	6.49	6.26205
Bmi1	7.86903	7.27634	7.71176	7.92885	7.57963	7.67709	7.5948	7.69857
Bnip3	11.3105	7.39182	10.824	11.0448	11.0176	11.009	10.9144	11.3123
Bnip3l	10.5695	16.3578	10.6298	10.8285	10.3123	10.7387	10.6378	10.7865
Bok	7.57428	5.01331	7.6147	7.83464	8.03577	7.56877	7.51934	7.54893
Bola2	10.0597	9.94877	10.4754	10.5296	10.4169	10.5069	10.3757	10.2119
Braf	10.3637	8.62211	10.255	10.3815	10.3278	10.201	10.1275	10.3996
Brd2	10.0649	10.3849	10.2752	10.4159	10.7284	10.2986	10.2966	10.2942
Brd3	8.68531	8.27634	8.63568	8.86529	8.58413	8.74358	8.85668	8.87244
Brd4	9.17519	9.87129	9.74232	9.77131	9.69441	9.638	9.71486	9.4277
Btk	4.43293	9.78941	2.52194	3.48591	4.46715	3.68613	3.5481	4.35516
C1qa	8.82524	5.69138	7.44675	8.00555	8.85761	7.3242	7.31698	8.26685
C1qb	9.71615	7.08369	8.39538	8.95555	10.0251	8.14556	8.11075	9.12335
C1qc	8.83732	4.27634	7.89698	8.24413	9.05374	7.61213	7.61306	8.37309
C3	7.70302	7.9393	4.1069	4.97776	9.30482	3.75652	2.88514	5.91588
C3ar1	5.77173	6.9393	5.0455	5.57337	7.50562	4.75652	4.72644	4.78812
C4a	9.03546	5.01331	6.57722	7.87393	9.2278	6.24685	6.12036	7.82765
C5ar1	5.93043	7.97678	3.84387	4.61519	6.9788	3.68613	4.42946	5.20316
Cables1	8.54514	5.01331	8.02178	8.52757	8.08742	7.86803	8.06836	8.39518
Calr	11.7313	12.1322	11.88	11.8631	11.3947	11.5488	11.7596	11.711
Camk4	10.4461	7.49873	10.8861	11.0974	10.8961	10.9264	10.8119	10.7898
Casp1	6.59339	8.33523	5.32929	5.15833	5.84266	4.91879	5.67522	4.73367
Casp2	6.90005	9.04893	6.74111	6.71473	6.95118	6.69512	6.61306	6.74748
Casp3	6.91532	9.33523	7.6147	7.59443	7.30209	7.49863	7.4243	7.69145
Casp4	6.88462	8.01331	3.1069	4.29326	6.86503	2.94917	3.20707	5.24269
Casp6	5.34546	8.57402	5.40458	5.552	5.5431	5.09212	5.42946	5.42555
Casp7	6.75485	7.59827	5.9482	5.94534	7.0586	5.64961	5.85476	6.16252
Casp8	5.93043	9.32073	4.65122	5.26727	6.32379	4.57366	4.5481	5.07763
Casp9	7.4435	7.27634	7.41068	7.42842	7.13421	7.32999	7.06173	7.39956
Ccl2	9.81307	4.69138	3.91426	5.26727	12.2994	3.82363	3.6221	7.37309
Ccl3	5.93043	6.59827	3.91426	3.3928	9.78028	3.45167	3.30018	3.35516
Ccl5	7.84531	11.6801	1.52194	5.5303	7.44752	1.94917	2.30018	5.42555
Ccl7	7.57428	5.69138	-0.478061	3.48591	9.12652	2.68613	2.88514	5.24269
Ccng2	8.38438	9.54936	8.63568	8.88465	8.10945	8.82977	8.56462	8.63315
Ccni	10.5719	11.0708	10.7465	10.9032	10.4531	10.7338	10.6914	10.8022
Ccr2	5.10035	9.08369	3.32929	3.87823	4.30209	2.94917	3.20707	4.67709
Ccr5	5.15282	6.77884	3.91426	3.29326	3.95814	3.68613	3.10753	4.6182
Cd109	4.0459	6.39182	4.0455	3.80784	4.98562	3.75652	3.69249	4.67709
Cd14	6.45399	5.27634	3.22238	4.73384	8.46715	3.53413	3.00062	5.49267
Cd163	2.66739	5.01331	3.98137	3.87823	3.90155	4.17156	3.82374	3.94013
Cd244	4.73778	8.52427	2.98137	3.57337	4.5431	2.68613	2.6221	2.6182
Cd24a	6.73778	14.9277	7.07653	6.80784	7.82375	7.01525	6.75961	6.89122
Cd33	4.86903	7.08369	4.56633	4.34389	5.74955	4.11909	3.75961	4.42555
Cd36	4.15282	11.5431	3.98137	3.80784	3.90155	3.45167	3.82374	3.6182
Cd3d	3.34546	11.0489	1.84387	2.65583	2.71713	4.11909	4.72644	3.35516
Cd40	5.55492	8.57402	3.52194	3.18635	3.65001	3.53413	3.88514	3.35516
Cd47	10.3511	12.711	10.6525	10.4689	10.7704	10.5379	10.5151	10.3775
Cd6	3.66739	8.47274	4.52194	3.3928	2.71713	3.53413	4.34457	4.03324
Cd68	6.41155	8.21494	6.24986	6.3188	7.05211	6.34148	5.95839	6.30002
Cd69	3.93043	10.2305	2.52194	2.48591	5.21189	2.94917	2.4701	2.6182
Cd70	2.34546	6.01331	4.42883	4.44011	3.34516	4.00806	3.69249	3.6182
Cd72	4.66739	9.68006	3.6094	3.57337	6.63274	3.68613	3.30018	4.20316
Cd74	9.51288	15.2964	5.32929	8.1189	8.61305	5.4086	5.38764	8.21811
Cd83	8.78841	9.52427	8.29673	8.45745	8.63491	7.91495	7.90751	8.42555
Cd84	5.25235	12.3153	4.65122	4.44011	5.2577	4.61213	4.42946	4.1207
Cd86	5.15282	7.54936	3.91426	4.18635	5.34516	4.27109	4.6221	4.35516
Cdc25a	7.34546	9.16711	7.15856	7.29326	7.14034	6.65882	6.74312	7.2524
Cdc7	6.63087	7.27634	6.13665	6.07087	5.2577	6.15862	6.37699	6.20316
Cdk20	6.85326	4.27634	6.52194	6.7527	6.98562	6.73053	6.34457	6.9036
Cdkn1a	9.32846	6.39182	8.02576	8.0328	10.9625	8.05769	8.29453	8.25724
Cdkn1c	5.8049	5.01331	6.0455	5.96164	5.66709	6.24685	6.05506	6.20316
Ceacam3	2.66739	5.8613	2.69186	2.48591	3.90155	2.94917	4.00062	3.94013
Cflar	7.4435	10.3207	6.75076	6.90376	8.44999	6.52407	6.70957	7.21314
Chek1	4.93043	6.9393	4.22238	4.48591	4.34516	4.4086	3.94403	4.03324
Chek2	4.25235	7.8613	4.27683	3.94534	3.90155	3.82363	4.00062	3.73367
Chn2	10.6606	6.01331	10.1458	10.8235	10.3325	9.74358	9.5925	10.808
Chst8	6.68531	6.8613	6.57722	6.3928	6.46715	6.60261	5.87003	6.44263
Chuk	8.69861	9.73577	8.74111	8.47743	8.00253	8.54411	8.5925	8.63686
Cidea	6.59339	5.01331	6.1069	5.86095	5.82755	5.63099	5.32254	6.07763
Cideb	4.51539	6.49873	5.32929	5.10062	4.16459	4.27109	5.27746	5.20316
Cks1b	5.38986	6.39182	5.69186	5.97776	5.84266	5.72175	5.69249	5.67709
Cldn5	8.10701	5.8613	8.34212	7.57337	8.31298	7.43029	7.48009	7.49267
Clec7a	5.66739	8.39182	2.32929	4.00947	5.06505	3.17156	3.38764	4.49267
Clic4	9.66061	12.1008	9.20318	9.43428	10.4865	8.93596	8.99366	9.29298
Cln3	6.49521	8.04893	6.52194	6.28033	5.91591	6.03663	6.01442	6.28116
Clstn1	10.8641	5.27634	11.1092	11.0453	11.0779	10.8103	10.785	11.0653
Cnn2	6.90005	13.0009	6.45268	6.84346	6.90155	6.41949	6.28886	6.71974
Cnp	12.5439	11.8462	12.8538	12.6714	11.9253	12.7147	12.7069	12.5804
Cntnap2	9.00724	6.9393	9.27683	9.05576	9.00589	9.07673	9.16126	9.07489
Coa5	9.22198	11.0577	9.05721	9.32511	8.87241	9.0853	9.00754	9.38638
Col6a3	3.8049	5.49873	4.22238	4.12977	4.01258	3.75652	4.00062	3.73367
Cotl1	9.64238	11.3883	9.40458	9.61519	9.94157	9.28456	9.28174	9.5782
Cox5b	12.7402	10.8411	12.9852	12.8879	12.571	12.8884	12.8603	12.8651
Cp	8.40616	5.69138	6.55536	7.0405	9.85761	5.93406	5.80797	7.49267
Creb1	7.81307	8.77884	7.63046	8.11527	7.48652	7.87596	7.89263	7.87244
Crebbp	10.2598	10.4463	10.0208	10.0821	9.99325	9.95479	9.99192	10.274
Crem	6.53529	5.69138	6.55536	6.57337	6.24638	6.64961	6.90009	6.18298
Crip1	7.66739	12.0858	7.23618	7.01729	7.74151	6.89558	6.58558	6.85341
Cryba4	3.66739	5.49873	2.69186	3.65583	3.84266	3.75652	4.10753	3.35516
Csf1	8.64008	7.64557	7.6147	7.71953	9.69128	7.09891	7.17054	7.85978
Csf1r	8.15924	8.77884	8.13665	7.89105	8.08742	7.81129	7.79203	7.87244
Csf2rb	4.66739	7.01331	2.98137	3.94534	5.50562	3.82363	4.10753	4.1207
Csf3r	5.43293	8.8812	4.0455	4.3928	5.21189	3.75652	4.58558	4.98743
Csk	8.38438	11.1092	7.96073	8.05196	7.43761	7.82773	7.94763	8.06114
Ctsf	9.40616	5.49873	9.03171	8.86095	9.29936	8.73271	8.57164	9.26446
Ctss	8.99292	10.9768	7.30984	8.19327	9.20752	7.09212	7.00754	8.37309
Cx3cl1	8.4644	5.49873	9.33732	9.04815	8.33718	9.37403	9.39161	8.83413
Cx3cr1	7.19095	8.27634	7.71176	7.37465	6.59755	7.64497	7.5763	7.71974
Cxcl10	10.0886	5.8613	3.32929	5.50828	11.4264	3.3642	3.20707	7.27164
Cxcl9	7.64008	4.27634	2.1069	4.97776	6.83513	3.45167	3.00062	4.28116
Cycs	5.34546	5.69138	4.9482	5.07087	5.01258	5.09212	4.91489	4.67709
Cyp27a1	4.51539	6.77884	5.32929	5.00947	4.50562	4.82363	5.0281	5.24269
Cyp7b1	6.73778	5.8613	6.40458	6.51933	7.43761	6.17156	6.10753	6.44263
Cytip	5.25235	12.1092	3.6094	4.29326	6.83513	3.3642	3.10753	4.20316
Dab2	5.55492	4.69138	5.0455	5.29326	6.70891	5.00806	4.9726	5.81459
Dapk1	10.0249	7.90083	9.3469	9.59313	10.0691	9.32565	9.40215	9.76794
Ddb2	6.25235	7.44626	6.18015	6.12977	6.01258	5.79047	6.06836	5.91588
Ddx58	7.25235	10.0923	5.56633	6.30609	7.70478	5.53413	5.5481	5.86613
Dicer1	8.56463	8.66866	8.22238	8.2408	8.12806	8.18119	8.12354	8.53308
Dlg1	9.42228	9.15081	9.87398	10.0289	9.65001	9.98259	9.89823	9.75945
Dlg4	11.2493	7.08369	11.6275	11.5876	11.2714	11.7049	11.7296	11.6248
Dlx1	7.61225	4.27634	7.89698	7.92054	6.91591	7.90336	8.00062	7.99902
Dlx2	5.70302	4.69138	5.27683	5.67573	5.18843	5.47273	5.65773	5.4595
Dna2	4.0459	6.69138	4.56633	4.00947	4.46715	2.82363	3.88514	3.49267
Dnmt1	6.97482	8.15081	6.96488	6.86095	6.75754	6.94163	7.04837	7.03324
Dnmt3a	7.45399	6.8613	7.31635	7.58394	7.57511	7.49863	7.68819	7.57239
Dock1	7.00368	6.9393	7.68685	7.42255	7.51508	7.48314	7.50475	7.0556
Dock2	5.34546	12.0965	4.1069	4.77131	5.91591	3.82363	4.20707	4.94013
Dot1l	5.98932	5.8613	6.82572	6.67573	6.48652	6.64961	6.50963	6.1207
Dst	8.77592	4.27634	9.08227	8.57072	9.10632	8.85204	8.77185	8.50491
Dusp7	9.56947	8.73577	9.80618	9.93918	9.64571	9.83384	9.81489	9.71623
E2f1	5.63087	6.15081	6.23618	6.29326	6.06505	6.52407	6.24269	6.6182
Eed	8.48502	10.4662	8.1979	8.34078	8.27451	7.98625	8.21007	8.39079
Eef2k	7.95279	7.82066	7.6094	7.78053	8.04886	7.47273	7.18282	7.84059
Egfr	5.15282	3.69138	5.73139	5.41665	6.15251	5.34148	5.05506	4.98743
Egr1	11.322	7.64557	11.8568	11.8484	11.7352	12.0443	12.1427	11.3919
Ehmt2	10.1988	9.75747	10.4296	10.4964	10.1758	10.3719	10.3696	10.3797
Eif1	12.0476	12.5907	12.024	12.179	12.5441	12.0238	12.0368	12.1499
Emcn	5.25235	5.27634	5.54431	5.07087	5.97194	5.09212	5.4701	4.84059
Emp1	4.25235	5.49873	3.98137	4.44011	6.34516	4.11909	4.00062	3.84059
Enpp6	4.98932	4.27634	5.84387	5.29326	4.2577	5.70405	5.77591	5.5568
Entpd2	4.93043	4.27634	4.80734	4.57337	4.98562	4.49349	4.42946	4.73367
Eomes	6.0459	7.82066	6.42883	6.51933	5.32379	6.22218	6.50963	6.69145
Ep300	8.84929	9.9675	8.9461	9.26891	9.16909	8.93785	8.95481	8.97575
Epg5	8.49012	7.90083	8.16218	8.1794	7.68396	8.01525	7.94763	8.47203
Erbb3	5.83732	3.69138	5.93133	6.10062	5.18843	5.68613	5.52899	5.5568
Ercc2	8.15282	8.62211	8.12185	8.14055	7.55232	8.14556	8.1299	8.04446
Esam	6.07338	9.8812	6.18015	5.8953	6.90155	6.13239	6.01442	5.28116
Ets2	9.52786	7.21494	8.92068	9.347	10.2075	9.01525	8.99888	9.4277
Ezh1	7.84531	8.64557	7.56086	7.65082	7.53382	7.20969	7.28886	7.68429
Ezh2	7.59339	13.5945	7.45268	7.55737	7.53382	7.27709	7.3114	7.84702
F3	8.79667	5.27634	8.3923	8.37465	9.61964	8.08188	8.12354	8.39079
Fa2h	7.48502	5.01331	8.06497	8.08954	7.33985	7.81129	7.7637	7.71272
Fabp5	10.3706	6.77884	10.9137	10.7885	10.4871	11.1199	10.9181	10.6489
Fadd	4.86903	6.59827	4.65122	4.57337	4.11568	4.82363	4.75961	4.6182
Fancc	6.2762	7.39182	6.07653	6.26727	5.71713	5.91879	6.17054	6.35516
Fancg	6.53529	7.21494	6.52194	6.67573	5.76549	6.43029	6.42946	6.0556
Fas	5.10035	7.21494	3.6094	3.57337	6.85015	4.27109	3.4701	3.73367
Fbln5	6.20344	5.69138	5.63046	5.71473	7.31839	5.34148	5.05506	5.20316
Fcer1g	7.35669	10.7137	4.87949	5.86095	8.06183	5.03663	5.05506	6.30002
Fcgr1	7.07338	7.15081	5.3033	5.73384	6.86503	5.03663	5.10753	6.24269
Fcgr2b	8.09366	10.1092	5.24986	6.42842	8.54772	5.17156	5.32254	7.35516
Fcgr3	6.53529	7.27634	4.56633	5.26727	6.99241	4.91879	4.4701	5.91588
Fcrls	5.34546	5.8613	5.9482	5.44011	4.42762	5.61213	5.87003	6.30002
Fdxr	3.51539	6.15081	4.56633	3.87823	3.95814	3.45167	4.38764	3.49267
Fen1	6.94538	7.69138	6.93979	7.05576	7.85015	6.89558	6.6665	6.89122
Fgd2	4.51539	8.54936	4.27683	4.61519	3.57963	4.27109	4.20707	4.42555
Fgf13	10.1136	7.39182	10.666	10.7087	10.0699	10.8636	10.799	10.6201
Fgl2	6.66739	9.21494	4.27683	5.21383	6.14034	4.45167	4.6221	5.52509
Fkbp5	8.13988	7.08369	6.93133	7.70023	9.25346	6.99356	6.92223	7.48445
Flt1	6.07338	3.69138	5.6094	5.00947	5.71713	4.79047	5.00062	4.67709
Fos	9.58148	7.59827	9.24645	9.19499	9.66921	9.24072	9.32254	8.99324
Foxp3	4.66739	7.54936	2.69186	4.12977	2.95814	4.06464	3.75961	3.49267
Fscn1	10.6898	6.69138	11.193	11.0746	11.1932	11.3257	11.4064	10.9706
Fyn	10.2924	10.6221	10.3269	10.3298	9.97108	10.3235	10.3079	10.4637
Gadd45a	7.55492	11.8051	7.86623	7.65082	8.98221	7.96039	7.71803	7.64057
Gadd45g	6.8212	6.27634	6.92282	6.69536	8.60421	6.74791	6.5763	6.66259
Gal3st1	6.91532	4.27634	6.81656	6.81683	6.32379	7.02954	6.80002	6.92805
Gba	6.75485	8.01331	7.1513	7.25409	7.20606	7.02954	6.9726	7.13127
Gbp2	10.1103	8.21494	4.1069	7.13696	10.2053	3.94917	3.88514	7.49267
Gclc	9.05627	8.62211	8.77933	8.77362	8.86872	8.71072	8.66868	9.06666
Gdpd2	5.10035	5.27634	5.75076	4.91217	5.30209	5.3184	5.18282	5.39079
Gja1	10.2554	6.27634	10.5574	10.2147	10.3398	10.0955	9.86242	10.3198
Gjb1	7.43293	5.8613	8.00978	7.67573	6.84266	7.65422	7.5338	7.60309
Gna15	4.43293	7.15081	4.52194	4.77131	4.42762	4.72175	4.85476	4.03324
Gpr183	2.34546	9.57402	3.84387	3.57337	2.84266	4.22218	4.00062	3.49267
Gpr34	4.66739	6.69138	6.53317	6.00947	3.2577	6.48314	6.49	5.91588
Gpr62	6.8049	6.01331	7.3033	7.12977	6.93012	6.94917	6.96551	7.07763
Gpr84	5.25235	5.69138	3.1069	3.3928	6.07788	3.27109	3.5481	3.84059
Grap	4.8049	10.574	4.98137	4.00947	4.34516	5.06464	4.75961	4.5568
Gria1	10.5779	6.01331	10.8833	10.6184	10.8581	10.6392	10.5623	10.711
Gria2	11.0337	5.01331	11.9667	11.9077	11.7672	11.7471	11.7236	11.3847
Gria4	10.3581	4.69138	10.1031	9.87715	9.58637	9.73271	9.7637	10.2019
Grin2a	7.64008	4.69138	7.28349	7.07837	7.37144	7.27109	7.26018	7.53308
Grin2b	9.77173	5.69138	10.637	10.3423	10.2828	10.6139	10.5517	10.2019
Grm2	8.40075	6.15081	8.48483	8.46319	7.79297	8.29198	8.20104	8.75775
Grm3	8.85722	4.69138	9.38147	9.06145	8.23211	9.14556	9.08317	9.03605
Grn	9.14636	8.8613	8.43183	8.49993	9.15705	8.47011	8.42171	8.69857
Gsn	8.79255	11.295	9.32445	9.03087	8.97022	9.17477	9.06006	8.89122
Gstm1	6.07338	4.27634	5.3033	5.84346	5.34516	5.27109	5.49	5.6182
H2-T23	6.8049	9.21494	4.32929	4.94534	6.31298	4.4086	4.05506	5.35516
H2afx	8.78841	9.68006	9.13849	9.31563	9.11723	9.1651	9.20255	9.07215
Hat1	8.23421	8.8613	8.28349	8.35627	7.99579	8.24379	8.29453	8.2859
Hcar2	5.96017	6.27634	2.32929	3.07087	6.45737	3.17156	2.88514	3.84059
Hdac1	7.89236	9.7026	7.92708	7.81234	7.62402	7.79047	7.7637	8.20816
Hdac2	10.092	9.19917	9.95761	10.1539	9.55002	10.0144	10.0357	10.1496
Hdac4	7.11365	6.77884	7.63568	7.56272	7.51036	7.76934	7.62661	7.49267
Hdac6	7.42228	6.9393	7.93557	7.88251	7.96506	7.89948	7.96906	7.66986
Hdc	5.25235	5.27634	4.0455	3.73384	6.28006	4.17156	4.34457	4.35516
Hells	4.66739	7.8613	-0.478061	4.18635	4.81229	4.68613	4.9726	5.49267
Hif1a	11.0597	10.126	10.7192	10.9185	11.3841	10.6002	10.535	10.9918
Hilpda	5.77173	6.15081	4.69186	5.07087	5.95814	5.11909	5.0281	5.76116
Hira	8.55492	8.15081	8.17299	8.3988	8.51979	8.19709	8.21307	8.64794
Hmgb1	10.4876	11.4858	10.2566	10.597	10.5245	10.4011	10.3561	10.542
Hmox1	6.93043	6.01331	4.87949	5.36855	9.48772	4.61213	4.79203	5.16252
Homer1	10.4303	9.59827	11.1752	10.8863	10.2815	11.2167	11.3236	10.6816
Hpgds	4.0459	5.8613	4.65122	4.94534	4.21189	5.24685	4.4701	4.84059
Hprt	9.55003	6.8613	9.87619	9.90165	9.58525	10.0516	9.99801	9.75604
Hps4	6.34546	6.39182	5.91426	6.3188	5.65001	6.07845	5.70957	6.6182
Hrk	7.19095	6.49873	7.46445	7.3501	7.75754	7.54411	7.55284	7.4595
Hsd11b1	6.98932	9.15081	7.65636	7.26727	7.65001	7.1651	7.21307	7.37309
Hspb1	8.03895	4.69138	6.23618	6.90376	9.61635	6.02241	6.19499	6.71974
Hus1	7.32274	7.15081	6.77933	7.15125	6.90875	6.92645	6.58558	7.09932
Icam2	4.86903	10.2612	5.3033	5.3928	5.52448	4.64961	4.72644	4.35516
Ifi30	7.16564	10.8512	5.54431	6.2408	7.73343	4.53413	5.20707	6.4595
Ifih1	7.26433	7.8613	4.9482	5.3928	7.0586	5.43029	5.34457	5.89122
Ifitm2	8.80079	9.61024	7.08418	7.81234	10.0159	6.97153	6.8776	7.89122
Ifitm3	11.6903	12.2726	7.68685	9.37617	11.7334	7.38657	7.43973	10.1405
Ifnar1	8.4435	9.97678	8.32284	8.43428	8.57058	8.01166	8.06505	8.22306
Ifnar2	7.07338	9.18323	6.73139	6.83464	7.71713	6.57366	6.74312	6.89122
Igf1	3.15282	5.69138	4.16579	3.73384	4.30209	4.3642	4.30018	3.20316
Igf1r	7.56463	6.39182	7.30984	7.55737	7.85015	7.11909	6.95839	7.58782
Igf2r	6.98932	7.90083	7.00575	6.83464	6.87975	6.68613	6.6489	6.9521
Igsf10	4.43293	4.69138	4.84387	4.44011	5.2577	4.17156	4.38764	4.5568
Igsf6	5.38986	7.59827	2.98137	4.12977	7.07788	3.06464	2.75961	4.5568
Ikbkb	8.25835	10.2763	8.3131	8.29004	7.89794	8.15211	8.26018	8.30936
Ikbke	4.73778	8.44626	3.1069	2.94534	6.16459	3.61213	3.69249	3.73367
Ikbkg	6.97482	7.73577	7.18015	7.21383	7.46227	7.15211	7.00062	7.20316
Il10rb	6.73778	10.4261	6.37992	6.42842	6.86503	6.00806	6.12036	6.44263
Il15ra	5.63087	5.27634	4.76987	4.44011	5.66709	4.4086	3.94403	4.73367
Il1a	5.63087	5.01331	2.69186	4.18635	9.70788	3.27109	3.30018	4.73367
Il1b	6.8212	8.39182	2.69186	4.12977	9.2177	3.17156	3.38764	4.94013
Il1r1	6.55492	6.59827	5.91426	6.10062	7.16459	5.38657	5.25437	6.58782
Il1rap	7.64924	6.9393	8.09559	7.86529	8.01592	7.75222	7.64447	7.85341
Il1rl2	2.93043	6.9393	4.1069	2.94534	3.06505	4.00806	3.82374	3.35516
Il1rn	6.7205	7.08369	1.1069	2.07087	7.63708	2.17156	2.10753	4.1207
Il2rg	5.63087	11.6485	3.69186	5.0405	5.97194	3.68613	3.69249	4.89122
Il6ra	5.83732	9.82066	5.0455	5.2408	6.6414	4.4086	4.50963	4.84059
Inpp5d	4.43293	8.52427	3.76987	3.73384	4.74955	4.53413	4.42946	3.94013
Iqsec1	10.7259	9.52427	10.6396	10.6197	10.7151	10.3782	10.2931	10.6304
Irak1	6.97482	7.8613	6.41676	6.5303	6.4961	6.27109	6.42946	6.80142
Irak2	6.61225	8.39182	7.05332	6.78969	7.69649	6.80715	6.63109	6.78812
Irak3	4.86903	8.39182	3.91426	3.80784	6.7253	4.49349	3.88514	4.94013
Irak4	5.63087	8.73577	4.80734	5.41665	5.48652	4.72175	4.30018	5.24269
Irf1	10.3112	10.5617	6.01379	7.49714	10.3251	6.10567	6.0281	7.94612
Irf2	8.55492	10.6914	8.09937	8.27707	7.94069	7.95292	8.02469	8.15736
Irf3	7.92289	9.4193	7.24986	7.33766	6.35573	7.27709	7.22499	7.42555
Irf7	7.96752	11.7788	3.22238	5.48591	7.09059	4.3642	4.34457	5.6182
Irf8	6.17835	8.7999	4.42883	4.34389	5.59755	4.57366	3.20707	4.84059
Islr2	8.43293	5.27634	8.35166	8.25409	9.01425	8.04016	8.11716	8.58398
Itga6	6.90005	12.4645	6.76034	6.62546	6.93012	6.56388	6.78399	6.14176
Itga7	5.63087	5.49873	6.02973	5.46319	6.78908	6.03663	5.44992	5.89122
Itgam	6.2762	8.27634	4.91426	4.97776	7.17059	4.57366	4.34457	5.94013
Itgav	7.83732	8.01331	8.10314	7.78969	7.93718	7.63567	7.63557	8.08308
Itgb5	8.49012	11.3171	7.97727	7.7433	7.56604	7.36983	7.37699	8.06666
Jag1	4.59339	6.27634	4.91426	4.3928	5.11568	4.88776	4.91489	4.89122
Jam2	7.75485	5.01331	8.2293	7.9937	7.7253	7.59782	7.73897	7.79479
Jarid2	8.10701	9.15081	8.09937	8.36549	8.40236	8.02241	7.90751	8.33244
Jun	9.08356	7.44626	8.84161	8.98576	9.61084	8.79674	8.71803	9.11272
Kat2a	9.16883	8.18323	9.30166	9.29969	9.00757	9.25599	9.13148	9.15736
Kat2b	7.82928	8.47274	7.87949	8.28681	8.17656	7.75222	7.55284	7.90975
Kcnd1	5.20344	5.8613	5.63046	5.7527	5.76549	5.85606	5.4087	5.58782
Kcnj10	8.92666	6.49873	9.6094	9.2408	8.95293	9.44635	9.50841	8.94612
Kcnk13	3.8049	4.69138	4.22238	4.73384	4.30209	4.06464	4.30018	4.42555
Kdm1a	9.28504	9.06642	9.26341	9.31087	9.06505	9.41269	9.44865	9.37753
Kdm1b	6.64924	7.82066	6.42883	6.62546	5.50562	6.41949	6.34457	6.70566
Kdm2a	8.90005	9.9675	9.11813	9.31722	8.88705	9.06117	9.0799	9.14698
Kdm2b	5.73778	7.39182	6.18015	6.17241	5.85761	6.29494	6.52899	6.71974
Kdm3a	8.0108	8.90083	7.98954	7.83021	7.85015	7.83181	7.84321	7.79479
Kdm4a	8.01789	8.15081	7.34849	7.5892	7.72122	7.23457	7.23681	7.87244
Kdm4b	8.68085	8.01331	8.48194	8.69536	8.87057	8.51395	8.42946	8.7302
Kdm4c	7.54514	8.44626	7.51629	7.64578	7.30209	7.46224	7.34457	7.61066
Kdm4d	4.93043	2.69138	4.32929	4.12977	5.06505	4.57366	4.15816	4.94013
Kdm5a	8.77592	9.8613	8.46445	8.54661	8.69024	8.30672	8.38764	8.66986
Kdm5b	8.89236	9.06642	9.30166	9.40626	9.14492	9.30084	9.4087	9.27641
Kdm5c	9.24935	10.1343	9.33251	9.38375	8.75754	9.19551	9.18129	9.30703
Kdm6a	7.31125	8.44626	6.98954	7.26727	7.2177	6.86405	7.06836	7.50897
Kit	7.81307	6.01331	7.85733	7.83906	7.86872	7.5882	7.36087	7.97575
Klrk1	4.0459	9.52427	3.52194	3.94534	4.06505	3.27109	3.20707	3.03324
Kmt2a	8.96017	9.73577	9.00172	8.94124	9.03413	9.03663	8.99366	9.07489
Kmt2c	8.41155	9.29129	8.73626	8.70991	8.508	8.44369	8.49493	8.66259
Lacc1	6.0459	5.8613	5.32929	5.69536	6.82755	5.4086	5.13307	5.76116
Lag3	4.98932	6.39182	4.32929	4.87823	4.98562	4.22218	4.34457	5.20316
Lair1	5.70302	6.9393	5.75076	5.36855	5.97194	5.38657	5.77591	5.52509
Lamp1	11.081	11.2344	10.9191	10.7982	10.9737	10.6765	10.6752	11.0361
Lamp2	10.1768	11.7439	9.81885	9.6917	10.3055	9.53913	9.38631	9.83252
Lcn2	10.9565	8.24597	3.32929	8.69292	13.7278	2.82363	3.5481	9.3047
Ldha	11.1423	11.1302	11.8277	11.8249	11.9058	11.9664	11.8461	11.509
Ldlrad3	6.25235	6.27634	6.74111	6.82576	6.43761	6.55403	6.38764	6.58782
Lfng	7.82928	11.7575	7.42281	7.63566	7.75754	6.83994	7.15193	7.0556
Lgmn	9.8212	9.44626	9.87729	9.68313	9.94507	9.51014	9.57979	9.65345
Lig1	6.01789	5.69138	6.0455	5.87823	5.63274	5.27109	5.5481	5.91588
Lilrb4a	7.50534	9.32073	4.1069	5.0405	9.01759	3.45167	3.20707	5.81459
Lingo1	9.79667	4.69138	10.5921	10.407	10.2939	10.6628	10.5029	10.0389
Lmna	8.53529	9.26123	8.76749	8.6483	9.30755	8.7085	8.59938	8.64794
Lmnb1	6.83732	8.9202	6.31635	6.7527	6.39725	6.49349	6.37699	6.73367
Lrg1	5.93043	6.59827	3.69186	4.44011	6.22348	3.45167	4.34457	5.49267
Lrrc3	7.08693	5.49873	6.67169	6.63566	6.53382	6.88776	6.5763	6.76116
Lsr	6.88462	6.49873	5.84387	5.80784	6.51508	5.29494	5.20707	5.98743
Lst1	4.25235	7.08369	3.1069	4.48591	4.01258	2.3642	3.38764	4.20316
Ltbr	6.32274	6.39182	5.40458	5.44011	6.65858	5.00806	5.44992	5.98743
Ly6a	9.77801	10.5052	7.3923	8.40179	9.94507	6.45167	6.72644	8.17279
Lyn	6.70302	11.0178	5.67169	5.77131	6.74955	5.57366	5.20707	6.07763
Mafb	7.61225	6.15081	7.24986	8.00161	7.98221	7.56877	7.63109	7.92198
Mag	8.49012	5.8613	9.06883	8.66083	8.62838	8.75867	8.73272	8.66623
Mal	11.112	5.49873	10.6081	10.7027	10.3338	10.5038	10.5078	10.8179
Man2b1	7.41155	10.1092	7.90564	7.67078	7.77733	7.52407	7.52418	7.40827
Map1lc3a	10.1608	7.15081	10.5994	10.7707	10.3285	10.7999	10.6839	10.4616
Map2k1	12.0245	9.986	12.0203	12.1495	11.7286	12.1224	12.075	12.2369
Map2k4	10.8443	9.01331	10.8981	11.051	10.7615	10.994	11.0667	10.9918
Map3k1	6.77173	10.1752	6.63046	6.92885	6.65858	6.19709	6.70957	6.67709
Map3k14	5.20344	7.59827	4.42883	4.5303	5.01258	4.61213	4.50963	4.89122
Mapk10	11.8803	5.49873	11.8354	11.9229	11.3521	11.944	11.767	11.999
Mapk12	4.43293	6.49873	4.65122	4.5303	4.46715	4.3642	3.82374	4.78812
Mapk14	8.94538	9.91055	8.82343	8.95351	8.67133	8.93406	9.02469	9.09663
Mapt	10.8778	5.49873	11.0659	11.0807	10.4925	11.0031	10.966	10.9932
Mavs	6.51539	8.82066	6.71176	6.9937	6.11568	6.50375	6.60396	6.70566
Mbd2	10.2158	14.6243	10.2405	10.3762	10.6892	10.1732	10.07	10.2218
Mbd3	8.96752	8.33523	9.36429	9.47317	9.07947	9.27559	9.17823	9.17534
Mcm2	4.8049	7.44626	3.98137	5.00947	5.16459	5.09212	5.32254	4.84059
Mcm5	6.61225	8.4193	6.31635	6.61519	6.34516	6.24685	6.36627	6.64794
Mcm6	6.41155	8.4193	6.26341	6.29326	5.98562	5.90336	5.91489	6.5568
Mdc1	7.11365	8.49873	6.96488	7.16539	6.87241	6.66798	6.75961	7.01052
Mdm2	9.09701	9.7026	8.9078	9.19154	9.36098	8.88384	8.99017	9.07763
Mef2c	11.7356	11.0043	12.0428	12.246	11.6392	12.393	12.2744	12.2406
Mertk	7.16564	5.01331	6.57722	6.63566	6.76549	6.35289	6.25437	6.81459
Mfge8	7.05971	6.49873	7.61997	7.33766	6.50562	7.1651	7.01442	7.41694
Mgmt	5.29966	7.15081	4.32929	4.57337	4.46715	4.57366	4.58558	4.73367
Mmp14	5.96017	5.8613	5.87949	5.21383	6.87241	5.22218	5.70957	5.64794
Mobp	11.2463	5.69138	11.4141	11.0816	11.0213	10.8077	10.8495	10.9166
Mog	9.32846	3.69138	9.40916	9.11709	8.49849	9.13569	9.22053	9.29062
Mpeg1	8.2821	10.4328	6.24986	6.94534	8.41757	5.79047	6.14567	7.17279
Mpg	5.0459	6.01331	4.87949	4.61519	5.16459	5.19709	4.91489	4.73367
Mr1	5.98932	6.69138	5.49922	5.57337	5.48652	5.14556	5.23091	5.24269
Mre11a	7.33415	8.27634	7.29673	7.26727	7.42762	7.04368	7.12672	7.52509
Ms4a4a	6.34546	8.04893	3.69186	4.18635	8.15251	3.3642	3.6221	4.6182
Msh2	9.01789	9.24597	8.73626	8.80106	8.20606	8.56388	8.49	8.94013
Msn	6.75485	10.836	5.07653	5.59443	7.53847	4.94917	4.91489	5.86613
Msr1	5.51539	6.39182	3.1069	3.87823	7.32379	3.06464	3.20707	4.03324
Mvp	6.83732	8.59827	5.96488	6.15833	8.25488	5.53413	5.58558	6.18298
Myc	6.34546	9.66866	6.18015	6.30609	8.44009	6.00806	5.90009	6.28116
Myct1	4.51539	9.76819	4.84387	4.07087	4.34516	4.3642	4.05506	3.94013
Myd88	7.20344	8.54936	5.71176	6.0405	7.6543	5.51395	5.79203	6.49267
Myrf	8.89621	5.01331	8.49922	8.61519	9.151	8.30672	8.30018	8.60309
Nbn	7.67638	7.21494	7.12185	6.86095	6.95814	7.0853	7.06173	7.35516
Ncaph	4.15282	7.73577	3.84387	3.3928	5.01258	4.49349	4.38764	3.73367
Ncf1	6.64924	9.97678	5.22238	6.07087	7.30755	4.85606	5.00062	5.31864
Ncor1	9.64238	11.4923	10.0228	9.93815	9.70891	9.86205	9.80201	9.89742
Ncor2	9.0108	8.49873	9.32768	9.15479	9.23641	9.15862	9.21007	8.99613
Nefl	10.3141	6.27634	10.4099	10.5117	9.83134	10.1987	10.1558	10.3764
Nfe2l2	5.70302	7.73577	5.24986	5.7527	6.45737	5.34148	5.13307	5.31864
Nfkb1	7.73778	10.5679	7.09179	7.27381	8.50325	7.07156	7.14567	7.17279
Nfkb2	6.12682	8.44626	4.69186	4.48591	6.70891	4.17156	3.38764	5.28116
Nfkbia	6.96017	8.27634	5.1069	6.10062	9.01592	5.22218	5.25437	6.39079
Nfkbie	6.49521	8.84112	5.52194	5.61519	7.03248	5.03663	4.94403	5.91588
Ngf	4.86903	5.8613	5.37992	5.3188	5.84266	5.63099	5.5481	5.07763
Ngfr	4.86903	5.8613	4.80734	4.34389	4.81229	3.53413	4.20707	4.28116
Ninj2	4.0459	5.01331	4.32929	3.87823	3.06505	4.3184	4.69249	3.03324
Nlgn1	10.2777	5.01331	10.1837	9.73857	9.91233	10.0197	9.92497	10.0375
Nlgn2	10.7623	5.01331	11.1088	10.9892	11.1327	10.9106	10.8653	10.9543
Nlrp3	5.15282	7.39182	3.98137	3.57337	7.76549	4.17156	4.20707	4.28116
Nod1	6.12682	8.15081	5.16579	5.0405	5.68396	4.68613	5.00062	5.1207
Nostrin	3.15282	5.27634	4.47613	4.57337	4.84266	4.64961	4.50963	3.49267
Npl	6.41155	5.27634	6.37992	6.47459	5.73343	6.57366	6.30018	6.74748
Npnt	7.73778	5.69138	7.34212	7.49153	6.95814	7.46749	7.39293	7.82114
Nptx1	11.0869	4.27634	10.9062	11.0294	11.5494	10.7267	10.5617	11.2044
Nqo1	6.47475	7.39182	6.42883	6.21383	6.75754	6.23457	6.27746	6.30002
Nrgn	12.3816	14.1837	12.9765	12.8098	12.1535	13.1579	13.0319	12.8934
Nrm	5.47475	8.62211	0.521939	4.00947	4.5431	4.64961	4.88514	5.20316
Nrp2	7.13988	4.27634	7.29012	6.62546	6.74151	6.8799	6.81588	7.04446
Nthl1	5.83732	6.39182	5.35483	5.5303	4.46715	5.47273	5.60396	5.28116
Nwd1	7.55492	6.15081	8.02973	7.58394	7.31839	7.6263	7.67955	7.74748
Oas1g	5.20344	6.15081	2.1069	3.73384	4.95814	2.3642	2.6221	2.84059
Ogg1	5.63087	7.21494	5.87949	6.15833	5.95814	5.872	5.60396	5.89122
Olfml3	6.8212	6.77884	6.55536	6.87823	5.71713	6.51395	6.48009	6.98743
Opalin	8.08693	5.8613	9.4122	9.06899	7.97194	9.45299	9.22499	8.86296
Optn	7.65835	10.6221	8.10314	8.25409	8.13114	7.89558	8.01098	7.90975
Osmr	7.0459	5.69138	3.69186	5.15833	8.42762	4.61213	4.38764	5.81459
P2rx7	5.38986	6.27634	5.67169	5.5303	5.23498	5.68613	5.58558	5.91588
P2ry12	5.59339	12.1113	6.84387	6.60485	4.93012	6.95666	7.00062	6.63315
Pacsin1	11.3192	7.01331	11.6386	11.821	11.104	11.6348	11.6536	11.5509
Padi2	7.96017	8.3638	8.24986	8.02894	5.95814	7.95666	7.99366	8.03324
Pak1	12.4109	6.39182	12.5064	12.5592	12.2009	12.5098	12.4095	12.5622
Parp1	8.89621	10.0489	9.02973	9.16715	8.508	9.03663	8.92771	9.01337
Parp2	7.13988	8.54936	7.20142	7.44011	7.20606	6.96412	7.0281	7.37309
Pcna	9.54514	10.8613	9.61205	9.68313	9.69857	9.59782	9.57863	9.58013
Pdpn	8.08017	6.9393	7.34212	7.3501	9.60974	6.98625	6.95123	7.73367
Pecam1	6.55492	11.1631	5.9482	5.36855	6.24638	5.11909	5.00062	5.84059
Pex14	8.35669	7.90083	8.55261	8.45458	8.69857	8.3184	8.45246	8.48856
Pik3ca	9.75697	9.34959	9.24816	9.29487	8.81803	8.91879	8.95481	9.58206
Pik3cb	8.86903	8.3638	8.84612	8.87823	8.75155	8.85606	8.68172	9.08308
Pik3cd	7.22811	10.5179	6.61997	6.78053	6.53382	6.97153	6.92953	7.07763
Pik3cg	5.10035	8.59827	4.0455	4.5303	5.68396	4.3642	4.34457	4.5568
Pik3r1	9.13988	9.7026	9.23447	9.61003	9.6414	9.35997	9.36895	9.38859
Pik3r2	9.78218	7.44626	10.2793	10.2989	10.0578	10.3126	10.3636	10.1612
Pik3r5	4.25235	7.69138	2.1069	2.48591	5.03906	3.45167	3.88514	3.6182
Pilra	4.51539	7.39182	2.69186	3.65583	5.76549	3.06464	3.30018	3.35516
Pink1	11.5347	11.3134	11.5464	11.6608	11.5813	11.5577	11.3747	11.6021
Pla2g4a	4.98932	7.39182	4.42883	4.80784	5.16459	4.75652	4.30018	4.6182
Pla2g5	5.15282	5.49873	4.87949	4.80784	4.42762	4.85606	4.9726	4.94013
Plcg2	5.73778	10.8763	4.47613	4.97776	6.11568	5.00806	4.4701	5.4595
Pld1	5.43293	6.15081	5.75076	5.71473	4.90155	5.72175	5.44992	5.07763
Pld2	5.34546	5.27634	5.99767	5.3928	5.44752	5.57366	5.82374	5.73367
Plekhb1	10.7749	5.27634	11.1622	10.9185	10.6322	10.4838	10.6968	10.7839
Plekhm1	7.40075	8.52427	6.96488	7.0405	6.90875	6.74791	7.04164	7.48445
Pllp	5.51539	4.69138	6.97315	6.60485	5.16459	6.56388	6.6221	5.96397
Plp1	13.3753	9.8812	13.7663	13.4334	12.7646	13.4112	13.4228	13.5097
Plxdc2	8.12682	5.8613	8.45858	8.10062	8.06827	8.22218	8.17976	8.24269
Plxnb3	6.75485	4.69138	6.64088	6.29326	5.66709	6.57366	6.50963	6.87873
Pmp22	6.88462	5.69138	7.58263	7.28681	7.46715	6.94163	7.10108	7.02192
Pms2	7.82928	8.30609	7.99767	7.94124	8.03577	7.86006	7.96551	7.86613
Pnoc	5.25235	5.27634	5.49922	4.5303	4.21189	4.88776	5.27746	4.49267
Pole	3.66739	5.8613	4.0455	3.80784	4.42762	4.06464	3.94403	3.94013
Ppfia4	8.59813	5.49873	8.75795	8.76436	8.52682	8.73271	8.5338	8.59166
Ppp3ca	13.0012	9.77884	12.9607	13.0751	12.8888	13.0372	12.9315	13.2234
Ppp3cb	11.4559	9.65716	11.5697	11.8011	11.45	11.6892	11.5899	11.8454
Ppp3r1	11.9323	9.32073	12.0736	12.3522	12.0957	12.248	12.1937	12.3526
Prdx1	7.70302	6.01331	7.30984	7.67078	7.4226	7.32999	7.3114	7.61066
Prkaca	11.327	9.8613	11.7025	11.767	11.4097	11.7182	11.6054	11.46
Prkacb	11.6663	9.48579	11.6959	11.8601	11.6716	11.6313	11.7278	11.863
Prkar1a	12.3514	11.3098	12.4071	12.5582	12.3863	12.4313	12.3738	12.4862
Prkar2a	9.60049	7.01331	9.55674	9.65458	9.43885	9.39763	9.49985	9.60499
Prkar2b	9.29091	12.9045	10.0688	9.99073	9.17954	10.1116	10.0041	9.66077
Prkce	11.4702	8.99516	11.4015	11.3898	11.2904	11.5363	11.386	11.6322
Prkcq	5.93043	10.2383	6.35483	6.2408	5.23498	6.56388	6.38764	6.0556
Prkdc	6.70302	8.4193	6.90564	6.62546	6.5431	6.60261	6.50963	6.74748
Pros1	5.93043	9.77884	5.52194	5.48591	6.9788	5.24685	5.20707	5.76116
Psen2	6.85326	8.33523	6.67169	6.36855	6.70064	6.44102	6.3336	6.37309
Psmb8	9.22505	11.3207	4.98137	7.35627	8.83324	5.03663	4.9726	7.24269
Pten	10.7096	10.3709	10.4468	10.7696	10.765	10.5329	10.4832	10.7612
Ptger3	4.51539	5.69138	4.9482	4.61519	4.06505	4.97891	4.6221	4.35516
Ptgs2	7.56463	5.49873	5.82572	6.50828	9.19728	6.11909	6.20707	6.81459
Ptms	12.6889	9.9393	13.0105	13.1708	12.8177	13.0273	12.9377	13.0373
Ptpn6	6.53529	11.3496	4.1069	4.87823	6.70064	4.45167	4.20707	4.73367
Ptprc	5.0459	12.6147	3.52194	4.34389	6.21189	3.61213	4.05506	4.67709
Pttg1	10.2174	13.2763	9.95135	9.9586	9.66496	9.71072	9.68819	10.1931
Ptx3	6.75485	5.49873	4.1069	4.07087	10.8839	3.06464	3.30018	4.5568
Rab6b	12.1058	8.59827	12.3653	12.289	11.7066	12.4488	12.3683	12.2912
Rab7	11.7517	11.1467	12.0866	12.2223	12.0456	12.0454	12.0746	11.9337
Rac1	12.0541	13.0077	11.6272	11.7365	11.6454	11.6044	11.5442	12.0037
Rac2	4.15282	10.0577	3.22238	3.73384	5.85761	3.27109	3.30018	3.6182
Rad1	7.41155	7.8613	7.39846	7.55737	6.63274	7.51395	7.42946	7.65529
Rad17	6.34546	7.69138	6.31635	6.72431	6.52448	6.28307	6.48009	6.30002
Rad50	5.63087	7.01331	5.84387	5.8953	5.42762	5.80715	5.4701	5.86613
Rad51	4.86903	9.08369	4.16579	4.57337	4.01258	3.94917	4.05506	4.73367
Rad51c	5.29966	6.39182	5.35483	5.69536	4.16459	5.09212	4.91489	5.58782
Rad9a	6.20344	8.08369	6.27683	6.36855	5.65001	6.44102	6.43973	6.20316
Rala	9.22811	8.57402	9.34052	9.26891	8.93189	9.4596	9.39557	9.49062
Ralb	8.61225	8.01331	8.37369	8.54661	8.68396	8.14228	8.16126	8.47203
Rapgef3	8.09366	5.01331	8.02576	7.83464	8.01592	7.77783	7.9112	7.85978
Rb1cc1	9.61926	10.3424	9.46738	9.53167	9.25205	9.45167	9.51085	9.53507
Rbfox3	11.1326	6.01331	11.3896	11.6599	11.6729	11.5966	11.5942	11.5221
Rela	6.94538	8.47274	7.22238	6.9937	7.75754	6.75652	6.8776	6.98743
Relb	6.97482	8.3638	6.13665	6.48591	8.24069	6.47273	6.49985	6.35516
Reln	8.42761	6.39182	8.68685	8.07462	8.44257	8.21595	8.22202	8.65162
Rgl1	8.53034	6.27634	8.28681	8.51105	8.66284	8.46487	8.57397	8.74748
Rhoa	10.5365	11.9558	10.6001	10.7243	10.8056	10.6286	10.5925	10.7285
Ripk1	4.98932	7.69138	4.65122	4.87823	6.02588	4.79047	4.30018	4.42555
Ripk2	6.34546	7.73577	5.27683	5.63566	6.66709	5.38657	5.05506	5.42555
Rnf8	8.33415	7.27634	8.26003	8.5439	8.53615	8.28008	8.33084	8.48032
Rpa1	9.0001	10.1092	9.19259	9.20187	8.78517	9.10398	8.94042	9.00478
Rpl28	11.7265	13.6572	11.4902	11.5211	11.5414	11.381	11.254	11.6078
Rpl29	11.7112	12.8309	11.5924	11.4564	11.6009	11.6089	11.5112	11.6271
Rpl36al	9.72701	10.697	9.89044	9.85442	9.84547	9.83994	9.7688	9.77975
Rpl9	11.6606	13.2392	11.8399	11.9384	11.933	11.797	11.7264	11.7384
Rps10	9.57428	11.9178	9.57043	9.67326	9.67133	9.61094	9.4776	9.49676
Rps2	11.6786	13.6368	11.7743	11.8053	11.9767	11.7565	11.7322	11.7772
Rps21	12.4524	14.4785	12.8416	12.851	12.7851	12.7395	12.5922	12.5278
Rps3	6.70302	6.9393	6.96488	6.73384	6.99241	6.8799	6.6665	6.80142
Rps9	11.8919	14.6539	11.7484	11.7512	11.8382	11.7338	11.6747	11.8578
Rrm2	4.73778	7.08369	4.69186	4.91217	4.57963	4.27109	4.58558	5.07763
Rsad2	7.22811	15.1307	4.56633	5.0405	8.85575	4.4086	4.15816	5.31864
Rtn4rl1	8.03196	6.49873	8.0455	8.17591	8.53149	7.71735	7.94403	8.16766
S100a10	9.62623	13.5694	9.57858	9.53303	9.94682	9.55896	9.50719	9.66441
S100b	9.20655	5.69138	9.57451	9.40179	8.78908	9.27859	8.88702	9.26205
S1pr3	7.13988	5.49873	5.22238	5.87823	7.9442	5.55403	5.4701	6.52509
S1pr4	2.66739	10.2305	3.1069	3.48591	3.65001	3.3642	4.20707	3.35516
S1pr5	6.45399	5.8613	5.99767	5.9937	6.24638	5.64961	5.70957	6.30002
Sall1	7.29966	5.27634	7.64606	7.98176	6.62402	7.81541	7.96195	7.49267
Sell	6.47475	13.5108	3.52194	4.29326	6.36622	3.45167	3.69249	4.67709
Serpina3n	8.24028	5.01331	4.37992	5.57337	10.0292	5.27109	5.18282	6.49267
Serpine1	5.59339	6.15081	3.42883	2.80784	8.93365	3.27109	3.5481	4.20316
Serpinf1	6.8212	6.27634	7.55536	7.00947	6.93012	7.1651	6.77591	7.08852
Serping1	8.12682	7.44626	5.47613	6.12977	7.80459	5.14556	5.23091	6.63315
Sesn1	9.57428	10.3352	9.02178	9.20187	9.10945	8.93974	8.849	9.46786
Sesn2	6.25235	5.49873	5.82572	6.28033	6.48652	5.64961	6.15816	5.94013
Setd1a	8.33982	8.3638	8.42582	8.46032	8.90695	8.18119	8.41912	8.29533
Setd1b	8.52537	9.06642	8.74594	8.83906	8.18251	8.54908	8.55284	8.65529
Setd2	9.60991	10.5494	9.64735	9.46176	9.75155	9.33575	9.35002	9.67167
Setd7	10.3285	7.49873	9.75196	10.1234	9.23068	9.67709	9.67847	10.2402
Setdb1	6.38986	7.49873	7.14399	7.06334	6.51508	6.93406	6.99366	6.67709
Sftpd	4.25235	5.49873	4.22238	3.94534	3.2577	5.3642	5.32254	4.49267
Shank3	8.45399	4.69138	8.66405	8.51105	8.39212	8.50375	8.61985	8.54499
Sin3a	7.90005	9.4193	8.36114	8.44881	8.42512	8.32131	8.21307	8.31864
Sirt1	7.31125	8.39182	7.66149	7.53576	7.52448	7.27709	7.27172	7.53308
Slamf8	5.63087	6.15081	1.52194	2.94534	4.38698	1.94917	1.30018	3.03324
Slc17a6	9.63318	5.27634	9.55261	9.65458	9.36622	9.24225	9.20255	9.42555
Slc17a7	11.8378	5.01331	12.0118	11.8517	11.713	11.9534	11.8774	12.2363
Slc1a3	11.6947	6.27634	11.5174	11.4792	12.0846	11.1431	11.0353	11.595
Slc2a1	7.10035	5.8613	6.26341	6.48591	7.45737	6.00806	6.05506	6.54103
Slc2a5	5.15282	5.69138	4.73139	4.18635	3.2577	4.82363	4.79203	5.07763
Slc44a1	9.91532	11.4056	9.98648	9.69536	9.62511	9.59422	9.52659	9.86296
Slc6a1	10.6435	5.01331	10.8039	10.5466	10.8128	10.3365	10.3412	10.687
Slco2b1	6.29966	5.27634	5.82572	5.73384	5.52448	5.57366	5.42946	6.03324
Slfn8	5.83732	9.8812	3.42883	3.48591	6.61525	3.27109	4.05506	3.94013
Smarca4	10.0197	9.39182	10.1041	10.0988	9.68186	9.88187	9.97349	10.1352
Smarca5	10.0197	10.7467	10.0889	10.3353	10.1518	10.1249	10.1315	10.2032
Smarcd1	8.54514	5.49873	8.52475	8.51658	8.22348	8.44901	8.51206	8.63315
Smc1a	9.0903	8.95816	8.75076	8.95961	8.50562	8.63099	8.65993	9.18044
Snca	10.2747	15.6627	10.8257	10.6255	9.89069	10.9798	10.8733	10.8438
Socs3	5.47475	6.49873	3.84387	3.57337	7.37664	3.61213	2.75961	4.73367
Sod2	11.2718	8.57402	11.1078	11.2155	11.3475	11.27	11.1866	11.2681
Sox10	8.05282	6.49873	8.43483	8.38979	7.74554	8.35572	8.29736	8.25724
Sox4	6.90005	7.33523	7.92708	7.67573	8.02257	7.95666	8.09459	7.31864
Sox9	8.17835	5.8613	8.15493	8.20359	8.57058	8.0472	7.93317	8.17279
Sphk1	2.93043	5.01331	3.84387	4.3928	5.38698	4.45167	3.88514	4.03324
Spib	2.66739	11.5179	3.22238	2.65583	3.95814	2.94917	2.88514	3.6182
Spint1	5.10035	4.27634	4.0455	3.73384	4.81229	3.82363	4.00062	4.49267
Spp1	8.94538	5.27634	8.66914	8.13696	9.09533	7.76508	7.55756	8.29062
Sqstm1	11.9044	10.8959	11.9806	12.0364	12.1421	11.9847	11.8933	11.9307
Srgn	7.96752	13.6779	5.87949	6.17241	9.67871	5.11909	5.30018	6.6182
Srxn1	9.44875	9.74666	9.60807	9.85332	9.78126	9.64265	9.52538	9.56656
St3gal6	6.0459	8.47274	6.3033	6.10062	6.21189	5.82363	5.80797	6.1207
St8sia6	5.15282	8.49873	5.24986	4.91217	5.16459	5.24685	5.20707	5.5568
Stat1	10.1704	10.7412	7.09937	8.12977	8.60864	6.79047	6.78399	8.37309
Steap4	6.0459	5.49873	3.32929	3.57337	7.72937	2.82363	2.88514	4.49267
Stmn1	13.4357	8.8613	13.5497	13.5031	12.4968	13.6354	13.5067	13.6623
Stx18	6.59339	5.69138	6.92282	6.86961	6.60643	6.73924	6.70106	6.87873
Sumo1	10.8028	10.4923	10.9783	11.1798	11.0134	11.004	10.9945	11.0905
Suv39h1	8.25835	8.27634	8.14399	8.2341	8.06183	8.19709	8.10108	8.30936
Suv39h2	6.17835	6.01331	6.22238	6.38073	5.71713	6.37543	6.25437	6.01052
Suz12	9.54268	11.6368	9.48049	9.74212	9.66496	9.44102	9.49124	9.67167
Syk	6.25235	11.8386	5.19436	4.77131	7.23498	4.79047	4.85476	5.73367
Syn2	11.8333	5.49873	12.0354	12.1239	11.6711	12.1706	12.0915	12.0882
Syp	12.1087	5.8613	11.9521	11.6376	11.5486	11.7842	11.7061	12.1087
Tarbp2	6.77173	7.59827	7.06883	6.97776	6.73343	6.97891	6.96551	7.0556
Tbc1d4	6.12682	5.69138	6.32929	6.40477	6.01258	5.872	5.95839	6.07763
Tbr1	8.95279	5.49873	9.23961	9.2458	8.46715	9.20183	9.1488	9.14958
Tcirg1	5.8049	8.7999	5.54431	5.73384	6.47687	5.34148	5.4087	5.42555
Tet1	7.84531	7.49873	7.73139	8.0405	7.18843	7.79466	7.90751	7.75433
Tfg	9.74207	9.26123	10.2901	10.3845	10.1973	10.2912	10.266	9.95061
Tgfa	7.49521	5.01331	7.76511	7.90376	7.32916	7.73489	7.69249	7.80802
Tgfb1	5.86903	11.5243	3.69186	5.3928	6.83513	5.34148	5.4087	5.52509
Tgfbr1	7.03196	9.15081	7.50493	7.38073	7.37664	7.10567	7.12672	7.31864
Tgm1	5.93043	5.01331	1.84387	1.80784	7.91233	2.17156	1.30018	4.5568
Tgm2	8.00368	6.69138	5.24986	6.18635	8.87241	5.22218	5.15816	6.92805
Tie1	4.8049	5.27634	5.3033	4.65583	5.44752	4.45167	4.69249	3.94013
Timeless	5.59339	7.49873	5.16579	5.0405	5.46715	5.00806	5.25437	5.52509
Timp1	7.34546	5.8613	3.1069	3.48591	9.62293	2.68613	2.75961	5.39079
Tle3	8.21583	8.97678	7.76034	8.14769	8.90155	7.73053	7.87382	8.27641
Tlr2	5.10035	6.15081	2.52194	3.3928	6.62402	2.53413	2.4701	3.6182
Tlr7	3.8049	7.9393	3.42883	3.57337	4.93012	3.75652	4.30018	3.20316
Tm4sf1	7.54514	6.49873	6.52194	6.57337	8.68606	6.28307	6.20707	7.03324
Tmc7	5.83732	5.49873	6.77933	6.47459	6.06505	6.32999	6.39821	5.81459
Tmcc3	7.87685	6.01331	7.91426	8.00555	7.81229	7.89558	7.98317	8.15218
Tmem100	5.98932	4.69138	6.27683	6.26727	6.83513	6.19709	6.42946	6.39079
Tmem119	6.8212	6.69138	6.90564	6.79879	6.98562	6.61213	6.82374	7.06666
Tmem144	5.77173	5.27634	6.0611	6.05576	5.68396	5.85606	5.6221	5.81459
Tmem173	5.20344	8.8613	3.42883	4.2408	4.46715	3.17156	4.00062	4.28116
Tmem204	4.59339	6.49873	5.07653	5.0405	4.61525	4.61213	4.85476	4.78812
Tmem206	7.40075	8.24597	7.35483	7.20015	6.95118	7.00083	6.99366	7.1207
Tmem37	4.0459	5.69138	4.32929	3.87823	4.30209	4.22218	4.15816	3.49267
Tmem64	9.56463	10.0923	9.71423	9.75152	9.04233	9.57366	9.56345	9.85341
Tmem88b	7.81307	6.15081	8.01779	7.79425	7.31839	7.88384	8.00754	7.71974
Tnf	4.0459	6.9393	3.32929	4.12977	6.85761	3.3642	3.00062	3.03324
Tnfrsf12a	7.03196	7.21494	7.03764	6.67573	8.65216	6.72175	6.74312	6.78812
Tnfrsf1a	7.36783	8.27634	5.63046	6.12977	8.08425	5.43029	5.42946	6.52509
Tnfrsf1b	5.25235	8.11764	3.98137	4.07087	6.32379	3.75652	4.30018	4.67709
Tnfrsf25	3.66739	7.59827	3.84387	3.29326	2.95814	4.3642	3.4701	3.49267
Tnfsf10	5.25235	7.08369	3.52194	3.65583	4.68396	3.68613	3.4701	4.49267
Tnfsf12	6.01789	7.39182	6.09179	6.35627	6.14034	5.64961	5.4701	5.98743
Top2a	4.51539	10.8613	4.65122	4.61519	4.57963	4.72175	4.79203	4.49267
Topbp1	6.83732	8.59827	6.93979	7.20701	6.78126	6.97153	7.08808	6.99902
Tpd52	10.2418	10.7303	10.1357	10.6061	10.3721	10.292	10.266	10.4553
Tradd	5.43293	6.9393	5.3033	5.44011	5.18843	5.24685	5.18282	5.1207
Traf1	5.38986	8.77884	4.6094	4.73384	6.24638	4.85606	4.50963	4.73367
Traf2	7.65835	9.29129	7.3033	7.40477	7.43262	7.23457	7.25437	7.40827
Traf3	7.7205	8.49873	7.72161	7.64073	7.07148	7.40312	7.67955	7.80142
Traf6	6.96017	8.01331	6.47613	6.90376	7.51979	6.96412	6.78399	7.03324
Trem2	5.0459	5.01331	5.58803	5.41665	4.95814	5.53413	5.5481	5.78812
Trim47	6.07338	5.69138	5.69186	5.26727	7.0456	5.43029	5.36627	5.4595
Trp53	5.96017	8.47274	6.13665	6.28033	6.23498	6.07845	6.09459	6.20316
Trp53bp2	7.51539	7.59827	7.64606	7.42255	7.50562	7.43567	7.53858	7.49267
Trp73	4.73778	6.15081	4.42883	4.87823	5.01258	4.79047	4.42946	4.67709
Trpm4	4.25235	5.8613	5.1069	4.73384	4.57963	4.45167	4.10753	4.6182
Tspan18	4.98932	2.69138	4.80734	4.65583	5.50562	4.11909	4.20707	4.98743
Ttr	8.29966	6.01331	8.20493	8.84785	8.28284	9.0384	8.72014	8.96397
Tubb3	11.7967	6.9393	12.2289	12.2089	11.6373	12.2636	12.2187	12.0749
Tubb4a	11.8582	4.69138	11.5816	11.6239	11.0779	11.6976	11.5908	11.9677
Txnrd1	9.99112	9.43284	9.91533	10.2044	10.4004	9.88089	9.85092	9.97868
Tyrobp	8.31701	11.3849	6.9482	7.12977	8.9442	6.76508	6.63109	7.69857
Ugt8a	8.33415	7.08369	9.51912	9.18461	7.39725	9.39487	9.5481	8.79811
Ulk1	9.27324	8.08369	9.24986	9.35473	9.18251	9.13073	9.17362	9.30936
Ung	5.83732	7.01331	5.80734	5.41665	5.78126	5.64961	5.80797	5.78812
Vamp7	9.76753	9.11764	9.91103	9.93918	9.59197	9.94258	9.89916	9.94013
Vav1	5.96017	10.4987	4.52194	4.80784	6.66709	4.85606	4.65773	5.67709
Vegfa	8.15924	7.08369	8.46152	8.224	8.04233	8.43298	8.29453	8.1047
Vim	9.8651	11.6886	8.82115	9.13696	10.949	8.88384	8.74932	9.29062
Vps4a	9.73563	8.47274	10.0238	10.1234	9.9257	10.0188	10.0306	9.97134
Vps4b	8.16564	8.7999	7.95657	8.0405	7.95466	8.08188	7.81588	8.03324
Was	4.34546	9.54936	4.27683	3.65583	4.74955	3.53413	3.88514	4.28116
Wdr5	7.42228	7.8613	7.25665	7.3188	7.2577	7.25295	7.15816	7.2524
Xiap	10.4683	10.1912	10.3861	10.6152	10.3258	10.3962	10.4224	10.5714
Xrcc6	7.00368	7.54936	7.25665	7.15833	6.46715	7.01525	6.98668	7.31864
Zbp1	8.47989	9.59827	3.1069	5.84346	7.81229	3.3642	3.69249	6.37309
Zfp367	8.20344	7.59827	8.19436	8.45169	7.9442	8.44901	8.09134	8.35065

[truncated: 1 more sheets: Sheet1]
