# Supplementary material for: Characterization of an isogenic bimA mutant in the ATS2021 strain of Burkholderia pseudomallei
Source: Infect Immun. 2026 Jun 18;94(7):e00727-25. doi: 10.1128/iai.00727-25 (PMC13367048; doi:10.1128/iai.00727-25)
Supplement: Table S7 — Wild-type ATS2021 DEGs and pathway scores. [file iai.00727-25-s0006.xlsx]

## Sheet: WT_D1 100 CFU_Gene Set Analysis
Table S7. Wild-type ATS2021 DEGs and Pathway Scores: Significant differentially expressed genes and ranked directionally enriched gene set analysis pathways by day and dose exposure to wild-type ATS2021 B. pseudomallei (bimABm).
Term ID	Term Name	Number of Genes in Term	Number of Up-regulated genes	Undirected Enrichment Score	Directed Enrichment Score	Number of Down-regulated genes
Astrocyte Function	Astrocyte Function	55	1	1.3285	1.0828	0
Cell Cycle	Cell Cycle	69	1	1.4351	0.7951	0
Growth Factor Signaling	Growth Factor Signaling	153	0	1.4946	-1.0219	1
Adaptive Immune Response	Adaptive Immune Response	132	0	1.4805	-1.1312	1
Apoptosis	Apoptosis	140	1	1.495	-0.7697	0
Microglia Function	Microglia Function	187	0	1.8025	-1.0858	3
NF-kB	NF-kB	60	0	1.4374	-1.0556	1
DNA Damage	DNA Damage	82	1	1.4412	-0.5083	0
Cytokine Signaling	Cytokine Signaling	117	0	1.6288	-1.4283	1

## Sheet: WT_D1_1000 CFU_Gene Set Analysi
Term ID	Term Name	Number of Genes in Term	Number of Up-regulated genes	Undirected Enrichment Score	Directed Enrichment Score	Number of Down-regulated genes
Astrocyte Function	Astrocyte Function	55	2	1.8665	1.6907	0
Cell Cycle	Cell Cycle	69	1	1.5007	1.1976	0
Neurons and Neurotransmission	Neurons and Neurotransmission	80	1	1.5522	-0.7977	0
Growth Factor Signaling	Growth Factor Signaling	153	2	1.6097	0.8967	1
Adaptive Immune Response	Adaptive Immune Response	132	2	1.7001	0.7583	2
Apoptosis	Apoptosis	140	4	1.6973	1.1544	0
Microglia Function	Microglia Function	187	0	1.6746	-0.4318	4
Inflammatory Signaling	Inflammatory Signaling	103	5	1.895	1.3162	0
NF-kB	NF-kB	60	3	1.8954	1.217	1
DNA Damage	DNA Damage	82	1	1.4203	1.0764	0
Innate Immune Response	Innate Immune Response	146	4	1.6376	0.7336	1
Cytokine Signaling	Cytokine Signaling	117	3	1.6929	0.1233	1
Matrix Remodeling	Matrix Remodeling	44	0	1.7766	-0.9481	1

## Sheet: WT_D1_10000 CFU_Gene Set Analys
Term ID	Term Name	Number of Genes in Term	Number of Up-regulated genes	Undirected Enrichment Score	Directed Enrichment Score	Number of Down-regulated genes
Oligodendrocyte Function	Oligodendrocyte Function	27	1	3.5625	-2.8934	10
Astrocyte Function	Astrocyte Function	55	10	3.3617	2.9609	1
Cell Cycle	Cell Cycle	69	2	2.1693	1.8048	0
Neurons and Neurotransmission	Neurons and Neurotransmission	80	1	2.5036	-1.8956	6
Insulin Signaling	Insulin Signaling	30	0	1.9738	-0.6941	1
Growth Factor Signaling	Growth Factor Signaling	153	6	2.6646	1.1476	7
Adaptive Immune Response	Adaptive Immune Response	132	5	2.4764	1.108	6
Apoptosis	Apoptosis	140	7	2.323	1.6458	2
Cellular Stress	Cellular Stress	81	4	2.6265	2.1018	0
Epigenetic Regulation	Epigenetic Regulation	70	0	1.9301	-1.026	1
Microglia Function	Microglia Function	187	6	2.8405	-0.8304	14
Inflammatory Signaling	Inflammatory Signaling	103	9	2.7155	-0.6743	4
NF-kB	NF-kB	60	5	2.7314	1.7633	1
DNA Damage	DNA Damage	82	4	2.237	1.9305	0
Innate Immune Response	Innate Immune Response	146	6	2.1658	0.7971	3
Lipid Metabolism	Lipid Metabolism	18	0	2.5099	-1.8874	3
Angiogenesis	Angiogenesis	41	0	1.9602	-1.12	1
Notch	Notch	23	1	2.4569	1.9344	0
Autophagy	Autophagy	99	4	2.4682	1.5119	1
Cytokine Signaling	Cytokine Signaling	117	6	3.06	-0.212	6
Matrix Remodeling	Matrix Remodeling	44	0	2.1733	-1.7932	4
Carbohydrate Metabolism	Carbohydrate Metabolism	10	0	2.4694	-2.0377	1

## Sheet: WT_D2_1000 CFU_Gene Set Analysi
Term ID	Term Name	Number of Genes in Term	Number of Up-regulated genes	Undirected Enrichment Score	Directed Enrichment Score	Number of Down-regulated genes
Oligodendrocyte Function	Oligodendrocyte Function	27	1	4.9374	-4.6973	9
Astrocyte Function	Astrocyte Function	55	20	6.6248	6.241	1
Cell Cycle	Cell Cycle	69	2	3.176	1.4784	1
Neurons and Neurotransmission	Neurons and Neurotransmission	80	1	3.371	-2.8565	5
Insulin Signaling	Insulin Signaling	30	1	3.125	1.6158	1
Growth Factor Signaling	Growth Factor Signaling	153	14	3.2198	1.8326	6
Adaptive Immune Response	Adaptive Immune Response	132	12	3.9845	2.9977	3
Apoptosis	Apoptosis	140	15	3.1637	1.7908	4
Cellular Stress	Cellular Stress	81	6	3.0276	2.3012	0
Epigenetic Regulation	Epigenetic Regulation	70	1	2.2976	-0.5831	2
Microglia Function	Microglia Function	187	18	3.2023	1.8489	5
Inflammatory Signaling	Inflammatory Signaling	103	24	5.5452	4.9974	3
Wnt	Wnt	29	1	2.6636	1.977	1
NF-kB	NF-kB	60	11	3.4964	2.9541	2
DNA Damage	DNA Damage	82	3	2.691	2.3395	0
Innate Immune Response	Innate Immune Response	146	20	3.3152	2.5126	3
Lipid Metabolism	Lipid Metabolism	18	2	3.0252	-0.9925	2
Angiogenesis	Angiogenesis	41	2	2.956	0.9498	1
Notch	Notch	23	1	2.6139	1.9503	0
Autophagy	Autophagy	99	8	2.9662	1.8353	2
Cytokine Signaling	Cytokine Signaling	117	17	3.6346	2.4697	4
Matrix Remodeling	Matrix Remodeling	44	4	2.4464	1.0405	2
Carbohydrate Metabolism	Carbohydrate Metabolism	10	0	1.743	0.4347	1

## Sheet: WT_D2_10000 CFU_Gene Set Analys
Term ID	Term Name	Number of Genes in Term	Number of Up-regulated genes	Undirected Enrichment Score	Directed Enrichment Score	Number of Down-regulated genes
Oligodendrocyte Function	Oligodendrocyte Function	27	1	4.9484	-4.7693	13
Astrocyte Function	Astrocyte Function	55	24	7.4397	6.1081	5
Cell Cycle	Cell Cycle	69	3	3.971	-1.263	11
Neurons and Neurotransmission	Neurons and Neurotransmission	80	2	5.0864	-4.8358	21
Insulin Signaling	Insulin Signaling	30	2	3.5503	-2.4207	4
Growth Factor Signaling	Growth Factor Signaling	153	15	4.3725	-1.1029	19
Adaptive Immune Response	Adaptive Immune Response	132	14	4.4936	1.8276	12
Apoptosis	Apoptosis	140	15	4.0443	-2.1034	16
Cellular Stress	Cellular Stress	81	6	4.5043	-1.9453	8
Epigenetic Regulation	Epigenetic Regulation	70	2	4.8159	-3.5525	16
Microglia Function	Microglia Function	187	17	3.8657	-0.9112	24
Inflammatory Signaling	Inflammatory Signaling	103	26	5.9824	3.7514	9
Wnt	Wnt	29	1	4.7621	-3.8482	5
NF-kB	NF-kB	60	11	4.172	0.9612	8
DNA Damage	DNA Damage	82	6	3.7195	1.4333	10
Innate Immune Response	Innate Immune Response	146	19	4.0989	-1.5803	12
Lipid Metabolism	Lipid Metabolism	18	1	3.9317	-2.9169	3
Angiogenesis	Angiogenesis	41	2	3.5576	-2.5894	8
Notch	Notch	23	2	4.2784	-2.3928	4
Autophagy	Autophagy	99	7	4.1207	-1.2327	10
Cytokine Signaling	Cytokine Signaling	117	18	4.9767	1.184	16
Matrix Remodeling	Matrix Remodeling	44	5	2.7523	0.561	2
Carbohydrate Metabolism	Carbohydrate Metabolism	10	0	3.3777	-3.3777	1

## Sheet: WT_D3_100 CFU_Gene Set Analysis
Term ID	Term Name	Number of Genes in Term	Number of Up-regulated genes	Undirected Enrichment Score	Directed Enrichment Score	Number of Down-regulated genes
Astrocyte Function	Astrocyte Function	55	3	1.5905	1.3887	0
Cell Cycle	Cell Cycle	69	1	0.9653	-0.3114	0
Insulin Signaling	Insulin Signaling	30	1	1.4337	-0.2179	0
Growth Factor Signaling	Growth Factor Signaling	153	1	1.2212	-0.6656	0
Adaptive Immune Response	Adaptive Immune Response	132	2	1.3019	0.5315	0
Apoptosis	Apoptosis	140	1	1.2019	-0.1524	0
Microglia Function	Microglia Function	187	2	1.2741	0.24	0
Inflammatory Signaling	Inflammatory Signaling	103	4	1.6345	1.3212	0
Wnt	Wnt	29	1	1.3289	0.201	0
NF-kB	NF-kB	60	1	1.0565	0.6232	0
Innate Immune Response	Innate Immune Response	146	1	1.3332	0.4893	0
Angiogenesis	Angiogenesis	41	1	1.3297	-0.4963	0
Cytokine Signaling	Cytokine Signaling	117	1	1.1312	0.1006	0

## Sheet: WT_D3_1000 CFU_Gene Set Analysi
Term ID	Term Name	Number of Genes in Term	Number of Up-regulated genes	Undirected Enrichment Score	Directed Enrichment Score	Number of Down-regulated genes
Oligodendrocyte Function	Oligodendrocyte Function	27	1	2.907	-2.3493	6
Astrocyte Function	Astrocyte Function	55	29	3.8387	3.7307	0
Cell Cycle	Cell Cycle	69	4	2.0066	0.41	0
Neurons and Neurotransmission	Neurons and Neurotransmission	80	4	2.298	-1.3189	3
Insulin Signaling	Insulin Signaling	30	3	2.726	1.4086	0
Growth Factor Signaling	Growth Factor Signaling	153	24	2.6184	1.2199	5
Adaptive Immune Response	Adaptive Immune Response	132	20	2.7832	1.8923	1
Apoptosis	Apoptosis	140	24	2.5871	1.8355	0
Cellular Stress	Cellular Stress	81	13	2.0744	1.4007	0
Epigenetic Regulation	Epigenetic Regulation	70	0	1.5533	-1.3094	3
Microglia Function	Microglia Function	187	33	2.7455	1.6295	6
Inflammatory Signaling	Inflammatory Signaling	103	40	3.6587	3.3101	2
Wnt	Wnt	29	1	2.1166	1.592	0
NF-kB	NF-kB	60	15	2.8733	2.693	0
DNA Damage	DNA Damage	82	5	1.5567	0.9014	0
Innate Immune Response	Innate Immune Response	146	37	2.8233	2.1203	1
Lipid Metabolism	Lipid Metabolism	18	1	1.8131	-0.6594	1
Angiogenesis	Angiogenesis	41	4	2.5391	0.8621	0
Autophagy	Autophagy	99	18	2.6565	1.6864	1
Cytokine Signaling	Cytokine Signaling	117	28	2.6266	2.0764	1
Matrix Remodeling	Matrix Remodeling	44	7	2.2667	1.993	0

## Sheet: WT_D3_10000 CFU_Gene Set Analys
Term ID	Term Name	Number of Genes in Term	Number of Up-regulated genes	Undirected Enrichment Score	Directed Enrichment Score	Number of Down-regulated genes
Astrocyte Function	Astrocyte Function	55	28	3.9389	2.2711	5
Inflammatory Signaling	Inflammatory Signaling	103	27	3.2096	1.8758	7
Autophagy	Autophagy	99	8	3.4038	1.3593	7
DNA Damage	DNA Damage	82	11	2.8876	1.3342	10
Cytokine Signaling	Cytokine Signaling	117	25	3.4074	1.1913	14
NF-kB	NF-kB	60	13	3.2924	1.1654	6
Cell Cycle	Cell Cycle	69	9	3.3109	0.8633	10
Apoptosis	Apoptosis	140	21	3.3087	0.5196	12
Microglia Function	Microglia Function	187	25	3.2347	0.5062	19
Innate Immune Response	Innate Immune Response	146	19	2.9063	0.3685	11
Notch	Notch	23	4	3.5881	-0.0626	4
Cellular Stress	Cellular Stress	81	13	3.3552	-0.5309	5
Matrix Remodeling	Matrix Remodeling	44	3	2.2232	-0.656	3
Growth Factor Signaling	Growth Factor Signaling	153	21	3.3228	-1.2568	19
Insulin Signaling	Insulin Signaling	30	2	2.8999	-1.429	4
Angiogenesis	Angiogenesis	41	2	2.6951	-1.4612	5
Adaptive Immune Response	Adaptive Immune Response	132	11	2.958	-1.5053	13
Epigenetic Regulation	Epigenetic Regulation	70	5	4.2932	-1.811	11
Carbohydrate Metabolism	Carbohydrate Metabolism	10	0	2.657	-2.3896	3
Wnt	Wnt	29	4	4.5091	-2.4461	5
Lipid Metabolism	Lipid Metabolism	18	1	3.5055	-2.8267	4
Neurons and Neurotransmission	Neurons and Neurotransmission	80	1	3.7394	-2.9304	16
Oligodendrocyte Function	Oligodendrocyte Function	27	0	4.3067	-4.2815	14

## Sheet: WT_D4_1000 CFU_Gene Set Analysi
Term ID	Term Name	Number of Genes in Term	Number of Up-regulated genes	Undirected Enrichment Score	Directed Enrichment Score	Number of Down-regulated genes
Oligodendrocyte Function	Oligodendrocyte Function	27	2	9.33	-9.1588	16
Astrocyte Function	Astrocyte Function	55	35	12.1116	11.7126	3
Cell Cycle	Cell Cycle	69	8	5.9497	3.79	6
Neurons and Neurotransmission	Neurons and Neurotransmission	80	10	10.098	8.0701	11
Insulin Signaling	Insulin Signaling	30	5	7.3077	4.5539	3
Growth Factor Signaling	Growth Factor Signaling	153	42	6.8793	4.688	11
Adaptive Immune Response	Adaptive Immune Response	132	39	8.5961	7.2096	8
Apoptosis	Apoptosis	140	36	6.7647	5.4326	9
Cellular Stress	Cellular Stress	81	17	6.2221	4.2624	5
Epigenetic Regulation	Epigenetic Regulation	70	0	4.7885	-2.4563	8
Microglia Function	Microglia Function	187	50	12.7915	-5.4262	17
Inflammatory Signaling	Inflammatory Signaling	103	53	13.4295	13.1264	5
Wnt	Wnt	29	4	7.6717	4.847	2
NF-kB	NF-kB	60	27	8.4165	7.9726	3
DNA Damage	DNA Damage	82	8	4.2577	2.2657	4
Innate Immune Response	Innate Immune Response	146	57	7.0768	6.2479	6
Lipid Metabolism	Lipid Metabolism	18	3	5.6215	0.2777	4
Angiogenesis	Angiogenesis	41	7	6.4377	4.5125	3
Notch	Notch	23	2	5.6937	3.3759	2
Autophagy	Autophagy	99	27	10.2353	8.8901	7
Cytokine Signaling	Cytokine Signaling	117	41	7.6922	6.8951	8
Matrix Remodeling	Matrix Remodeling	44	16	5.9126	5.5091	2
Carbohydrate Metabolism	Carbohydrate Metabolism	10	0	2.922	-2.0916	1

## Sheet: WT_D4_10000 CFU_Gene Set Analys
Term ID	Term Name	Number of Genes in Term	Number of Up-regulated genes	Undirected Enrichment Score	Directed Enrichment Score	Number of Down-regulated genes
Oligodendrocyte Function	Oligodendrocyte Function	27	0	9.4905	-9.444	14
Astrocyte Function	Astrocyte Function	55	28	9.2189	8.3032	4
Cell Cycle	Cell Cycle	69	7	5.0091	-0.6268	9
Neurons and Neurotransmission	Neurons and Neurotransmission	80	3	5.5869	-5.0293	22
Insulin Signaling	Insulin Signaling	30	2	4.9883	0.3746	4
Growth Factor Signaling	Growth Factor Signaling	153	23	5.5177	0.5534	22
Adaptive Immune Response	Adaptive Immune Response	132	16	6.2841	3.4128	16
Apoptosis	Apoptosis	140	21	5.3013	1.7621	19
Cellular Stress	Cellular Stress	81	10	5.2908	-1.9983	9
Epigenetic Regulation	Epigenetic Regulation	70	2	6.6337	-3.5963	13
Microglia Function	Microglia Function	187	28	10.4833	-9.0313	25
Inflammatory Signaling	Inflammatory Signaling	103	33	7.7338	6.7395	10
Wnt	Wnt	29	4	7.5124	-3.4889	6
NF-kB	NF-kB	60	12	5.9925	3.3587	10
DNA Damage	DNA Damage	82	9	4.5323	-1.7406	11
Innate Immune Response	Innate Immune Response	146	26	5.0359	2.9228	16
Lipid Metabolism	Lipid Metabolism	18	1	5.4037	-4.3073	4
Angiogenesis	Angiogenesis	41	2	4.7464	-1.6298	6
Notch	Notch	23	3	5.943	-3.7513	5
Autophagy	Autophagy	99	11	5.2991	-1.0599	11
Cytokine Signaling	Cytokine Signaling	117	25	6.0133	3.9903	16
Matrix Remodeling	Matrix Remodeling	44	5	3.415	1.9448	3
Carbohydrate Metabolism	Carbohydrate Metabolism	10	0	3.6389	-3.6134	3

[truncated: 13 more sheets: WT_D5_1000 CFU_Gene Set Analysi, WT_DAY1_100 CFU vs Control_DEGs, WT_DAY1_1000 CFU vs Control_DEG, WT_DAY1_10000 CFU vs Control_DE, WT_Day 2_1000 CFU vs Control_DE, WT_Day 2_10000 CFU vs Control_D, WT_Day 3_100 CFU vs Control_DEG, WT_Day 3_1000 CFU vs Control_DE, WT_Day 3_10000 CFU vs Control_D, WT_Day 4_1000 CFU vs Control_DE, WT_Day 4_10000 CFU vs Control_D, WT_Day 5_1000 CFU vs Control_DE, Sheet1]
