# Supplementary material for: Characterization of an isogenic bimA mutant in the ATS2021 strain of Burkholderia pseudomallei
Source: Infect Immun. 2026 Jun 18;94(7):e00727-25. doi: 10.1128/iai.00727-25 (PMC13367048; doi:10.1128/iai.00727-25)
Supplement: Table S8 — bimABp mutant ATS2021 DEGs and pathway scores. [file iai.00727-25-s0007.xlsx]

## Sheet: BimA_Day 1_100 CFU Gene Set Ana
Table S8. bimABp mutant ATS2021 DEGs and Pathway Scores: Significant differentially expressed genes and ranked directionally enriched gene set analysis pathways by day and dose exposure to ATS2021 mutant B. pseudomallei (bimABp).
Term ID	Term Name	Number of Genes in Term	Number of Up-regulated genes	Undirected Enrichment Score	Directed Enrichment Score	Number of Down-regulated genes
Growth Factor Signaling	Growth Factor Signaling	153	0	1.3915	-1.1223	1
Adaptive Immune Response	Adaptive Immune Response	132	0	1.7471	-1.5452	2
Microglia Function	Microglia Function	187	0	1.6794	-1.4535	3
Inflammatory Signaling	Inflammatory Signaling	103	0	1.3616	-1.1385	1
Innate Immune Response	Innate Immune Response	146	0	1.7005	-1.557	4
Autophagy	Autophagy	99	0	1.5613	-1.2704	1
Cytokine Signaling	Cytokine Signaling	117	0	1.3655	-1.2359	1
Matrix Remodeling	Matrix Remodeling	44	0	2.1144	-2.0423	1

## Sheet: BimA_Day 1_1000 CFU Gene Set An
Term ID	Term Name	Number of Genes in Term	Number of Up-regulated genes	Undirected Enrichment Score	Directed Enrichment Score	Number of Down-regulated genes
Astrocyte Function	Astrocyte Function	55	6	1.6112	1.4301	0
Neurons and Neurotransmission	Neurons and Neurotransmission	80	1	1.4054	-0.3975	3
Growth Factor Signaling	Growth Factor Signaling	153	5	1.3669	0.4169	2
Adaptive Immune Response	Adaptive Immune Response	132	4	1.5979	-0.8675	7
Apoptosis	Apoptosis	140	3	1.2276	0.3752	3
Cellular Stress	Cellular Stress	81	1	1.2619	0.2055	0
Epigenetic Regulation	Epigenetic Regulation	70	0	1.2565	-0.1806	1
Microglia Function	Microglia Function	187	2	1.65	-1.0311	12
Inflammatory Signaling	Inflammatory Signaling	103	7	1.5219	0.8828	3
NF-kB	NF-kB	60	4	1.425	0.7485	1
DNA Damage	DNA Damage	82	1	1.2596	0.7048	0
Innate Immune Response	Innate Immune Response	146	6	1.5002	-0.6793	5
Lipid Metabolism	Lipid Metabolism	18	1	1.2398	0.5519	0
Angiogenesis	Angiogenesis	41	1	1.3972	0.7721	0
Autophagy	Autophagy	99	3	1.3449	0.5842	1
Cytokine Signaling	Cytokine Signaling	117	3	1.3912	-0.3514	3
Matrix Remodeling	Matrix Remodeling	44	0	1.7691	-1.5263	2

## Sheet: BimA_Day 1_10000 CFU Gene Set A
Term ID	Term Name	Number of Genes in Term	Number of Up-regulated genes	Undirected Enrichment Score	Directed Enrichment Score	Number of Down-regulated genes
Oligodendrocyte Function	Oligodendrocyte Function	27	0	3.3815	-3.2855	5
Astrocyte Function	Astrocyte Function	55	4	3.2007	2.1407	3
Cell Cycle	Cell Cycle	69	1	2.0573	0.5565	0
Neurons and Neurotransmission	Neurons and Neurotransmission	80	1	2.601	-2.1638	10
Growth Factor Signaling	Growth Factor Signaling	153	3	2.3013	-1.1228	5
Adaptive Immune Response	Adaptive Immune Response	132	4	2.2823	-0.9446	4
Apoptosis	Apoptosis	140	2	1.9344	0.5329	0
Cellular Stress	Cellular Stress	81	3	2.3266	-0.6777	1
Epigenetic Regulation	Epigenetic Regulation	70	0	1.8462	-1.3486	1
Microglia Function	Microglia Function	187	2	2.6657	-2.1378	17
Inflammatory Signaling	Inflammatory Signaling	103	5	2.3289	0.6859	3
Wnt	Wnt	29	0	2.3811	-1.3719	1
NF-kB	NF-kB	60	3	2.1047	0.7869	0
DNA Damage	DNA Damage	82	2	2.0652	1.3062	0
Innate Immune Response	Innate Immune Response	146	3	1.9892	-1.0495	3
Lipid Metabolism	Lipid Metabolism	18	1	2.3723	-1.8267	2
Autophagy	Autophagy	99	3	2.0928	-0.8179	0
Cytokine Signaling	Cytokine Signaling	117	1	2.3664	-1.3096	2
Matrix Remodeling	Matrix Remodeling	44	0	2.7748	-2.6309	5

## Sheet: BimA_Day 2_1000 CFU Gene Set An
Term ID	Term Name	Number of Genes in Term	Number of Up-regulated genes	Undirected Enrichment Score	Directed Enrichment Score	Number of Down-regulated genes
Oligodendrocyte Function	Oligodendrocyte Function	27	1	4.7727	-4.1622	5
Astrocyte Function	Astrocyte Function	55	22	5.7764	5.5296	0
Cell Cycle	Cell Cycle	69	2	3.5691	1.3408	2
Neurons and Neurotransmission	Neurons and Neurotransmission	80	3	3.4211	-2.6058	6
Insulin Signaling	Insulin Signaling	30	1	3.223	2.4104	1
Growth Factor Signaling	Growth Factor Signaling	153	12	3.4978	1.7217	7
Adaptive Immune Response	Adaptive Immune Response	132	15	4.1249	3.1413	3
Apoptosis	Apoptosis	140	13	4.6948	3.877	2
Cellular Stress	Cellular Stress	81	7	3.6829	1.9298	2
Epigenetic Regulation	Epigenetic Regulation	70	1	2.2984	-0.8525	2
Microglia Function	Microglia Function	187	19	3.6203	0.7931	10
Inflammatory Signaling	Inflammatory Signaling	103	27	5.3187	4.7296	2
Wnt	Wnt	29	1	3.1219	2.7001	0
NF-kB	NF-kB	60	8	3.1801	2.662	1
DNA Damage	DNA Damage	82	4	2.7289	2.2685	2
Innate Immune Response	Innate Immune Response	146	19	4.811	4.2492	4
Lipid Metabolism	Lipid Metabolism	18	1	3.1378	-1.0159	1
Angiogenesis	Angiogenesis	41	2	3.5664	0.582	2
Notch	Notch	23	1	2.2625	1.4661	1
Autophagy	Autophagy	99	9	2.9104	2.388	2
Cytokine Signaling	Cytokine Signaling	117	15	3.7296	2.3803	4
Matrix Remodeling	Matrix Remodeling	44	2	2.3268	0.7247	1
Carbohydrate Metabolism	Carbohydrate Metabolism	10	0	2.5965	1.5422	1

## Sheet: BimA_Day 2_10000 CFU Gene Set A
Term ID	Term Name	Number of Genes in Term	Number of Up-regulated genes	Undirected Enrichment Score	Directed Enrichment Score	Number of Down-regulated genes
Oligodendrocyte Function	Oligodendrocyte Function	27	0	6.5925	-6.4175	11
Astrocyte Function	Astrocyte Function	55	29	7.3672	6.6381	4
Cell Cycle	Cell Cycle	69	5	4.3305	2.4231	4
Neurons and Neurotransmission	Neurons and Neurotransmission	80	3	5.357	-4.9344	14
Insulin Signaling	Insulin Signaling	30	4	4.3494	0.8056	4
Growth Factor Signaling	Growth Factor Signaling	153	23	4.9237	1.4767	14
Adaptive Immune Response	Adaptive Immune Response	132	20	5.6152	3.5877	9
Apoptosis	Apoptosis	140	21	6.0598	4.9571	8
Cellular Stress	Cellular Stress	81	10	5.2902	-0.7632	5
Epigenetic Regulation	Epigenetic Regulation	70	4	3.9766	-2.7788	5
Microglia Function	Microglia Function	187	30	5.1699	-2.6555	16
Inflammatory Signaling	Inflammatory Signaling	103	37	6.9573	5.614	3
Wnt	Wnt	29	2	4.2158	1.7915	3
NF-kB	NF-kB	60	12	4.3969	3.6091	3
DNA Damage	DNA Damage	82	8	3.6467	3.063	3
Innate Immune Response	Innate Immune Response	146	28	6.2504	5.256	7
Lipid Metabolism	Lipid Metabolism	18	1	5.2654	-4.3946	4
Angiogenesis	Angiogenesis	41	4	5.0636	-3.1573	5
Notch	Notch	23	2	3.5537	0.9243	2
Autophagy	Autophagy	99	12	3.9212	1.3904	8
Cytokine Signaling	Cytokine Signaling	117	27	5.7602	1.8534	10
Matrix Remodeling	Matrix Remodeling	44	6	3.1077	0.779	3
Carbohydrate Metabolism	Carbohydrate Metabolism	10	0	3.1503	-2.3	2

## Sheet: BimA_Day 3_100 CFU Gene Set Ana
Term ID	Term Name	Number of Genes in Term	Number of Up-regulated genes	Undirected Enrichment Score	Directed Enrichment Score	Number of Down-regulated genes
Astrocyte Function	Astrocyte Function	55	10	2.0205	1.8305	1
Cell Cycle	Cell Cycle	69	1	1.4032	1.0253	0
Neurons and Neurotransmission	Neurons and Neurotransmission	80	1	1.2099	0.5472	1
Insulin Signaling	Insulin Signaling	30	2	2.0141	1.5301	1
Growth Factor Signaling	Growth Factor Signaling	153	5	1.4601	0.7084	3
Adaptive Immune Response	Adaptive Immune Response	132	7	1.6626	1.3937	1
Apoptosis	Apoptosis	140	7	1.447	1.061	1
Cellular Stress	Cellular Stress	81	3	1.2328	0.4043	1
Epigenetic Regulation	Epigenetic Regulation	70	0	1.1041	-0.4562	1
Microglia Function	Microglia Function	187	11	1.4809	0.9496	1
Inflammatory Signaling	Inflammatory Signaling	103	15	2.0877	1.9884	0
Wnt	Wnt	29	1	1.8546	1.4368	0
NF-kB	NF-kB	60	4	1.5624	1.3062	1
DNA Damage	DNA Damage	82	0	1.1167	0.4376	1
Innate Immune Response	Innate Immune Response	146	15	1.587	1.3328	1
Lipid Metabolism	Lipid Metabolism	18	1	1.2128	0.6329	0
Angiogenesis	Angiogenesis	41	2	1.9471	1.0315	0
Autophagy	Autophagy	99	4	1.2805	0.9893	0
Cytokine Signaling	Cytokine Signaling	117	10	1.6533	1.1494	1
Matrix Remodeling	Matrix Remodeling	44	1	1.0417	0.2318	1
Carbohydrate Metabolism	Carbohydrate Metabolism	10	0	1.7431	-0.0938	1

## Sheet: BimA_Day 3_1000 CFU Gene Set An
Term ID	Term Name	Number of Genes in Term	Number of Up-regulated genes	Undirected Enrichment Score	Directed Enrichment Score	Number of Down-regulated genes
Astrocyte Function	Astrocyte Function	55	3	2.5005	2.2152	0
Cell Cycle	Cell Cycle	69	1	1.6588	-0.2711	0
Insulin Signaling	Insulin Signaling	30	1	2.3	1.6491	0
Growth Factor Signaling	Growth Factor Signaling	153	2	1.9872	1.2391	0
Adaptive Immune Response	Adaptive Immune Response	132	6	2.2433	1.8616	0
Apoptosis	Apoptosis	140	2	1.7632	1.205	0
Microglia Function	Microglia Function	187	5	2.009	1.4122	0
Inflammatory Signaling	Inflammatory Signaling	103	9	2.7368	2.6137	0
Wnt	Wnt	29	1	2.2161	1.5024	0
NF-kB	NF-kB	60	1	1.8071	1.603	0
Innate Immune Response	Innate Immune Response	146	8	2.3474	2.0469	0
Angiogenesis	Angiogenesis	41	1	2.3709	0.9242	0
Autophagy	Autophagy	99	3	1.8623	1.1373	0
Cytokine Signaling	Cytokine Signaling	117	2	2.0967	1.6477	0
Matrix Remodeling	Matrix Remodeling	44	1	1.6714	1.1289	0

## Sheet: BimA_Day 3_10000 CFU Gene Set A
Term ID	Term Name	Number of Genes in Term	Number of Up-regulated genes	Undirected Enrichment Score	Directed Enrichment Score	Number of Down-regulated genes
Oligodendrocyte Function	Oligodendrocyte Function	27	0	3.1397	-3.0532	10
Astrocyte Function	Astrocyte Function	55	28	5.2301	4.8201	3
Cell Cycle	Cell Cycle	69	7	2.9787	-1.1889	5
Neurons and Neurotransmission	Neurons and Neurotransmission	80	5	2.6293	-1.7033	9
Insulin Signaling	Insulin Signaling	30	3	2.6164	1.698	2
Growth Factor Signaling	Growth Factor Signaling	153	23	3.2609	1.4081	10
Adaptive Immune Response	Adaptive Immune Response	132	18	2.923	2.1838	5
Apoptosis	Apoptosis	140	26	3.4679	2.0662	5
Cellular Stress	Cellular Stress	81	14	2.8787	1.9472	2
Epigenetic Regulation	Epigenetic Regulation	70	5	2.2552	-0.5772	6
Microglia Function	Microglia Function	187	30	3.0768	1.5188	15
Inflammatory Signaling	Inflammatory Signaling	103	40	4.3248	3.8303	5
Wnt	Wnt	29	2	2.8623	1.6786	2
NF-kB	NF-kB	60	17	4.0022	3.4426	2
DNA Damage	DNA Damage	82	9	2.1257	1.4556	2
Innate Immune Response	Innate Immune Response	146	30	3.1444	2.5803	5
Lipid Metabolism	Lipid Metabolism	18	1	2.5477	-0.9427	3
Angiogenesis	Angiogenesis	41	3	2.7942	-1.3979	4
Notch	Notch	23	1	2.7595	1.8264	2
Autophagy	Autophagy	99	9	2.462	1.702	4
Cytokine Signaling	Cytokine Signaling	117	29	3.7955	2.5003	9
Matrix Remodeling	Matrix Remodeling	44	5	2.7198	1.7456	2

## Sheet: BimA_Day 4_1000 CFU_Gene Set An
Term ID	Term Name	Number of Genes in Term	Number of Up-regulated genes	Undirected Enrichment Score	Directed Enrichment Score	Number of Down-regulated genes
Oligodendrocyte Function	Oligodendrocyte Function	27	0	3.894	-3.599	7
Astrocyte Function	Astrocyte Function	55	35	7.0796	6.9733	1
Cell Cycle	Cell Cycle	69	5	3.0842	2.4841	2
Neurons and Neurotransmission	Neurons and Neurotransmission	80	9	3.3954	-0.9718	7
Insulin Signaling	Insulin Signaling	30	5	4.4921	3.5639	1
Growth Factor Signaling	Growth Factor Signaling	153	40	4.2165	3.6052	5
Adaptive Immune Response	Adaptive Immune Response	132	39	5.3164	4.8329	3
Apoptosis	Apoptosis	140	36	4.2972	3.8104	3
Cellular Stress	Cellular Stress	81	14	3.7488	3.038	1
Epigenetic Regulation	Epigenetic Regulation	70	1	2.0516	0.5365	1
Microglia Function	Microglia Function	187	54	4.5908	3.9929	8
Inflammatory Signaling	Inflammatory Signaling	103	53	7.0926	6.9252	3
Wnt	Wnt	29	5	4.0126	3.5222	0
NF-kB	NF-kB	60	23	5.3753	5.1392	1
DNA Damage	DNA Damage	82	8	2.7752	2.0153	1
Innate Immune Response	Innate Immune Response	146	58	5.2335	5.0282	2
Lipid Metabolism	Lipid Metabolism	18	2	2.7096	1.7473	0
Angiogenesis	Angiogenesis	41	6	4.3562	3.2389	0
Notch	Notch	23	4	2.83	2.1833	0
Autophagy	Autophagy	99	26	4.1902	3.5651	1
Cytokine Signaling	Cytokine Signaling	117	42	5.2646	4.9003	1
Matrix Remodeling	Matrix Remodeling	44	12	4.5427	4.3192	0
Carbohydrate Metabolism	Carbohydrate Metabolism	10	1	2.709	2.0939	1

## Sheet: BimA_Day 5_1000 CFU Gene Set An
Term ID	Term Name	Number of Genes in Term	Number of Up-regulated genes	Undirected Enrichment Score	Directed Enrichment Score	Number of Down-regulated genes
Oligodendrocyte Function	Oligodendrocyte Function	27	0	1.1534	-0.5145	1
Astrocyte Function	Astrocyte Function	55	24	3.018	2.9362	0
Cell Cycle	Cell Cycle	69	0	1.3842	-0.875	3
Neurons and Neurotransmission	Neurons and Neurotransmission	80	2	1.2008	0.9784	1
Growth Factor Signaling	Growth Factor Signaling	153	7	1.7105	0.9648	5
Adaptive Immune Response	Adaptive Immune Response	132	2	1.4173	0.3395	4
Apoptosis	Apoptosis	140	3	1.6119	0.5872	5
Cellular Stress	Cellular Stress	81	6	1.6988	1.1241	2
Epigenetic Regulation	Epigenetic Regulation	70	0	1.3123	-0.1729	2
Microglia Function	Microglia Function	187	13	1.7854	0.9914	8
Inflammatory Signaling	Inflammatory Signaling	103	10	2.0197	1.6101	1
NF-kB	NF-kB	60	3	1.8062	0.398	3
DNA Damage	DNA Damage	82	1	1.6761	0.9347	1
Innate Immune Response	Innate Immune Response	146	8	1.7136	1.1268	2
Lipid Metabolism	Lipid Metabolism	18	2	1.8533	1.7823	0
Angiogenesis	Angiogenesis	41	1	1.2199	0.6989	0
Notch	Notch	23	1	1.402	0.5124	0
Autophagy	Autophagy	99	6	1.8616	1.1582	3
Cytokine Signaling	Cytokine Signaling	117	9	2.0152	1.5098	2
Matrix Remodeling	Matrix Remodeling	44	3	1.8788	0.7788	4

[truncated: 11 more sheets: BimA_Day 1_100 vs CTRL_DEGs, BimA_Day 1_1000 vs CTRL_DEGs, BimA_Day 1_10000 vs CTRL_DEGs, BimA_Day 2_1000 vs CTRL_DEGs, BimA_Day 2_10000 vs CTRL_DEGs, BimA_Day 3_100 vs CTRL_DEGs, BimA_Day 3_1000 vs CTRL_DEGs, BimA_Day 3_10000 vs CTRL_DEGs, BimA_Day 4_1000 vs CTRL_DEGs, BimA_Day 5_1000 vs CTRL_DEGs, Sheet1]
